# Supplementary material for: Outpacing conventional nicotinamide hydrogenation catalysis by a strongly communicating heterodinuclear photocatalyst
Source: Nat Commun. 2022 May 9;13:2538. doi: 10.1038/s41467-022-30147-4 (PMC9085789; doi:10.1038/s41467-022-30147-4)
Supplement: Supplementary file 4 — Source Data [file 41467_2022_30147_MOESM4_ESM.zip]

Archive with 30 entries (20 files):
- SourceData/Source Data Fig. 1/
- SourceData/Source Data Fig. 1/Figure_1_chem_struct.cdxml
- SourceData/Source Data Fig. 1/Figure1.tif
- SourceData/Source Data Fig. 10/
- SourceData/Source Data Fig. 10/figure_10.pdf
- SourceData/Source Data Fig. 10/Raw_data_Fig.10.xlsx
- SourceData/Source Data Fig. 2/
- SourceData/Source Data Fig. 2/Figure_2.tif
- SourceData/Source Data Fig. 2/Figure_2_chem_struct.cdxml
- SourceData/Source Data Fig. 3/
- SourceData/Source Data Fig. 3/figure_3.pdf
- SourceData/Source Data Fig. 3/Raw_data_Fig.3.xlsx
- SourceData/Source Data Fig. 4/
- SourceData/Source Data Fig. 4/figure_4.pdf
- SourceData/Source Data Fig. 4/Raw_data_Fig.4.xlsx
- SourceData/Source Data Fig. 5/
- SourceData/Source Data Fig. 5/figure_5.pdf
- SourceData/Source Data Fig. 5/Raw_data_Fig.5.xlsx
- SourceData/Source Data Fig. 6/
- SourceData/Source Data Fig. 6/Figure_6.pdf
- SourceData/Source Data Fig. 6/Raw_data_Fig.6.xlsx
- SourceData/Source Data Fig. 7/
- SourceData/Source Data Fig. 7/figure_7.pdf
- SourceData/Source Data Fig. 7/Raw_data_Fig.7.xlsx
- SourceData/Source Data Fig. 8/
- SourceData/Source Data Fig. 8/figure_8.pdf
- SourceData/Source Data Fig. 8/Raw_data_Fig.8.xlsx
- SourceData/Source Data Fig. 9/
- SourceData/Source Data Fig. 9/figure_9.pdf
- SourceData/Source Data Fig. 9/Raw_data_Fig.9.xlsx
