# Supplementary material for: Outpacing conventional nicotinamide hydrogenation catalysis by a strongly communicating heterodinuclear photocatalyst
Source: Nat Commun. 2022 May 9;13:2538. doi: 10.1038/s41467-022-30147-4 (PMC9085789; doi:10.1038/s41467-022-30147-4)
Supplement: Supplementary file 4 — Source Data [file 41467_2022_30147_MOESM4_ESM.zip › SourceData/Source Data Fig. 1/Figure_1_chem_struct.cdxml]

<?xml version="1.0" encoding="UTF-8" ?>
<!DOCTYPE CDXML SYSTEM "http://www.cambridgesoft.com/xml/cdxml.dtd" >
<CDXML
 CreationProgram="ChemDraw 20.1.0.110"
 Name="Figure1.cdxml"
 BoundingBox="15 182.74 521.68 450.49"
 WindowPosition="0 0"
 WindowSize="0 -1073741824"
 WindowIsZoomed="yes"
 FractionalWidths="yes"
 InterpretChemically="yes"
 ShowAtomQuery="yes"
 ShowAtomStereo="no"
 ShowAtomEnhancedStereo="yes"
 ShowAtomNumber="no"
 ShowResidueID="no"
 ShowBondQuery="yes"
 ShowBondRxn="yes"
 ShowBondStereo="no"
 ShowTerminalCarbonLabels="no"
 ShowNonTerminalCarbonLabels="no"
 HideImplicitHydrogens="no"
 Magnification="1333"
 LabelFont="3"
 LabelSize="6"
 LabelFace="96"
 CaptionFont="3"
 CaptionSize="6"
 CaptionFace="96"
 HashSpacing="1.70"
 MarginWidth="1.19"
 LineWidth="0.60"
 BoldWidth="1.56"
 BondLength="10.80"
 BondSpacing="18"
 ChainAngle="120"
 LabelJustification="Auto"
 CaptionJustification="Left"
 AminoAcidTermini="HOH"
 ShowSequenceTermini="yes"
 ShowSequenceBonds="yes"
 ShowSequenceUnlinkedBranches="no"
 ResidueWrapCount="40"
 ResidueBlockCount="10"
 ResidueZigZag="yes"
 NumberResidueBlocks="no"
 PrintMargins="50.88 55.84 50.88 55.84"
 MacPrintInfo="00030000004800480000000002DE0240FFEEFFEE030602520367052803FC00020000004800480000000002DE0240000100000064000000010001010100000001270F000100010000000000000000000000000002001901900000000000600000000000000000000100000000000000000000000000000000"
 ChemPropName=""
 ChemPropFormula="Chemical Formula: "
 ChemPropExactMass="Exact Mass: "
 ChemPropMolWt="Molecular Weight: "
 ChemPropMOverZ="m/z: "
 ChemPropAnalysis="Elemental Analysis: "
 ChemPropBoilingPt="Boiling Point: "
 ChemPropMeltingPt="Melting Point: "
 ChemPropCritTemp="Critical Temp: "
 ChemPropCritPres="Critical Pres: "
 ChemPropCritVol="Critical Vol: "
 ChemPropGibbs="Gibbs Energy: "
 ChemPropLogP="Log P: "
 ChemPropMR="MR: "
 ChemPropHenry="Henry&apos;s Law: "
 ChemPropEForm="Heat of Form: "
 ChemProptPSA="tPSA: "
 ChemPropLogS="LogS: "
 ChemPropPKa="pKa: "
 ChemPropID=""
 ChemPropFragmentLabel=""
 color="0"
 bgcolor="1"
 RxnAutonumberStart="1"
 RxnAutonumberConditions="no"
 RxnAutonumberStyle="Roman"
 RxnAutonumberFormat="(#)"
><colortable>
<color r="1" g="1" b="1"/>
<color r="0" g="0" b="0"/>
<color r="0.0706" g="0.0706" b="0.0706"/>
<color r="0.7255" g="0.0510" b="0.1255"/>
<color r="0.9608" g="0.7451" b="0.3647"/>
<color r="0" g="0.4392" b="0.2000"/>
<color r="0" g="0.4510" b="0.5373"/>
<color r="0" g="0.1608" b="0.3451"/>
<color r="0.3451" g="0.2941" b="0.5059"/>
<color r="0.4000" g="0.4000" b="1"/>
<color r="0.7961" g="0.9020" b="1"/>
<color r="0.9294" g="0.8667" b="0.9294"/>
<color r="1" g="0" b="1"/>
<color r="0.2392" g="0.5255" b="0.4000"/>
<color r="0.7490" g="0.7490" b="0.7490"/>
<color r="0.9216" g="0.9216" b="0.9216"/>
<color r="0.5020" g="0" b="0.5020"/>
<color r="0" g="0" b="1"/>
<color r="1" g="0" b="0"/>
<color r="0" g="0.5020" b="0"/>
</colortable><fonttable>
<font id="3" charset="iso-8859-1" name="Arial"/>
<font id="21" charset="iso-8859-1" name="Arial"/>
<font id="23" charset="Unknown" name="Symbol"/>
</fonttable><page
 id="115705"
 BoundingBox="0 0 1020.48 1360.64"
 HeaderPosition="36"
 FooterPosition="36"
 PrintTrimMarks="yes"
 HeightPages="2"
 WidthPages="2"
><group
 id="115393"
 BoundingBox="360.34 354.87 521.68 450.49"
 Z="3355"
><fragment
 id="114047"
 BoundingBox="360.34 355.49 509.03 450.49"
 Z="3081"
><n
 id="114048"
 p="420.95 387.63"
 Z="3079"
 color="19"
 AS="N"
/><n
 id="114049"
 p="420.95 396.27"
 Z="3080"
 color="19"
 Warning="An atom in this label has an invalid valence."
 Element="7"
 NumHydrogens="0"
 NeedsClean="yes"
 AS="N"
><t
 p="418.78 398.59"
 BoundingBox="418.78 393.58 423.12 398.59"
 color="19"
 LabelJustification="Left"
><s font="3" size="6" color="19" face="96">N</s></t></n><n
 id="114050"
 p="428.43 400.59"
 Z="3082"
 color="19"
 AS="N"
/><n
 id="114051"
 p="435.92 396.27"
 Z="3083"
 color="19"
 AS="N"
/><n
 id="114052"
 p="435.92 387.63"
 Z="3084"
 color="19"
 AS="N"
/><n
 id="114053"
 p="428.43 383.31"
 Z="3085"
 color="19"
 AS="N"
/><n
 id="114054"
 p="428.43 409.23"
 Z="3092"
 color="19"
 AS="N"
/><n
 id="114055"
 p="435.92 413.55"
 Z="3093"
 color="19"
 AS="N"
/><n
 id="114056"
 p="443.40 409.23"
 Z="3094"
 color="19"
 AS="N"
/><n
 id="114057"
 p="443.40 400.59"
 Z="3095"
 color="19"
 AS="N"
/><n
 id="114058"
 p="420.95 413.55"
 Z="3101"
 color="19"
 Warning="An atom in this label has an invalid valence."
 Element="7"
 NumHydrogens="0"
 NeedsClean="yes"
 AS="N"
><t
 p="418.78 415.87"
 BoundingBox="418.78 410.86 423.12 415.87"
 color="19"
 LabelJustification="Left"
><s font="3" size="6" color="19" face="96">N</s></t></n><n
 id="114059"
 p="420.95 422.18"
 Z="3102"
 color="19"
 AS="N"
/><n
 id="114060"
 p="428.43 426.50"
 Z="3103"
 color="19"
 AS="N"
/><n
 id="114061"
 p="435.92 422.18"
 Z="3104"
 color="19"
 AS="N"
/><n
 id="114062"
 p="404.66 368.56"
 Z="3110"
 AS="N"
/><n
 id="114063"
 p="397.18 372.88"
 Z="3111"
 AS="N"
/><n
 id="114064"
 p="397.18 381.52"
 Z="3112"
 AS="N"
/><n
 id="114065"
 p="404.66 385.84"
 Z="3113"
 Warning="An atom in this label has an invalid valence."
 Element="7"
 NumHydrogens="0"
 NeedsClean="yes"
 AS="N"
><t
 p="402.49 388.16"
 BoundingBox="402.49 383.15 406.83 388.16"
 LabelJustification="Left"
><s font="3" size="6" color="0" face="96">N</s></t></n><n
 id="114066"
 p="412.15 381.52"
 Z="3114"
 AS="N"
/><n
 id="114067"
 p="412.15 372.88"
 Z="3115"
 AS="N"
/><n
 id="114068"
 p="389.70 385.84"
 Z="3122"
 AS="N"
/><n
 id="114069"
 p="382.22 381.52"
 Z="3124"
 AS="N"
/><n
 id="114070"
 p="374.74 385.84"
 Z="3125"
 AS="N"
/><n
 id="114071"
 p="374.74 394.48"
 Z="3126"
 AS="N"
/><n
 id="114072"
 p="382.22 398.79"
 Z="3127"
 AS="N"
/><n
 id="114073"
 p="389.70 394.48"
 Z="3128"
 Warning="An atom in this label has an invalid valence."
 Element="7"
 NumHydrogens="0"
 NeedsClean="yes"
 AS="N"
><t
 p="387.53 396.80"
 BoundingBox="387.53 391.79 391.87 396.80"
 LabelJustification="Left"
><s font="3" size="6" color="0" face="96">N</s></t></n><n
 id="114074"
 p="404.66 359.92"
 Z="3135"
 NodeType="Nickname"
 NeedsClean="yes"
 AS="N"
><fragment
 id="115706"
><n
 id="114076"
 p="404.66 359.92"
 Z="2285"
/><n
 id="114077"
 p="396.05 359.92"
 Z="2286"
/><n
 id="114078"
 p="404.66 351.31"
 Z="2287"
/><n
 id="114079"
 p="413.27 359.92"
 Z="2288"
/><n
 id="114080"
 p="404.66 368.53"
 Z="2289"
 NodeType="ExternalConnectionPoint"
 ExternalConnectionNum="1"
/><b
 id="114081"
 Z="2290"
 B="114076"
 E="114077"
/><b
 id="114082"
 Z="2291"
 B="114076"
 E="114078"
/><b
 id="114083"
 Z="2292"
 B="114076"
 E="114079"
/><b
 id="114084"
 Z="2293"
 B="114080"
 E="114076"
/></fragment><t
 p="404.03 362.25"
 BoundingBox="404.03 355.49 412.62 362.30"
 LabelJustification="Left"
 LabelAlignment="Left"
><s font="3" size="6" color="0" face="66">t</s><s font="3" size="6" color="0" face="96">Bu</s></t></n><n
 id="114085"
 p="367.26 381.52"
 Z="3137"
 NodeType="Nickname"
 NeedsClean="yes"
 AS="N"
><fragment
 id="115707"
><n
 id="114087"
 p="367.26 381.52"
 Z="2294"
/><n
 id="114088"
 p="362.95 388.97"
 Z="2295"
/><n
 id="114089"
 p="359.81 377.21"
 Z="2296"
/><n
 id="114090"
 p="371.56 374.06"
 Z="2297"
/><n
 id="114091"
 p="374.71 385.81"
 Z="2298"
 NodeType="ExternalConnectionPoint"
 ExternalConnectionNum="1"
/><b
 id="114092"
 Z="2299"
 B="114087"
 E="114088"
/><b
 id="114093"
 Z="2300"
 B="114087"
 E="114089"
/><b
 id="114094"
 Z="2301"
 B="114087"
 E="114090"
/><b
 id="114095"
 Z="2302"
 B="114091"
 E="114087"
/></fragment><t
 p="368.93 383.84"
 BoundingBox="360.34 377.08 368.93 383.89"
 LabelJustification="Right"
 Justification="Right"
 LabelAlignment="Right"
><s font="3" size="6" color="0" face="66">t</s><s font="3" size="6" color="0" face="96">Bu</s></t></n><n
 id="114096"
 p="374.81 422.20"
 Z="3139"
 AS="N"
/><n
 id="114097"
 p="382.29 426.52"
 Z="3140"
 AS="N"
/><n
 id="114098"
 p="389.78 422.20"
 Z="3141"
 AS="N"
/><n
 id="114099"
 p="389.78 413.56"
 Z="3142"
 Warning="An atom in this label has an invalid valence."
 Element="7"
 NumHydrogens="0"
 NeedsClean="yes"
 AS="N"
><t
 p="387.61 415.88"
 BoundingBox="387.61 410.87 391.95 415.88"
 LabelJustification="Left"
><s font="3" size="6" color="0" face="96">N</s></t></n><n
 id="114100"
 p="382.29 409.24"
 Z="3143"
 AS="N"
/><n
 id="114101"
 p="374.81 413.56"
 Z="3144"
 AS="N"
/><n
 id="114102"
 p="397.26 426.52"
 Z="3151"
 AS="N"
/><n
 id="114103"
 p="397.26 435.16"
 Z="3153"
 AS="N"
/><n
 id="114104"
 p="404.74 439.47"
 Z="3154"
 AS="N"
/><n
 id="114105"
 p="412.22 435.16"
 Z="3155"
 AS="N"
/><n
 id="114106"
 p="412.22 426.52"
 Z="3156"
 AS="N"
/><n
 id="114107"
 p="404.74 422.20"
 Z="3157"
 Warning="An atom in this label has an invalid valence."
 Element="7"
 NumHydrogens="0"
 NeedsClean="yes"
 AS="N"
><t
 p="402.57 424.52"
 BoundingBox="402.57 419.51 406.91 424.52"
 LabelJustification="Left"
><s font="3" size="6" color="0" face="96">N</s></t></n><n
 id="114108"
 p="367.34 426.52"
 Z="3164"
 NodeType="Nickname"
 NeedsClean="yes"
 AS="N"
><fragment
 id="115708"
><n
 id="114110"
 p="367.34 426.52"
 Z="2303"
/><n
 id="114111"
 p="371.64 433.98"
 Z="2304"
/><n
 id="114112"
 p="359.88 430.82"
 Z="2305"
/><n
 id="114113"
 p="363.03 419.06"
 Z="2306"
/><n
 id="114114"
 p="374.79 422.22"
 Z="2307"
 NodeType="ExternalConnectionPoint"
 ExternalConnectionNum="1"
/><b
 id="114115"
 Z="2308"
 B="114110"
 E="114111"
/><b
 id="114116"
 Z="2309"
 B="114110"
 E="114112"
/><b
 id="114117"
 Z="2310"
 B="114110"
 E="114113"
/><b
 id="114118"
 Z="2311"
 B="114114"
 E="114110"
/></fragment><t
 p="369.01 428.84"
 BoundingBox="360.42 422.08 369.01 428.89"
 LabelJustification="Right"
 Justification="Right"
 LabelAlignment="Right"
><s font="3" size="6" color="0" face="66">t</s><s font="3" size="6" color="0" face="96">Bu</s></t></n><n
 id="114119"
 p="404.74 448.11"
 Z="3166"
 NodeType="Nickname"
 NeedsClean="yes"
 AS="N"
><fragment
 id="115709"
><n
 id="114121"
 p="404.74 448.11"
 Z="2312"
/><n
 id="114122"
 p="413.35 448.11"
 Z="2313"
/><n
 id="114123"
 p="404.74 456.72"
 Z="2314"
/><n
 id="114124"
 p="396.13 448.11"
 Z="2315"
/><n
 id="114125"
 p="404.74 439.50"
 Z="2316"
 NodeType="ExternalConnectionPoint"
 ExternalConnectionNum="1"
/><b
 id="114126"
 Z="2317"
 B="114121"
 E="114122"
/><b
 id="114127"
 Z="2318"
 B="114121"
 E="114123"
/><b
 id="114128"
 Z="2319"
 B="114121"
 E="114124"
/><b
 id="114129"
 Z="2320"
 B="114125"
 E="114121"
/></fragment><t
 p="404.11 450.44"
 BoundingBox="404.11 443.68 412.70 450.49"
 LabelJustification="Left"
 LabelAlignment="Left"
><s font="3" size="6" color="0" face="66">t</s><s font="3" size="6" color="0" face="96">Bu</s></t></n><n
 id="114130"
 p="404.60 404.14"
 Z="3168"
 Element="44"
 NumHydrogens="0"
 NeedsClean="yes"
 AS="N"
><t
 p="404.60 406.46"
 BoundingBox="400.77 401.11 408.43 408.01"
 LabelJustification="Center"
 LabelLineHeight="auto"
 Justification="Center"
 LineHeight="auto"
 LabelAlignment="Center"
><s font="3" size="6" color="0" face="96">Ru</s></t></n><n
 id="114190"
 p="450.88 413.55"
 Z="3175"
 color="19"
 Element="7"
 NumHydrogens="0"
 NeedsClean="yes"
 AS="N"
><t
 p="448.71 415.87"
 BoundingBox="448.71 410.86 453.05 415.87"
 color="19"
 LabelJustification="Left"
><s font="3" size="6" color="19" face="96">N</s></t></n><n
 id="114192"
 p="458.36 409.23"
 Z="3176"
 color="19"
 AS="N"
/><n
 id="114194"
 p="458.36 400.59"
 Z="3177"
 color="19"
 AS="N"
/><n
 id="114196"
 p="450.88 396.27"
 Z="3178"
 color="19"
 Element="7"
 NumHydrogens="0"
 NeedsClean="yes"
 AS="N"
><t
 p="448.71 398.59"
 BoundingBox="448.71 393.58 453.05 398.59"
 color="19"
 LabelJustification="Left"
><s font="3" size="6" color="19" face="96">N</s></t></n><n
 id="114203"
 p="465.84 413.55"
 Z="3184"
 color="19"
 AS="N"
/><n
 id="114205"
 p="473.33 409.23"
 Z="3185"
 color="19"
 AS="N"
/><n
 id="114207"
 p="473.33 400.59"
 Z="3186"
 color="19"
 AS="N"
/><n
 id="114209"
 p="465.84 396.27"
 Z="3187"
 color="19"
 AS="N"
/><n
 id="114232"
 p="480.81 396.27"
 Z="3193"
 color="19"
 Warning="An atom in this label has an invalid valence."
 Element="7"
 NumHydrogens="0"
 NeedsClean="yes"
 AS="N"
><t
 p="478.64 398.59"
 BoundingBox="478.64 393.58 482.98 398.59"
 color="19"
 LabelJustification="Left"
><s font="3" size="6" color="19" face="96">N</s></t></n><n
 id="114234"
 p="480.81 387.63"
 Z="3194"
 color="19"
 AS="N"
/><n
 id="114236"
 p="473.33 383.31"
 Z="3195"
 color="19"
 AS="N"
/><n
 id="114238"
 p="465.84 387.63"
 Z="3196"
 color="19"
 AS="N"
/><n
 id="114261"
 p="465.84 422.19"
 Z="3202"
 color="19"
 AS="N"
/><n
 id="114263"
 p="473.33 426.51"
 Z="3203"
 color="19"
 AS="N"
/><n
 id="114265"
 p="480.81 422.19"
 Z="3204"
 color="19"
 AS="N"
/><n
 id="114267"
 p="480.81 413.55"
 Z="3205"
 color="19"
 Warning="An atom in this label has an invalid valence."
 Element="7"
 NumHydrogens="0"
 NeedsClean="yes"
 AS="N"
><t
 p="478.64 415.87"
 BoundingBox="478.64 410.86 482.98 415.87"
 color="19"
 LabelJustification="Left"
><s font="3" size="6" color="19" face="96">N</s></t></n><n
 id="114278"
 p="492.21 404.03"
 Z="3211"
 Element="45"
 NumHydrogens="0"
 NeedsClean="yes"
 AS="N"
><t
 p="490.04 406.35"
 BoundingBox="490.04 401 497.71 407.90"
 LabelJustification="Left"
 LabelLineHeight="auto"
 LineHeight="auto"
 LabelAlignment="Left"
><s font="3" size="6" color="0" face="96">Rh</s></t></n><n
 id="114279"
 p="505.53 411.23"
 Z="3212"
 Element="17"
 NumHydrogens="0"
 NeedsClean="yes"
 AS="N"
><t
 p="503.36 413.55"
 BoundingBox="503.36 408.48 509.03 413.60"
 LabelJustification="Left"
 LabelAlignment="Left"
><s font="3" size="6" color="0" face="96">Cl</s></t></n><n
 id="114280"
 p="505.28 392.90"
 Z="3235"
 Warning="This atom is very close to another atom or bond."
 AS="N"
/><b
 id="114131"
 Z="3086"
 color="19"
 B="114048"
 E="114049"
 Order="2"
 BS="N"
 BondCircularOrdering="114136 0 114182 114132"
/><b
 id="114132"
 Z="3087"
 color="19"
 B="114049"
 E="114050"
 BS="N"
/><b
 id="114133"
 Z="3088"
 color="19"
 B="114050"
 E="114051"
 Order="2"
 BS="N"
 BondCircularOrdering="114132 114137 114141 114134"
/><b
 id="114134"
 Z="3089"
 color="19"
 B="114051"
 E="114052"
 BS="N"
/><b
 id="114135"
 Z="3090"
 color="19"
 B="114052"
 E="114053"
 Order="2"
 BS="N"
 BondCircularOrdering="114134 0 0 114136"
/><b
 id="114136"
 Z="3091"
 color="19"
 B="114053"
 E="114048"
 BS="N"
/><b
 id="114137"
 Z="3096"
 color="19"
 B="114050"
 E="114054"
 BS="N"
/><b
 id="114138"
 Z="3097"
 color="19"
 B="114054"
 E="114055"
 Order="2"
 DoublePosition="Left"
 BS="N"
 BondCircularOrdering="114137 114142 114146 114139"
/><b
 id="114139"
 Z="3098"
 color="19"
 B="114055"
 E="114056"
 BS="N"
/><b
 id="114140"
 Z="3099"
 color="19"
 B="114056"
 E="114057"
 Order="2"
 BS="N"
 BondCircularOrdering="114139 114198 114202 114141"
/><b
 id="114141"
 Z="3100"
 color="19"
 B="114057"
 E="114051"
 BS="N"
/><b
 id="114142"
 Z="3105"
 color="19"
 B="114054"
 E="114058"
 BS="N"
/><b
 id="114143"
 Z="3106"
 color="19"
 B="114058"
 E="114059"
 Order="2"
 BS="N"
 BondCircularOrdering="114142 114180 0 114144"
/><b
 id="114144"
 Z="3107"
 color="19"
 B="114059"
 E="114060"
 BS="N"
/><b
 id="114145"
 Z="3108"
 color="19"
 B="114060"
 E="114061"
 Order="2"
 BS="N"
 BondCircularOrdering="114144 0 0 114146"
/><b
 id="114146"
 Z="3109"
 color="19"
 B="114061"
 E="114055"
 BS="N"
/><b
 id="114147"
 Z="3116"
 B="114062"
 E="114063"
 Order="2"
 BS="N"
 BondCircularOrdering="114152 114160 0 114148"
/><b
 id="114148"
 Z="3117"
 B="114063"
 E="114064"
 BS="N"
/><b
 id="114149"
 Z="3118"
 B="114064"
 E="114065"
 Order="2"
 BS="N"
 BondCircularOrdering="114148 114153 114177 114150"
/><b
 id="114150"
 Z="3119"
 B="114065"
 E="114066"
 BS="N"
/><b
 id="114151"
 Z="3120"
 B="114066"
 E="114067"
 Order="2"
 BS="N"
 BondCircularOrdering="114150 0 0 114152"
/><b
 id="114152"
 Z="3121"
 B="114067"
 E="114062"
 BS="N"
/><b
 id="114153"
 Z="3123"
 B="114064"
 E="114068"
 BS="N"
/><b
 id="114154"
 Z="3129"
 B="114068"
 E="114069"
 Order="2"
 BS="N"
 BondCircularOrdering="114159 114153 0 114155"
/><b
 id="114155"
 Z="3130"
 B="114069"
 E="114070"
 BS="N"
/><b
 id="114156"
 Z="3131"
 B="114070"
 E="114071"
 Order="2"
 BS="N"
 BondCircularOrdering="114155 114161 0 114157"
/><b
 id="114157"
 Z="3132"
 B="114071"
 E="114072"
 BS="N"
/><b
 id="114158"
 Z="3133"
 B="114072"
 E="114073"
 Order="2"
 BS="N"
 BondCircularOrdering="114157 0 114181 114159"
/><b
 id="114159"
 Z="3134"
 B="114073"
 E="114068"
 BS="N"
/><b
 id="114160"
 Z="3136"
 B="114062"
 E="114074"
 BS="N"
/><b
 id="114161"
 Z="3138"
 B="114070"
 E="114085"
 BS="N"
/><b
 id="114162"
 Z="3145"
 B="114096"
 E="114097"
 Order="2"
 BS="N"
 BondCircularOrdering="114167 114175 0 114163"
/><b
 id="114163"
 Z="3146"
 B="114097"
 E="114098"
 BS="N"
/><b
 id="114164"
 Z="3147"
 B="114098"
 E="114099"
 Order="2"
 BS="N"
 BondCircularOrdering="114163 114168 114179 114165"
/><b
 id="114165"
 Z="3148"
 B="114099"
 E="114100"
 BS="N"
/><b
 id="114166"
 Z="3149"
 B="114100"
 E="114101"
 Order="2"
 BS="N"
 BondCircularOrdering="114165 0 0 114167"
/><b
 id="114167"
 Z="3150"
 B="114101"
 E="114096"
 BS="N"
/><b
 id="114168"
 Z="3152"
 B="114098"
 E="114102"
 BS="N"
/><b
 id="114169"
 Z="3158"
 B="114102"
 E="114103"
 Order="2"
 BS="N"
 BondCircularOrdering="114174 114168 0 114170"
/><b
 id="114170"
 Z="3159"
 B="114103"
 E="114104"
 BS="N"
/><b
 id="114171"
 Z="3160"
 B="114104"
 E="114105"
 Order="2"
 BS="N"
 BondCircularOrdering="114170 114176 0 114172"
/><b
 id="114172"
 Z="3161"
 B="114105"
 E="114106"
 BS="N"
/><b
 id="114173"
 Z="3162"
 B="114106"
 E="114107"
 Order="2"
 BS="N"
 BondCircularOrdering="114172 0 114178 114174"
/><b
 id="114174"
 Z="3163"
 B="114107"
 E="114102"
 BS="N"
/><b
 id="114175"
 Z="3165"
 B="114096"
 E="114108"
 BS="N"
/><b
 id="114176"
 Z="3167"
 B="114104"
 E="114119"
 BS="N"
/><b
 id="114177"
 Z="3169"
 B="114065"
 E="114130"
 BS="N"
/><b
 id="114178"
 Z="3170"
 B="114107"
 E="114130"
 BS="N"
/><b
 id="114179"
 Z="3171"
 B="114130"
 E="114099"
 Display="WedgeBegin"
 BS="N"
/><b
 id="114180"
 Z="3172"
 B="114130"
 E="114058"
 Display="WedgeBegin"
 BS="N"
/><b
 id="114181"
 Z="3173"
 B="114130"
 E="114073"
 Display="WedgedHashBegin"
 BS="N"
/><b
 id="114182"
 Z="3174"
 B="114130"
 E="114049"
 Display="WedgedHashBegin"
 BS="N"
/><b
 id="114198"
 Z="3179"
 color="19"
 B="114056"
 E="114190"
 BS="N"
/><b
 id="114199"
 Z="3180"
 color="19"
 B="114190"
 E="114192"
 Order="2"
 BS="N"
 BondCircularOrdering="114198 0 114211 114200"
/><b
 id="114200"
 Z="3181"
 color="19"
 B="114192"
 E="114194"
 BS="N"
/><b
 id="114201"
 Z="3182"
 color="19"
 B="114194"
 E="114196"
 Order="2"
 BS="N"
 BondCircularOrdering="114200 114215 0 114202"
/><b
 id="114202"
 Z="3183"
 color="19"
 B="114196"
 E="114057"
 BS="N"
/><b
 id="114211"
 Z="3188"
 color="19"
 B="114192"
 E="114203"
 BS="N"
/><b
 id="114212"
 Z="3189"
 color="19"
 B="114203"
 E="114205"
 Order="2"
 BS="N"
 BondCircularOrdering="114211 114269 114273 114213"
/><b
 id="114213"
 Z="3190"
 color="19"
 B="114205"
 E="114207"
 BS="N"
/><b
 id="114214"
 Z="3191"
 color="19"
 B="114207"
 E="114209"
 Order="2"
 BS="N"
 BondCircularOrdering="114213 114240 114244 114215"
/><b
 id="114215"
 Z="3192"
 color="19"
 B="114209"
 E="114194"
 BS="N"
/><b
 id="114240"
 Z="3197"
 color="19"
 B="114207"
 E="114232"
 BS="N"
/><b
 id="114241"
 Z="3198"
 color="19"
 B="114232"
 E="114234"
 Order="2"
 BS="N"
 BondCircularOrdering="114240 114317 0 114242"
/><b
 id="114242"
 Z="3199"
 color="19"
 B="114234"
 E="114236"
 BS="N"
/><b
 id="114243"
 Z="3200"
 color="19"
 B="114236"
 E="114238"
 Order="2"
 BS="N"
 BondCircularOrdering="114242 0 0 114244"
/><b
 id="114244"
 Z="3201"
 color="19"
 B="114238"
 E="114209"
 BS="N"
/><b
 id="114269"
 Z="3206"
 color="19"
 B="114203"
 E="114261"
 BS="N"
/><b
 id="114270"
 Z="3207"
 color="19"
 B="114261"
 E="114263"
 Order="2"
 BS="N"
 BondCircularOrdering="114269 0 0 114271"
/><b
 id="114271"
 Z="3208"
 color="19"
 B="114263"
 E="114265"
 BS="N"
/><b
 id="114272"
 Z="3209"
 color="19"
 B="114265"
 E="114267"
 Order="2"
 BS="N"
 BondCircularOrdering="114271 0 114313 114273"
/><b
 id="114273"
 Z="3210"
 color="19"
 B="114267"
 E="114205"
 BS="N"
/><b
 id="114282"
 Z="3213"
 B="114278"
 E="114279"
 BS="N"
 BeginAttach="1"
/><b
 id="114283"
 Z="3214"
 B="114278"
 E="114280"
 BS="N"
 CrossingBonds="114298"
 BeginAttach="1"
/><b
 id="114313"
 Z="3238"
 B="114278"
 E="114267"
 Display="WedgeBegin"
 BS="N"
/><b
 id="114317"
 Z="3239"
 B="114278"
 E="114232"
 Display="WedgedHashBegin"
 BS="N"
/></fragment><fragment
 id="114286"
 BoundingBox="492.67 381.40 519.49 404.27"
 Z="3215"
><n
 id="114287"
 p="512.09 397.24"
 Z="3216"
 AS="N"
/><n
 id="114288"
 p="507.34 398.39"
 Z="3217"
 AS="N"
/><n
 id="114289"
 p="498.92 392"
 Z="3218"
 AS="N"
/><n
 id="114290"
 p="498.54 387.01"
 Z="3219"
 AS="N"
/><n
 id="114291"
 p="506.56 390.21"
 Z="3220"
 Warning="This atom is very close to another atom or bond."
 AS="N"
/><n
 id="114292"
 p="508.30 404.08"
 Z="3227"
 AS="N"
/><n
 id="114293"
 p="492.95 393.48"
 Z="3229"
 AS="N"
/><n
 id="114294"
 p="495.93 381.53"
 Z="3231"
 AS="N"
/><n
 id="114295"
 p="509.57 386.16"
 Z="3233"
 AS="N"
/><n
 id="114296"
 p="519.43 398.80"
 Z="3236"
 AS="N"
/><b
 id="114297"
 Z="3221"
 BondLength="20"
 B="114287"
 E="114288"
 Order="1.5"
 Display="WedgeBegin"
 BS="N"
/><b
 id="114298"
 Z="3222"
 BondLength="20"
 B="114288"
 E="114289"
 Order="1.5"
 Display="Bold"
 BS="N"
 CrossingBonds="114283"
/><b
 id="114299"
 Z="3223"
 BondLength="20"
 B="114289"
 E="114290"
 Order="1.5"
 Display="WedgeEnd"
 BS="N"
/><b
 id="114300"
 Z="3224"
 BondLength="20"
 B="114290"
 E="114291"
 Order="1.5"
 BS="N"
/><b
 id="114301"
 Z="3225"
 BondLength="20"
 B="114287"
 E="114291"
 Order="1.5"
 BS="N"
/><b
 id="114302"
 Z="3228"
 B="114288"
 E="114292"
 Display="WedgeBegin"
 BS="N"
/><b
 id="114303"
 Z="3230"
 B="114289"
 E="114293"
 Display="WedgeBegin"
 BS="N"
/><b
 id="114304"
 Z="3232"
 B="114290"
 E="114294"
 BS="N"
/><b
 id="114305"
 Z="3234"
 B="114291"
 E="114295"
 BS="N"
/><b
 id="114306"
 Z="3237"
 B="114287"
 E="114296"
 BS="N"
/><curve
 id="114307"
 Z="3226"
 CurveType="1"
 ArrowheadType="Solid"
 Closed="yes"
 CurvePoints="506.19 396.01 503.74 394.17 501.34 392.32 499.83 390.13 500.46 389.30 501.08 388.54 503.57 389.42 505.96 391.25 508.42 393.16 509.87 395.27 509.25 396.13 508.66 396.89"
/></fragment><fragment
 id="114318"
 BoundingBox="503.34 356.56 512.28 365.49"
 Z="3241"
><n
 id="114319"
 p="503.34 356.86"
 Z="3240"
 AS="N"
/><n
 id="114320"
 p="511.98 356.86"
 Z="3242"
 AS="N"
/><n
 id="114321"
 p="511.98 365.49"
 Z="3244"
 AS="N"
/><b
 id="114322"
 Z="3243"
 B="114319"
 E="114320"
 BS="N"
/><b
 id="114323"
 Z="3245"
 B="114320"
 E="114321"
 BS="N"
/></fragment><t
 id="114324"
 p="514.84 360.22"
 BoundingBox="514.84 354.87 521.68 361.77"
 Z="3246"
 Warning="Chemical Interpretation is not possible for this label"
 LineHeight="auto"
><s font="3" size="6" color="0">3+</s></t><t
 id="114350"
 p="450.40 440.82"
 BoundingBox="450.40 435.22 453.74 442.37"
 Z="3259"
 Warning="Chemical Interpretation is not possible for this label"
 LineHeight="auto"
><s font="21" size="6" color="0" face="1">5</s></t><graphic
 id="114327"
 BoundingBox="411.44 404.24 404.57 404.24"
 Z="2321"
 color="20"
 GraphicType="Oval"
 OvalType="Circle Shaded"
 Center3D="404.57 404.24 0"
 MajorAxisEnd3D="411.44 404.24 0"
 MinorAxisEnd3D="404.57 411.11 0"
/></group><group
 id="115394"
 BoundingBox="186.66 354.87 366.46 450.17"
 Z="3356"
><fragment
 id="10237"
 BoundingBox="186.66 355.17 349.99 450.17"
 Z="2905"
><n
 id="10238"
 p="247.27 387.31"
 Z="2903"
 color="19"
 AS="N"
/><n
 id="10239"
 p="247.27 395.95"
 Z="2904"
 color="19"
 Warning="An atom in this label has an invalid valence."
 Element="7"
 NumHydrogens="0"
 NeedsClean="yes"
 AS="N"
><t
 p="245.10 398.27"
 BoundingBox="245.10 393.26 249.44 398.27"
 color="19"
 LabelJustification="Left"
><s font="3" size="6" color="19" face="96">N</s></t></n><n
 id="10240"
 p="254.75 400.27"
 Z="2906"
 color="19"
 AS="N"
/><n
 id="10241"
 p="262.23 395.95"
 Z="2907"
 color="19"
 AS="N"
/><n
 id="10242"
 p="262.23 387.31"
 Z="2908"
 color="19"
 AS="N"
/><n
 id="10243"
 p="254.75 382.99"
 Z="2909"
 color="19"
 AS="N"
/><n
 id="10244"
 p="254.75 408.91"
 Z="2916"
 color="19"
 AS="N"
/><n
 id="10245"
 p="262.23 413.23"
 Z="2917"
 color="19"
 AS="N"
/><n
 id="10246"
 p="269.71 408.91"
 Z="2918"
 color="19"
 AS="N"
/><n
 id="10247"
 p="269.71 400.27"
 Z="2919"
 color="19"
 AS="N"
/><n
 id="10248"
 p="247.27 413.23"
 Z="2925"
 color="19"
 Warning="An atom in this label has an invalid valence."
 Element="7"
 NumHydrogens="0"
 NeedsClean="yes"
 AS="N"
><t
 p="245.10 415.55"
 BoundingBox="245.10 410.54 249.44 415.55"
 color="19"
 LabelJustification="Left"
><s font="3" size="6" color="19" face="96">N</s></t></n><n
 id="10249"
 p="247.27 421.86"
 Z="2926"
 color="19"
 AS="N"
/><n
 id="10250"
 p="254.75 426.18"
 Z="2927"
 color="19"
 AS="N"
/><n
 id="10251"
 p="262.23 421.86"
 Z="2928"
 color="19"
 AS="N"
/><n
 id="10252"
 p="230.97 368.24"
 Z="2934"
 AS="N"
/><n
 id="10253"
 p="223.49 372.56"
 Z="2935"
 AS="N"
/><n
 id="10254"
 p="223.49 381.20"
 Z="2936"
 AS="N"
/><n
 id="10255"
 p="230.97 385.52"
 Z="2937"
 Warning="An atom in this label has an invalid valence."
 Element="7"
 NumHydrogens="0"
 NeedsClean="yes"
 AS="N"
><t
 p="228.80 387.84"
 BoundingBox="228.80 382.83 233.14 387.84"
 LabelJustification="Left"
><s font="3" size="6" color="0" face="96">N</s></t></n><n
 id="10256"
 p="238.46 381.20"
 Z="2938"
 AS="N"
/><n
 id="10257"
 p="238.46 372.56"
 Z="2939"
 AS="N"
/><n
 id="10258"
 p="216.01 385.52"
 Z="2946"
 AS="N"
/><n
 id="10259"
 p="208.54 381.20"
 Z="2948"
 AS="N"
/><n
 id="10260"
 p="201.06 385.52"
 Z="2949"
 AS="N"
/><n
 id="10261"
 p="201.06 394.16"
 Z="2950"
 AS="N"
/><n
 id="10262"
 p="208.54 398.47"
 Z="2951"
 AS="N"
/><n
 id="10263"
 p="216.01 394.16"
 Z="2952"
 Warning="An atom in this label has an invalid valence."
 Element="7"
 NumHydrogens="0"
 NeedsClean="yes"
 AS="N"
><t
 p="213.84 396.48"
 BoundingBox="213.84 391.47 218.18 396.48"
 LabelJustification="Left"
><s font="3" size="6" color="0" face="96">N</s></t></n><n
 id="10264"
 p="230.97 359.60"
 Z="2959"
 NodeType="Nickname"
 NeedsClean="yes"
 AS="N"
><fragment
 id="115710"
><n
 id="10266"
 p="230.97 359.60"
 Z="2249"
/><n
 id="10267"
 p="222.37 359.60"
 Z="2250"
/><n
 id="10268"
 p="230.97 350.99"
 Z="2251"
/><n
 id="10269"
 p="239.59 359.60"
 Z="2252"
/><n
 id="10270"
 p="230.97 368.21"
 Z="2253"
 NodeType="ExternalConnectionPoint"
 ExternalConnectionNum="1"
/><b
 id="10271"
 Z="2254"
 B="10266"
 E="10267"
/><b
 id="10272"
 Z="2255"
 B="10266"
 E="10268"
/><b
 id="10273"
 Z="2256"
 B="10266"
 E="10269"
/><b
 id="10274"
 Z="2257"
 B="10270"
 E="10266"
/></fragment><t
 p="230.34 361.93"
 BoundingBox="230.34 355.17 238.93 361.98"
 LabelJustification="Left"
 LabelAlignment="Left"
><s font="3" size="6" color="0" face="66">t</s><s font="3" size="6" color="0" face="96">Bu</s></t></n><n
 id="10275"
 p="193.58 381.20"
 Z="2961"
 NodeType="Nickname"
 NeedsClean="yes"
 AS="N"
><fragment
 id="115711"
><n
 id="10277"
 p="193.58 381.20"
 Z="2258"
/><n
 id="10278"
 p="189.27 388.65"
 Z="2259"
/><n
 id="10279"
 p="186.12 376.89"
 Z="2260"
/><n
 id="10280"
 p="197.87 373.74"
 Z="2261"
/><n
 id="10281"
 p="201.02 385.49"
 Z="2262"
 NodeType="ExternalConnectionPoint"
 ExternalConnectionNum="1"
/><b
 id="10282"
 Z="2263"
 B="10277"
 E="10278"
/><b
 id="10283"
 Z="2264"
 B="10277"
 E="10279"
/><b
 id="10284"
 Z="2265"
 B="10277"
 E="10280"
/><b
 id="10285"
 Z="2266"
 B="10281"
 E="10277"
/></fragment><t
 p="195.25 383.52"
 BoundingBox="186.66 376.76 195.25 383.57"
 LabelJustification="Right"
 Justification="Right"
 LabelAlignment="Right"
><s font="3" size="6" color="0" face="66">t</s><s font="3" size="6" color="0" face="96">Bu</s></t></n><n
 id="10286"
 p="201.13 421.88"
 Z="2963"
 AS="N"
/><n
 id="10287"
 p="208.61 426.20"
 Z="2964"
 AS="N"
/><n
 id="10288"
 p="216.09 421.88"
 Z="2965"
 AS="N"
/><n
 id="10289"
 p="216.09 413.24"
 Z="2966"
 Warning="An atom in this label has an invalid valence."
 Element="7"
 NumHydrogens="0"
 NeedsClean="yes"
 AS="N"
><t
 p="213.92 415.56"
 BoundingBox="213.92 410.55 218.26 415.56"
 LabelJustification="Left"
><s font="3" size="6" color="0" face="96">N</s></t></n><n
 id="10290"
 p="208.61 408.92"
 Z="2967"
 AS="N"
/><n
 id="10291"
 p="201.13 413.24"
 Z="2968"
 AS="N"
/><n
 id="10292"
 p="223.57 426.20"
 Z="2975"
 AS="N"
/><n
 id="10293"
 p="223.57 434.84"
 Z="2977"
 AS="N"
/><n
 id="10294"
 p="231.05 439.15"
 Z="2978"
 AS="N"
/><n
 id="10295"
 p="238.53 434.84"
 Z="2979"
 AS="N"
/><n
 id="10296"
 p="238.53 426.20"
 Z="2980"
 AS="N"
/><n
 id="10297"
 p="231.05 421.88"
 Z="2981"
 Warning="An atom in this label has an invalid valence."
 Element="7"
 NumHydrogens="0"
 NeedsClean="yes"
 AS="N"
><t
 p="228.88 424.20"
 BoundingBox="228.88 419.19 233.22 424.20"
 LabelJustification="Left"
><s font="3" size="6" color="0" face="96">N</s></t></n><n
 id="10298"
 p="193.65 426.20"
 Z="2988"
 NodeType="Nickname"
 NeedsClean="yes"
 AS="N"
><fragment
 id="115712"
><n
 id="10300"
 p="193.65 426.20"
 Z="2267"
/><n
 id="10301"
 p="197.95 433.66"
 Z="2268"
/><n
 id="10302"
 p="186.19 430.50"
 Z="2269"
/><n
 id="10303"
 p="189.35 418.74"
 Z="2270"
/><n
 id="10304"
 p="201.10 421.90"
 Z="2271"
 NodeType="ExternalConnectionPoint"
 ExternalConnectionNum="1"
/><b
 id="10305"
 Z="2272"
 B="10300"
 E="10301"
/><b
 id="10306"
 Z="2273"
 B="10300"
 E="10302"
/><b
 id="10307"
 Z="2274"
 B="10300"
 E="10303"
/><b
 id="10308"
 Z="2275"
 B="10304"
 E="10300"
/></fragment><t
 p="195.32 428.52"
 BoundingBox="186.73 421.76 195.32 428.57"
 LabelJustification="Right"
 Justification="Right"
 LabelAlignment="Right"
><s font="3" size="6" color="0" face="66">t</s><s font="3" size="6" color="0" face="96">Bu</s></t></n><n
 id="10309"
 p="231.05 447.79"
 Z="2990"
 NodeType="Nickname"
 NeedsClean="yes"
 AS="N"
><fragment
 id="115713"
><n
 id="10311"
 p="231.05 447.79"
 Z="2276"
/><n
 id="10312"
 p="239.66 447.79"
 Z="2277"
/><n
 id="10313"
 p="231.05 456.40"
 Z="2278"
/><n
 id="10314"
 p="222.45 447.79"
 Z="2279"
/><n
 id="10315"
 p="231.05 439.18"
 Z="2280"
 NodeType="ExternalConnectionPoint"
 ExternalConnectionNum="1"
/><b
 id="10316"
 Z="2281"
 B="10311"
 E="10312"
/><b
 id="10317"
 Z="2282"
 B="10311"
 E="10313"
/><b
 id="10318"
 Z="2283"
 B="10311"
 E="10314"
/><b
 id="10319"
 Z="2284"
 B="10315"
 E="10311"
/></fragment><t
 p="230.42 450.12"
 BoundingBox="230.42 443.36 239.01 450.17"
 LabelJustification="Left"
 LabelAlignment="Left"
><s font="3" size="6" color="0" face="66">t</s><s font="3" size="6" color="0" face="96">Bu</s></t></n><n
 id="10320"
 p="230.92 403.82"
 Z="2992"
 Element="44"
 NumHydrogens="0"
 NeedsClean="yes"
 AS="N"
><t
 p="230.92 406.14"
 BoundingBox="227.09 400.79 234.75 407.69"
 LabelJustification="Center"
 LabelLineHeight="auto"
 Justification="Center"
 LineHeight="auto"
 LabelAlignment="Center"
><s font="3" size="6" color="0" face="96">Ru</s></t></n><n
 id="10373"
 p="277.19 413.23"
 Z="2999"
 color="19"
 AS="N"
/><n
 id="10375"
 p="278.10 421.81"
 Z="3001"
 color="19"
 Element="7"
 NumHydrogens="0"
 NeedsClean="yes"
 AS="N"
><t
 p="275.93 424.13"
 BoundingBox="275.93 419.12 280.27 424.13"
 color="19"
 LabelJustification="Left"
 LabelAlignment="Right"
><s font="3" size="6" color="19" face="96">N</s></t></n><n
 id="10377"
 p="286.54 423.61"
 Z="3002"
 color="19"
 Element="7"
 NumHydrogens="0"
 NeedsClean="yes"
 AS="N"
><t
 p="284.37 425.93"
 BoundingBox="284.37 420.92 288.71 425.93"
 color="19"
 LabelJustification="Left"
 LabelAlignment="Below"
><s font="3" size="6" color="19" face="96">N</s></t></n><n
 id="10379"
 p="290.86 416.13"
 Z="3003"
 color="19"
 Element="7"
 NumHydrogens="0"
 NeedsClean="yes"
 AS="N"
><t
 p="288.69 418.45"
 BoundingBox="288.69 413.44 293.03 418.45"
 color="19"
 LabelJustification="Left"
><s font="3" size="6" color="19" face="96">N</s></t></n><n
 id="10381"
 p="285.09 409.71"
 Z="3004"
 color="19"
 AS="N"
/><n
 id="10388"
 p="299.45 415.23"
 Z="3010"
 color="19"
 AS="N"
/><n
 id="10390"
 p="304.53 422.22"
 Z="3012"
 color="19"
 AS="N"
/><n
 id="10392"
 p="313.12 421.31"
 Z="3013"
 color="19"
 AS="N"
/><n
 id="10394"
 p="316.64 413.42"
 Z="3014"
 color="19"
 AS="N"
/><n
 id="10396"
 p="311.56 406.44"
 Z="3015"
 color="19"
 AS="N"
/><n
 id="10398"
 p="302.97 407.33"
 Z="3016"
 color="19"
 AS="N"
/><n
 id="10419"
 p="325.23 412.51"
 Z="3023"
 color="19"
 Warning="An atom in this label has an invalid valence."
 Element="7"
 NumHydrogens="0"
 NeedsClean="yes"
 AS="N"
><t
 p="323.06 414.83"
 BoundingBox="323.06 409.82 327.40 414.83"
 color="19"
 LabelJustification="Left"
><s font="3" size="6" color="19" face="96">N</s></t></n><n
 id="10421"
 p="328.74 404.63"
 Z="3024"
 color="19"
 AS="N"
/><n
 id="10423"
 p="323.66 397.64"
 Z="3025"
 color="19"
 AS="N"
/><n
 id="10425"
 p="315.08 398.54"
 Z="3026"
 color="19"
 AS="N"
/><n
 id="10432"
 p="301.02 430.10"
 Z="3032"
 color="19"
 AS="N"
/><n
 id="10434"
 p="306.09 437.09"
 Z="3033"
 color="19"
 AS="N"
/><n
 id="10436"
 p="314.69 436.19"
 Z="3034"
 color="19"
 AS="N"
/><n
 id="10438"
 p="318.20 428.30"
 Z="3035"
 color="19"
 Warning="An atom in this label has an invalid valence."
 Element="7"
 NumHydrogens="0"
 NeedsClean="yes"
 AS="N"
><t
 p="316.03 430.62"
 BoundingBox="316.03 425.61 320.37 430.62"
 color="19"
 LabelJustification="Left"
><s font="3" size="6" color="19" face="96">N</s></t></n><n
 id="10446"
 p="332.15 423.68"
 Z="3041"
 Element="45"
 NumHydrogens="0"
 NeedsClean="yes"
 Geometry="Tetrahedral"
 AS="S"
 BondOrdering="10483 10479 10449 10450"
><t
 p="332.15 426"
 BoundingBox="328.32 420.65 335.98 427.55"
 LabelJustification="Center"
 LabelLineHeight="auto"
 Justification="Center"
 LineHeight="auto"
 LabelAlignment="Center"
><s font="3" size="6" color="0" face="96">Rh</s></t></n><n
 id="10447"
 p="335.85 439.29"
 Z="3042"
 Element="17"
 NumHydrogens="0"
 NeedsClean="yes"
 AS="N"
><t
 p="333.68 441.61"
 BoundingBox="333.68 436.54 339.35 441.66"
 LabelJustification="Left"
 LabelAlignment="Left"
><s font="3" size="6" color="0" face="96">Cl</s></t></n><n
 id="10448"
 p="349.92 419.58"
 Z="3065"
 Warning="This atom is very close to another atom or bond."
 AS="N"
/><b
 id="10321"
 Z="2910"
 color="19"
 B="10238"
 E="10239"
 Order="2"
 BS="N"
 BondCircularOrdering="10326 0 10372 10322"
/><b
 id="10322"
 Z="2911"
 color="19"
 B="10239"
 E="10240"
 BS="N"
/><b
 id="10323"
 Z="2912"
 color="19"
 B="10240"
 E="10241"
 Order="2"
 BS="N"
 BondCircularOrdering="10322 10327 10331 10324"
/><b
 id="10324"
 Z="2913"
 color="19"
 B="10241"
 E="10242"
 BS="N"
/><b
 id="10325"
 Z="2914"
 color="19"
 B="10242"
 E="10243"
 Order="2"
 BS="N"
 BondCircularOrdering="10324 0 0 10326"
/><b
 id="10326"
 Z="2915"
 color="19"
 B="10243"
 E="10238"
 BS="N"
/><b
 id="10327"
 Z="2920"
 color="19"
 B="10240"
 E="10244"
 BS="N"
/><b
 id="10328"
 Z="2921"
 color="19"
 B="10244"
 E="10245"
 Order="2"
 DoublePosition="Left"
 BS="N"
 BondCircularOrdering="10327 10332 10336 10329"
/><b
 id="10329"
 Z="2922"
 color="19"
 B="10245"
 E="10246"
 BS="N"
/><b
 id="10330"
 Z="2923"
 color="19"
 B="10246"
 E="10247"
 Order="2"
 BS="N"
 BondCircularOrdering="10329 10374 0 10331"
/><b
 id="10331"
 Z="2924"
 color="19"
 B="10247"
 E="10241"
 BS="N"
/><b
 id="10332"
 Z="2929"
 color="19"
 B="10244"
 E="10248"
 BS="N"
/><b
 id="10333"
 Z="2930"
 color="19"
 B="10248"
 E="10249"
 Order="2"
 BS="N"
 BondCircularOrdering="10332 10370 0 10334"
/><b
 id="10334"
 Z="2931"
 color="19"
 B="10249"
 E="10250"
 BS="N"
/><b
 id="10335"
 Z="2932"
 color="19"
 B="10250"
 E="10251"
 Order="2"
 BS="N"
 BondCircularOrdering="10334 0 0 10336"
/><b
 id="10336"
 Z="2933"
 color="19"
 B="10251"
 E="10245"
 BS="N"
/><b
 id="10337"
 Z="2940"
 B="10252"
 E="10253"
 Order="2"
 BS="N"
 BondCircularOrdering="10342 10350 0 10338"
/><b
 id="10338"
 Z="2941"
 B="10253"
 E="10254"
 BS="N"
/><b
 id="10339"
 Z="2942"
 B="10254"
 E="10255"
 Order="2"
 BS="N"
 BondCircularOrdering="10338 10343 10367 10340"
/><b
 id="10340"
 Z="2943"
 B="10255"
 E="10256"
 BS="N"
/><b
 id="10341"
 Z="2944"
 B="10256"
 E="10257"
 Order="2"
 BS="N"
 BondCircularOrdering="10340 0 0 10342"
/><b
 id="10342"
 Z="2945"
 B="10257"
 E="10252"
 BS="N"
/><b
 id="10343"
 Z="2947"
 B="10254"
 E="10258"
 BS="N"
/><b
 id="10344"
 Z="2953"
 B="10258"
 E="10259"
 Order="2"
 BS="N"
 BondCircularOrdering="10349 10343 0 10345"
/><b
 id="10345"
 Z="2954"
 B="10259"
 E="10260"
 BS="N"
/><b
 id="10346"
 Z="2955"
 B="10260"
 E="10261"
 Order="2"
 BS="N"
 BondCircularOrdering="10345 10351 0 10347"
/><b
 id="10347"
 Z="2956"
 B="10261"
 E="10262"
 BS="N"
/><b
 id="10348"
 Z="2957"
 B="10262"
 E="10263"
 Order="2"
 BS="N"
 BondCircularOrdering="10347 0 10371 10349"
/><b
 id="10349"
 Z="2958"
 B="10263"
 E="10258"
 BS="N"
/><b
 id="10350"
 Z="2960"
 B="10252"
 E="10264"
 BS="N"
/><b
 id="10351"
 Z="2962"
 B="10260"
 E="10275"
 BS="N"
/><b
 id="10352"
 Z="2969"
 B="10286"
 E="10287"
 Order="2"
 BS="N"
 BondCircularOrdering="10357 10365 0 10353"
/><b
 id="10353"
 Z="2970"
 B="10287"
 E="10288"
 BS="N"
/><b
 id="10354"
 Z="2971"
 B="10288"
 E="10289"
 Order="2"
 BS="N"
 BondCircularOrdering="10353 10358 10369 10355"
/><b
 id="10355"
 Z="2972"
 B="10289"
 E="10290"
 BS="N"
/><b
 id="10356"
 Z="2973"
 B="10290"
 E="10291"
 Order="2"
 BS="N"
 BondCircularOrdering="10355 0 0 10357"
/><b
 id="10357"
 Z="2974"
 B="10291"
 E="10286"
 BS="N"
/><b
 id="10358"
 Z="2976"
 B="10288"
 E="10292"
 BS="N"
/><b
 id="10359"
 Z="2982"
 B="10292"
 E="10293"
 Order="2"
 BS="N"
 BondCircularOrdering="10364 10358 0 10360"
/><b
 id="10360"
 Z="2983"
 B="10293"
 E="10294"
 BS="N"
/><b
 id="10361"
 Z="2984"
 B="10294"
 E="10295"
 Order="2"
 BS="N"
 BondCircularOrdering="10360 10366 0 10362"
/><b
 id="10362"
 Z="2985"
 B="10295"
 E="10296"
 BS="N"
/><b
 id="10363"
 Z="2986"
 B="10296"
 E="10297"
 Order="2"
 BS="N"
 BondCircularOrdering="10362 0 10368 10364"
/><b
 id="10364"
 Z="2987"
 B="10297"
 E="10292"
 BS="N"
/><b
 id="10365"
 Z="2989"
 B="10286"
 E="10298"
 BS="N"
/><b
 id="10366"
 Z="2991"
 B="10294"
 E="10309"
 BS="N"
/><b
 id="10367"
 Z="2993"
 B="10255"
 E="10320"
 BS="N"
/><b
 id="10368"
 Z="2994"
 B="10297"
 E="10320"
 BS="N"
/><b
 id="10369"
 Z="2995"
 B="10320"
 E="10289"
 Display="WedgeBegin"
 BS="N"
/><b
 id="10370"
 Z="2996"
 B="10320"
 E="10248"
 Display="WedgeBegin"
 BS="N"
/><b
 id="10371"
 Z="2997"
 B="10320"
 E="10263"
 Display="WedgedHashBegin"
 BS="N"
/><b
 id="10372"
 Z="2998"
 B="10320"
 E="10239"
 Display="WedgedHashBegin"
 BS="N"
/><b
 id="10374"
 Z="3000"
 color="19"
 B="10246"
 E="10373"
 BS="N"
/><b
 id="10383"
 Z="3005"
 color="19"
 B="10373"
 E="10375"
 BS="N"
/><b
 id="10384"
 Z="3006"
 color="19"
 B="10375"
 E="10377"
 Order="2"
 BS="N"
 BondCircularOrdering="10383 0 0 10385"
/><b
 id="10385"
 Z="3007"
 color="19"
 B="10377"
 E="10379"
 BS="N"
/><b
 id="10386"
 Z="3008"
 color="19"
 B="10379"
 E="10381"
 BS="N"
/><b
 id="10387"
 Z="3009"
 color="19"
 B="10381"
 E="10373"
 Order="2"
 BS="N"
 BondCircularOrdering="10386 0 10374 10383"
/><b
 id="10389"
 Z="3011"
 color="19"
 B="10379"
 E="10388"
 BS="N"
/><b
 id="10400"
 Z="3017"
 color="19"
 B="10388"
 E="10390"
 BS="N"
/><b
 id="10401"
 Z="3018"
 color="19"
 B="10390"
 E="10392"
 Order="2"
 DoublePosition="Left"
 BS="N"
 BondCircularOrdering="10400 10440 10444 10402"
/><b
 id="10402"
 Z="3019"
 color="19"
 B="10392"
 E="10394"
 BS="N"
/><b
 id="10403"
 Z="3020"
 color="19"
 B="10394"
 E="10396"
 Order="2"
 DoublePosition="Left"
 BS="N"
 BondCircularOrdering="10402 10427 10431 10404"
/><b
 id="10404"
 Z="3021"
 color="19"
 B="10396"
 E="10398"
 BS="N"
/><b
 id="10405"
 Z="3022"
 color="19"
 B="10398"
 E="10388"
 Order="2"
 BS="N"
 BondCircularOrdering="10404 0 10389 10400"
/><b
 id="10427"
 Z="3027"
 color="19"
 B="10394"
 E="10419"
 BS="N"
/><b
 id="10428"
 Z="3028"
 color="19"
 B="10419"
 E="10421"
 Order="2"
 BS="N"
 BondCircularOrdering="10427 10483 0 10429"
/><b
 id="10429"
 Z="3029"
 color="19"
 B="10421"
 E="10423"
 BS="N"
/><b
 id="10430"
 Z="3030"
 color="19"
 B="10423"
 E="10425"
 Order="2"
 BS="N"
 BondCircularOrdering="10429 0 0 10431"
/><b
 id="10431"
 Z="3031"
 color="19"
 B="10425"
 E="10396"
 BS="N"
/><b
 id="10440"
 Z="3036"
 color="19"
 B="10390"
 E="10432"
 BS="N"
/><b
 id="10441"
 Z="3037"
 color="19"
 B="10432"
 E="10434"
 Order="2"
 BS="N"
 BondCircularOrdering="10440 0 0 10442"
/><b
 id="10442"
 Z="3038"
 color="19"
 B="10434"
 E="10436"
 BS="N"
/><b
 id="10443"
 Z="3039"
 color="19"
 B="10436"
 E="10438"
 Order="2"
 BS="N"
 BondCircularOrdering="10442 0 10479 10444"
/><b
 id="10444"
 Z="3040"
 color="19"
 B="10438"
 E="10392"
 BS="N"
/><b
 id="10449"
 Z="3043"
 B="10446"
 E="10447"
 BS="N"
/><b
 id="10450"
 Z="3044"
 B="10446"
 E="10448"
 BS="N"
 CrossingBonds="10463"
/><b
 id="10479"
 Z="3068"
 B="10446"
 E="10438"
 Display="WedgeBegin"
 BS="N"
/><b
 id="10483"
 Z="3069"
 B="10446"
 E="10419"
 Display="WedgedHashBegin"
 BS="N"
/></fragment><fragment
 id="10451"
 BoundingBox="340.09 405.17 357.83 433.79"
 Z="3045"
><n
 id="10452"
 p="352.04 427.79"
 Z="3046"
 AS="N"
/><n
 id="10453"
 p="347.78 425.37"
 Z="3047"
 AS="N"
/><n
 id="10454"
 p="346.02 414.95"
 Z="3048"
 AS="N"
/><n
 id="10455"
 p="349.14 411.05"
 Z="3049"
 AS="N"
/><n
 id="10456"
 p="352.81 418.87"
 Z="3050"
 Warning="This atom is very close to another atom or bond."
 AS="N"
/><n
 id="10457"
 p="344.60 430.18"
 Z="3057"
 AS="N"
/><n
 id="10458"
 p="340.66 411.95"
 Z="3059"
 AS="N"
/><n
 id="10459"
 p="350.99 405.26"
 Z="3061"
 AS="N"
/><n
 id="10460"
 p="357.78 417.97"
 Z="3063"
 AS="N"
/><n
 id="10461"
 p="356.06 433.62"
 Z="3066"
 AS="N"
/><b
 id="10462"
 Z="3051"
 BondLength="20"
 B="10452"
 E="10453"
 Order="1.5"
 Display="WedgeBegin"
 BS="N"
/><b
 id="10463"
 Z="3052"
 BondLength="20"
 B="10453"
 E="10454"
 Order="1.5"
 Display="Bold"
 BS="N"
 CrossingBonds="10450"
/><b
 id="10464"
 Z="3053"
 BondLength="20"
 B="10454"
 E="10455"
 Order="1.5"
 Display="WedgeEnd"
 BS="N"
/><b
 id="10465"
 Z="3054"
 BondLength="20"
 B="10455"
 E="10456"
 Order="1.5"
 BS="N"
/><b
 id="10466"
 Z="3055"
 BondLength="20"
 B="10452"
 E="10456"
 Order="1.5"
 BS="N"
/><b
 id="10467"
 Z="3058"
 B="10453"
 E="10457"
 Display="WedgeBegin"
 BS="N"
/><b
 id="10468"
 Z="3060"
 B="10454"
 E="10458"
 Display="WedgeBegin"
 BS="N"
/><b
 id="10469"
 Z="3062"
 B="10455"
 E="10459"
 BS="N"
/><b
 id="10470"
 Z="3064"
 B="10456"
 E="10460"
 BS="N"
/><b
 id="10471"
 Z="3067"
 B="10452"
 E="10461"
 BS="N"
/><curve
 id="10472"
 Z="3056"
 CurveType="1"
 ArrowheadType="Solid"
 Closed="yes"
 CurvePoints="348.58 422.86 348.04 419.83 347.56 416.85 347.96 414.21 348.99 414.03 349.96 413.91 351.17 416.25 351.66 419.22 352.16 422.30 351.78 424.83 350.73 425.03 349.78 425.18"
/></fragment><fragment
 id="10486"
 BoundingBox="347.62 356.56 356.56 365.49"
 Z="3071"
><n
 id="10487"
 p="347.62 356.86"
 Z="3070"
 AS="N"
/><n
 id="10488"
 p="356.26 356.86"
 Z="3072"
 AS="N"
/><n
 id="10489"
 p="356.26 365.49"
 Z="3074"
 AS="N"
/><b
 id="10490"
 Z="3073"
 B="10487"
 E="10488"
 BS="N"
/><b
 id="10491"
 Z="3075"
 B="10488"
 E="10489"
 BS="N"
/></fragment><t
 id="10492"
 p="359.62 360.22"
 BoundingBox="359.62 354.87 366.46 361.77"
 Z="3076"
 Warning="Chemical Interpretation is not possible for this label"
 LineHeight="auto"
><s font="3" size="6" color="0">3+</s></t><t
 id="10511"
 p="275.43 440.18"
 BoundingBox="275.43 434.58 278.77 441.73"
 Z="3078"
 Warning="Chemical Interpretation is not possible for this label"
 LineHeight="auto"
><s font="21" size="6" color="0" face="1">4</s></t><graphic
 id="114326"
 BoundingBox="238.03 404.12 231.16 404.12"
 Z="2322"
 color="20"
 GraphicType="Oval"
 OvalType="Circle Shaded"
 Center3D="231.16 404.12 0"
 MajorAxisEnd3D="238.03 404.12 0"
 MinorAxisEnd3D="231.16 410.99 0"
/></group><group
 id="115395"
 BoundingBox="15 353.67 192.48 449.45"
 Z="3357"
><fragment
 id="9801"
 BoundingBox="15 354.45 172.45 449.45"
 Z="2738"
><n
 id="9798"
 p="75.61 386.59"
 Z="2736"
 color="19"
 AS="N"
/><n
 id="9800"
 p="75.61 395.23"
 Z="2737"
 color="19"
 Warning="An atom in this label has an invalid valence."
 Element="7"
 NumHydrogens="0"
 NeedsClean="yes"
 AS="N"
><t
 p="73.44 397.55"
 BoundingBox="73.44 392.54 77.78 397.55"
 color="19"
 LabelJustification="Left"
><s font="3" size="6" color="19" face="96">N</s></t></n><n
 id="9802"
 p="83.10 399.55"
 Z="2739"
 color="19"
 AS="N"
/><n
 id="9804"
 p="90.58 395.23"
 Z="2740"
 color="19"
 AS="N"
/><n
 id="9806"
 p="90.58 386.59"
 Z="2741"
 color="19"
 AS="N"
/><n
 id="9808"
 p="83.10 382.27"
 Z="2742"
 color="19"
 AS="N"
/><n
 id="9816"
 p="83.10 408.19"
 Z="2749"
 color="19"
 AS="N"
/><n
 id="9818"
 p="90.58 412.51"
 Z="2750"
 color="19"
 AS="N"
/><n
 id="9820"
 p="98.06 408.19"
 Z="2751"
 color="19"
 AS="N"
/><n
 id="9822"
 p="98.06 399.55"
 Z="2752"
 color="19"
 AS="N"
/><n
 id="9829"
 p="75.61 412.51"
 Z="2758"
 color="19"
 Warning="An atom in this label has an invalid valence."
 Element="7"
 NumHydrogens="0"
 NeedsClean="yes"
 AS="N"
><t
 p="73.44 414.83"
 BoundingBox="73.44 409.82 77.78 414.83"
 color="19"
 LabelJustification="Left"
><s font="3" size="6" color="19" face="96">N</s></t></n><n
 id="9831"
 p="75.61 421.14"
 Z="2759"
 color="19"
 AS="N"
/><n
 id="9833"
 p="83.10 425.46"
 Z="2760"
 color="19"
 AS="N"
/><n
 id="9835"
 p="90.58 421.14"
 Z="2761"
 color="19"
 AS="N"
/><n
 id="9842"
 p="105.54 412.51"
 Z="2767"
 color="19"
 AS="N"
/><n
 id="9844"
 p="113.01 416.82"
 Z="2769"
 color="19"
 AS="N"
/><n
 id="9846"
 p="120.49 421.14"
 Z="2771"
 color="19"
 AS="N"
/><n
 id="9848"
 p="120.49 429.78"
 Z="2773"
 color="19"
 AS="N"
/><n
 id="9850"
 p="127.97 434.10"
 Z="2774"
 color="19"
 AS="N"
/><n
 id="9852"
 p="135.46 429.78"
 Z="2775"
 color="19"
 AS="N"
/><n
 id="9854"
 p="135.46 421.14"
 Z="2776"
 color="19"
 AS="N"
/><n
 id="9856"
 p="127.97 416.82"
 Z="2777"
 color="19"
 AS="N"
/><n
 id="9864"
 p="142.94 416.82"
 Z="2784"
 color="19"
 Warning="An atom in this label has an invalid valence."
 Element="7"
 NumHydrogens="0"
 NeedsClean="yes"
 AS="N"
><t
 p="140.77 419.14"
 BoundingBox="140.77 414.13 145.11 419.14"
 color="19"
 LabelJustification="Left"
><s font="3" size="6" color="19" face="96">N</s></t></n><n
 id="9866"
 p="142.94 408.19"
 Z="2785"
 color="19"
 AS="N"
/><n
 id="9868"
 p="135.46 403.87"
 Z="2786"
 color="19"
 AS="N"
/><n
 id="9870"
 p="127.97 408.19"
 Z="2787"
 color="19"
 AS="N"
/><n
 id="9877"
 p="127.97 442.74"
 Z="2793"
 color="19"
 AS="N"
/><n
 id="9879"
 p="135.46 447.06"
 Z="2794"
 color="19"
 AS="N"
/><n
 id="9881"
 p="142.94 442.74"
 Z="2795"
 color="19"
 AS="N"
/><n
 id="9883"
 p="142.94 434.10"
 Z="2796"
 color="19"
 Warning="An atom in this label has an invalid valence."
 Element="7"
 NumHydrogens="0"
 NeedsClean="yes"
 AS="N"
><t
 p="140.77 436.42"
 BoundingBox="140.77 431.41 145.11 436.42"
 color="19"
 LabelJustification="Left"
><s font="3" size="6" color="19" face="96">N</s></t></n><n
 id="10017"
 p="59.32 367.52"
 Z="2802"
 AS="N"
/><n
 id="10019"
 p="51.85 371.84"
 Z="2803"
 AS="N"
/><n
 id="10021"
 p="51.85 380.48"
 Z="2804"
 AS="N"
/><n
 id="10023"
 p="59.32 384.80"
 Z="2805"
 Warning="An atom in this label has an invalid valence."
 Element="7"
 NumHydrogens="0"
 NeedsClean="yes"
 AS="N"
><t
 p="57.15 387.12"
 BoundingBox="57.15 382.11 61.49 387.12"
 LabelJustification="Left"
><s font="3" size="6" color="0" face="96">N</s></t></n><n
 id="10025"
 p="66.80 380.48"
 Z="2806"
 AS="N"
/><n
 id="10027"
 p="66.80 371.84"
 Z="2807"
 AS="N"
/><n
 id="10035"
 p="44.36 384.80"
 Z="2814"
 AS="N"
/><n
 id="10037"
 p="36.88 380.48"
 Z="2816"
 AS="N"
/><n
 id="10039"
 p="29.40 384.80"
 Z="2817"
 AS="N"
/><n
 id="10041"
 p="29.40 393.44"
 Z="2818"
 AS="N"
/><n
 id="10043"
 p="36.88 397.75"
 Z="2819"
 AS="N"
/><n
 id="10045"
 p="44.36 393.44"
 Z="2820"
 Warning="An atom in this label has an invalid valence."
 Element="7"
 NumHydrogens="0"
 NeedsClean="yes"
 AS="N"
><t
 p="42.19 395.76"
 BoundingBox="42.19 390.75 46.53 395.76"
 LabelJustification="Left"
><s font="3" size="6" color="0" face="96">N</s></t></n><n
 id="10053"
 p="59.32 358.88"
 Z="2827"
 NodeType="Nickname"
 NeedsClean="yes"
 AS="N"
><fragment
 id="115714"
><n
 id="10556"
 p="59.32 358.88"
 Z="2180"
/><n
 id="10557"
 p="50.72 358.88"
 Z="2181"
/><n
 id="10558"
 p="59.32 350.27"
 Z="2182"
/><n
 id="10559"
 p="67.93 358.88"
 Z="2183"
/><n
 id="10560"
 p="59.32 367.49"
 Z="2184"
 NodeType="ExternalConnectionPoint"
 ExternalConnectionNum="1"
/><b
 id="10561"
 Z="2185"
 B="10556"
 E="10557"
/><b
 id="10562"
 Z="2186"
 B="10556"
 E="10558"
/><b
 id="10563"
 Z="2187"
 B="10556"
 E="10559"
/><b
 id="10564"
 Z="2188"
 B="10560"
 E="10556"
/></fragment><t
 p="58.69 361.21"
 BoundingBox="58.69 354.45 67.28 361.26"
 LabelJustification="Left"
 LabelAlignment="Left"
><s font="3" size="6" color="0" face="66">t</s><s font="3" size="6" color="0" face="96">Bu</s></t></n><n
 id="10055"
 p="21.92 380.48"
 Z="2829"
 NodeType="Nickname"
 NeedsClean="yes"
 AS="N"
><fragment
 id="115715"
><n
 id="10566"
 p="21.92 380.48"
 Z="2189"
/><n
 id="10567"
 p="17.61 387.93"
 Z="2190"
/><n
 id="10568"
 p="14.47 376.17"
 Z="2191"
/><n
 id="10569"
 p="26.22 373.02"
 Z="2192"
/><n
 id="10570"
 p="29.37 384.77"
 Z="2193"
 NodeType="ExternalConnectionPoint"
 ExternalConnectionNum="1"
/><b
 id="10571"
 Z="2194"
 B="10566"
 E="10567"
/><b
 id="10572"
 Z="2195"
 B="10566"
 E="10568"
/><b
 id="10573"
 Z="2196"
 B="10566"
 E="10569"
/><b
 id="10574"
 Z="2197"
 B="10570"
 E="10566"
/></fragment><t
 p="23.59 382.80"
 BoundingBox="15 376.04 23.59 382.85"
 LabelJustification="Right"
 Justification="Right"
 LabelAlignment="Right"
><s font="3" size="6" color="0" face="66">t</s><s font="3" size="6" color="0" face="96">Bu</s></t></n><n
 id="10059"
 p="29.47 421.16"
 Z="2831"
 AS="N"
/><n
 id="10060"
 p="36.95 425.48"
 Z="2832"
 AS="N"
/><n
 id="10061"
 p="44.44 421.16"
 Z="2833"
 AS="N"
/><n
 id="10062"
 p="44.44 412.52"
 Z="2834"
 Warning="An atom in this label has an invalid valence."
 Element="7"
 NumHydrogens="0"
 NeedsClean="yes"
 AS="N"
><t
 p="42.27 414.84"
 BoundingBox="42.27 409.83 46.61 414.84"
 LabelJustification="Left"
><s font="3" size="6" color="0" face="96">N</s></t></n><n
 id="10063"
 p="36.95 408.20"
 Z="2835"
 AS="N"
/><n
 id="10064"
 p="29.47 412.52"
 Z="2836"
 AS="N"
/><n
 id="10065"
 p="51.92 425.48"
 Z="2843"
 AS="N"
/><n
 id="10066"
 p="51.92 434.12"
 Z="2845"
 AS="N"
/><n
 id="10067"
 p="59.40 438.43"
 Z="2846"
 AS="N"
/><n
 id="10068"
 p="66.88 434.12"
 Z="2847"
 AS="N"
/><n
 id="10069"
 p="66.88 425.48"
 Z="2848"
 AS="N"
/><n
 id="10070"
 p="59.40 421.16"
 Z="2849"
 Warning="An atom in this label has an invalid valence."
 Element="7"
 NumHydrogens="0"
 NeedsClean="yes"
 AS="N"
><t
 p="57.23 423.48"
 BoundingBox="57.23 418.47 61.57 423.48"
 LabelJustification="Left"
><s font="3" size="6" color="0" face="96">N</s></t></n><n
 id="10071"
 p="21.99 425.48"
 Z="2856"
 NodeType="Nickname"
 NeedsClean="yes"
 AS="N"
><fragment
 id="115716"
><n
 id="10084"
 p="21.99 425.48"
 Z="2231"
/><n
 id="10085"
 p="26.30 432.94"
 Z="2232"
/><n
 id="10086"
 p="14.55 429.78"
 Z="2233"
/><n
 id="10087"
 p="17.69 418.02"
 Z="2234"
/><n
 id="10088"
 p="29.45 421.18"
 Z="2235"
 NodeType="ExternalConnectionPoint"
 ExternalConnectionNum="1"
/><b
 id="10089"
 Z="2236"
 B="10084"
 E="10085"
/><b
 id="10090"
 Z="2237"
 B="10084"
 E="10086"
/><b
 id="10091"
 Z="2238"
 B="10084"
 E="10087"
/><b
 id="10092"
 Z="2239"
 B="10088"
 E="10084"
/></fragment><t
 p="23.66 427.80"
 BoundingBox="15.07 421.04 23.66 427.85"
 LabelJustification="Right"
 Justification="Right"
 LabelAlignment="Right"
><s font="3" size="6" color="0" face="66">t</s><s font="3" size="6" color="0" face="96">Bu</s></t></n><n
 id="10093"
 p="59.40 447.07"
 Z="2858"
 NodeType="Nickname"
 NeedsClean="yes"
 AS="N"
><fragment
 id="115717"
><n
 id="10072"
 p="59.40 447.07"
 Z="2240"
/><n
 id="10073"
 p="68.01 447.07"
 Z="2241"
/><n
 id="10074"
 p="59.40 455.68"
 Z="2242"
/><n
 id="10075"
 p="50.79 447.07"
 Z="2243"
/><n
 id="10076"
 p="59.40 438.46"
 Z="2244"
 NodeType="ExternalConnectionPoint"
 ExternalConnectionNum="1"
/><b
 id="10077"
 Z="2245"
 B="10072"
 E="10073"
/><b
 id="10078"
 Z="2246"
 B="10072"
 E="10074"
/><b
 id="10079"
 Z="2247"
 B="10072"
 E="10075"
/><b
 id="10080"
 Z="2248"
 B="10076"
 E="10072"
/></fragment><t
 p="58.77 449.40"
 BoundingBox="58.77 442.64 67.36 449.45"
 LabelJustification="Left"
 LabelAlignment="Left"
><s font="3" size="6" color="0" face="66">t</s><s font="3" size="6" color="0" face="96">Bu</s></t></n><n
 id="10111"
 p="59.26 403.10"
 Z="2860"
 Element="44"
 NumHydrogens="0"
 NeedsClean="yes"
 AS="N"
><t
 p="59.26 405.42"
 BoundingBox="55.43 400.07 63.09 406.97"
 LabelJustification="Center"
 LabelLineHeight="auto"
 Justification="Center"
 LineHeight="auto"
 LabelAlignment="Center"
><s font="3" size="6" color="0" face="96">Ru</s></t></n><n
 id="10187"
 p="155.63 424.91"
 Z="2867"
 Element="45"
 NumHydrogens="0"
 NeedsClean="yes"
 Geometry="Tetrahedral"
 AS="R"
 BondOrdering="10229 10225 10190 10191"
><t
 p="153.46 427.23"
 BoundingBox="153.46 421.88 161.13 428.78"
 LabelJustification="Left"
 LabelLineHeight="auto"
 LineHeight="auto"
 LabelAlignment="Left"
><s font="3" size="6" color="0" face="96">Rh</s></t></n><n
 id="10188"
 p="168.95 432.10"
 Z="2868"
 Element="17"
 NumHydrogens="0"
 NeedsClean="yes"
 AS="N"
><t
 p="166.78 434.42"
 BoundingBox="166.78 429.35 172.45 434.47"
 LabelJustification="Left"
 LabelAlignment="Left"
><s font="3" size="6" color="0" face="96">Cl</s></t></n><n
 id="10189"
 p="171.70 413.59"
 Z="2891"
 Warning="This atom is very close to another atom or bond."
 AS="N"
/><b
 id="9810"
 Z="2743"
 color="19"
 B="9798"
 E="9800"
 Order="2"
 BS="N"
 BondCircularOrdering="9815 0 10174 9811"
/><b
 id="9811"
 Z="2744"
 color="19"
 B="9800"
 E="9802"
 BS="N"
/><b
 id="9812"
 Z="2745"
 color="19"
 B="9802"
 E="9804"
 Order="2"
 BS="N"
 BondCircularOrdering="9811 9824 9828 9813"
/><b
 id="9813"
 Z="2746"
 color="19"
 B="9804"
 E="9806"
 BS="N"
/><b
 id="9814"
 Z="2747"
 color="19"
 B="9806"
 E="9808"
 Order="2"
 BS="N"
 BondCircularOrdering="9813 0 0 9815"
/><b
 id="9815"
 Z="2748"
 color="19"
 B="9808"
 E="9798"
 BS="N"
/><b
 id="9824"
 Z="2753"
 color="19"
 B="9802"
 E="9816"
 BS="N"
/><b
 id="9825"
 Z="2754"
 color="19"
 B="9816"
 E="9818"
 Order="2"
 DoublePosition="Left"
 BS="N"
 BondCircularOrdering="9824 9837 9841 9826"
/><b
 id="9826"
 Z="2755"
 color="19"
 B="9818"
 E="9820"
 BS="N"
/><b
 id="9827"
 Z="2756"
 color="19"
 B="9820"
 E="9822"
 Order="2"
 BS="N"
 BondCircularOrdering="9826 9843 0 9828"
/><b
 id="9828"
 Z="2757"
 color="19"
 B="9822"
 E="9804"
 BS="N"
/><b
 id="9837"
 Z="2762"
 color="19"
 B="9816"
 E="9829"
 BS="N"
/><b
 id="9838"
 Z="2763"
 color="19"
 B="9829"
 E="9831"
 Order="2"
 BS="N"
 BondCircularOrdering="9837 10166 0 9839"
/><b
 id="9839"
 Z="2764"
 color="19"
 B="9831"
 E="9833"
 BS="N"
/><b
 id="9840"
 Z="2765"
 color="19"
 B="9833"
 E="9835"
 Order="2"
 BS="N"
 BondCircularOrdering="9839 0 0 9841"
/><b
 id="9841"
 Z="2766"
 color="19"
 B="9835"
 E="9818"
 BS="N"
/><b
 id="9843"
 Z="2768"
 color="19"
 B="9820"
 E="9842"
 BS="N"
/><b
 id="9845"
 Z="2770"
 color="19"
 B="9842"
 E="9844"
 Order="3"
 BS="N"
/><b
 id="9847"
 Z="2772"
 color="19"
 B="9844"
 E="9846"
 BS="N"
/><b
 id="9858"
 Z="2778"
 color="19"
 B="9846"
 E="9848"
 Order="2"
 BS="N"
 BondCircularOrdering="9863 9847 0 9859"
/><b
 id="9859"
 Z="2779"
 color="19"
 B="9848"
 E="9850"
 BS="N"
/><b
 id="9860"
 Z="2780"
 color="19"
 B="9850"
 E="9852"
 Order="2"
 DoublePosition="Left"
 BS="N"
 BondCircularOrdering="9859 9885 9889 9861"
/><b
 id="9861"
 Z="2781"
 color="19"
 B="9852"
 E="9854"
 BS="N"
/><b
 id="9862"
 Z="2782"
 color="19"
 B="9854"
 E="9856"
 Order="2"
 DoublePosition="Left"
 BS="N"
 BondCircularOrdering="9861 9872 9876 9863"
/><b
 id="9863"
 Z="2783"
 color="19"
 B="9856"
 E="9846"
 BS="N"
/><b
 id="9872"
 Z="2788"
 color="19"
 B="9854"
 E="9864"
 BS="N"
/><b
 id="9873"
 Z="2789"
 color="19"
 B="9864"
 E="9866"
 Order="2"
 BS="N"
 BondCircularOrdering="9872 10229 0 9874"
/><b
 id="9874"
 Z="2790"
 color="19"
 B="9866"
 E="9868"
 BS="N"
/><b
 id="9875"
 Z="2791"
 color="19"
 B="9868"
 E="9870"
 Order="2"
 BS="N"
 BondCircularOrdering="9874 0 0 9876"
/><b
 id="9876"
 Z="2792"
 color="19"
 B="9870"
 E="9856"
 BS="N"
/><b
 id="9885"
 Z="2797"
 color="19"
 B="9850"
 E="9877"
 BS="N"
/><b
 id="9886"
 Z="2798"
 color="19"
 B="9877"
 E="9879"
 Order="2"
 BS="N"
 BondCircularOrdering="9885 0 0 9887"
/><b
 id="9887"
 Z="2799"
 color="19"
 B="9879"
 E="9881"
 BS="N"
/><b
 id="9888"
 Z="2800"
 color="19"
 B="9881"
 E="9883"
 Order="2"
 BS="N"
 BondCircularOrdering="9887 0 10225 9889"
/><b
 id="9889"
 Z="2801"
 color="19"
 B="9883"
 E="9852"
 BS="N"
/><b
 id="10029"
 Z="2808"
 B="10017"
 E="10019"
 Order="2"
 BS="N"
 BondCircularOrdering="10034 10054 0 10030"
/><b
 id="10030"
 Z="2809"
 B="10019"
 E="10021"
 BS="N"
/><b
 id="10031"
 Z="2810"
 B="10021"
 E="10023"
 Order="2"
 BS="N"
 BondCircularOrdering="10030 10036 10120 10032"
/><b
 id="10032"
 Z="2811"
 B="10023"
 E="10025"
 BS="N"
/><b
 id="10033"
 Z="2812"
 B="10025"
 E="10027"
 Order="2"
 BS="N"
 BondCircularOrdering="10032 0 0 10034"
/><b
 id="10034"
 Z="2813"
 B="10027"
 E="10017"
 BS="N"
/><b
 id="10036"
 Z="2815"
 B="10021"
 E="10035"
 BS="N"
/><b
 id="10047"
 Z="2821"
 B="10035"
 E="10037"
 Order="2"
 BS="N"
 BondCircularOrdering="10052 10036 0 10048"
/><b
 id="10048"
 Z="2822"
 B="10037"
 E="10039"
 BS="N"
/><b
 id="10049"
 Z="2823"
 B="10039"
 E="10041"
 Order="2"
 BS="N"
 BondCircularOrdering="10048 10056 0 10050"
/><b
 id="10050"
 Z="2824"
 B="10041"
 E="10043"
 BS="N"
/><b
 id="10051"
 Z="2825"
 B="10043"
 E="10045"
 Order="2"
 BS="N"
 BondCircularOrdering="10050 0 10170 10052"
/><b
 id="10052"
 Z="2826"
 B="10045"
 E="10035"
 BS="N"
/><b
 id="10054"
 Z="2828"
 B="10017"
 E="10053"
 BS="N"
/><b
 id="10056"
 Z="2830"
 B="10039"
 E="10055"
 BS="N"
/><b
 id="10095"
 Z="2837"
 B="10059"
 E="10060"
 Order="2"
 BS="N"
 BondCircularOrdering="10100 10108 0 10096"
/><b
 id="10096"
 Z="2838"
 B="10060"
 E="10061"
 BS="N"
/><b
 id="10097"
 Z="2839"
 B="10061"
 E="10062"
 Order="2"
 BS="N"
 BondCircularOrdering="10096 10101 10162 10098"
/><b
 id="10098"
 Z="2840"
 B="10062"
 E="10063"
 BS="N"
/><b
 id="10099"
 Z="2841"
 B="10063"
 E="10064"
 Order="2"
 BS="N"
 BondCircularOrdering="10098 0 0 10100"
/><b
 id="10100"
 Z="2842"
 B="10064"
 E="10059"
 BS="N"
/><b
 id="10101"
 Z="2844"
 B="10061"
 E="10065"
 BS="N"
/><b
 id="10102"
 Z="2850"
 B="10065"
 E="10066"
 Order="2"
 BS="N"
 BondCircularOrdering="10107 10101 0 10103"
/><b
 id="10103"
 Z="2851"
 B="10066"
 E="10067"
 BS="N"
/><b
 id="10104"
 Z="2852"
 B="10067"
 E="10068"
 Order="2"
 BS="N"
 BondCircularOrdering="10103 10109 0 10105"
/><b
 id="10105"
 Z="2853"
 B="10068"
 E="10069"
 BS="N"
/><b
 id="10106"
 Z="2854"
 B="10069"
 E="10070"
 Order="2"
 BS="N"
 BondCircularOrdering="10105 0 10124 10107"
/><b
 id="10107"
 Z="2855"
 B="10070"
 E="10065"
 BS="N"
/><b
 id="10108"
 Z="2857"
 B="10059"
 E="10071"
 BS="N"
/><b
 id="10109"
 Z="2859"
 B="10067"
 E="10093"
 BS="N"
/><b
 id="10120"
 Z="2861"
 B="10023"
 E="10111"
 BS="N"
/><b
 id="10124"
 Z="2862"
 B="10070"
 E="10111"
 BS="N"
/><b
 id="10162"
 Z="2863"
 B="10111"
 E="10062"
 Display="WedgeBegin"
 BS="N"
/><b
 id="10166"
 Z="2864"
 B="10111"
 E="9829"
 Display="WedgeBegin"
 BS="N"
/><b
 id="10170"
 Z="2865"
 B="10111"
 E="10045"
 Display="WedgedHashBegin"
 BS="N"
/><b
 id="10174"
 Z="2866"
 B="10111"
 E="9800"
 Display="WedgedHashBegin"
 BS="N"
/><b
 id="10190"
 Z="2869"
 B="10187"
 E="10188"
 BS="N"
 BeginAttach="1"
/><b
 id="10191"
 Z="2870"
 B="10187"
 E="10189"
 BS="N"
 CrossingBonds="10204 10207"
 BeginAttach="1"
/><b
 id="10225"
 Z="2894"
 B="10187"
 E="9883"
 Display="WedgeBegin"
 BS="N"
/><b
 id="10229"
 Z="2895"
 B="10187"
 E="9864"
 Display="WedgedHashBegin"
 BS="N"
/></fragment><fragment
 id="10192"
 BoundingBox="158.16 402.27 183.99 425.15"
 Z="2871"
><n
 id="10193"
 p="177.58 418.11"
 Z="2872"
 AS="N"
/><n
 id="10194"
 p="172.82 419.27"
 Z="2873"
 AS="N"
/><n
 id="10195"
 p="164.41 412.88"
 Z="2874"
 AS="N"
/><n
 id="10196"
 p="164.03 407.89"
 Z="2875"
 AS="N"
/><n
 id="10197"
 p="172.05 411.09"
 Z="2876"
 Warning="This atom is very close to another atom or bond."
 AS="N"
/><n
 id="10198"
 p="173.79 424.95"
 Z="2883"
 AS="N"
/><n
 id="10199"
 p="158.44 414.35"
 Z="2885"
 AS="N"
/><n
 id="10200"
 p="161.42 402.40"
 Z="2887"
 AS="N"
/><n
 id="10201"
 p="175.06 407.04"
 Z="2889"
 AS="N"
/><n
 id="10202"
 p="183.92 419.68"
 Z="2892"
 AS="N"
/><b
 id="10203"
 Z="2877"
 BondLength="20"
 B="10193"
 E="10194"
 Order="1.5"
 Display="WedgeBegin"
 BS="N"
/><b
 id="10204"
 Z="2878"
 BondLength="20"
 B="10194"
 E="10195"
 Order="1.5"
 Display="Bold"
 BS="N"
 CrossingBonds="10191"
/><b
 id="10205"
 Z="2879"
 BondLength="20"
 B="10195"
 E="10196"
 Order="1.5"
 Display="WedgeEnd"
 BS="N"
/><b
 id="10206"
 Z="2880"
 BondLength="20"
 B="10196"
 E="10197"
 Order="1.5"
 BS="N"
/><b
 id="10207"
 Z="2881"
 BondLength="20"
 B="10193"
 E="10197"
 Order="1.5"
 BS="N"
 CrossingBonds="10191"
/><b
 id="10208"
 Z="2884"
 B="10194"
 E="10198"
 Display="WedgeBegin"
 BS="N"
/><b
 id="10209"
 Z="2886"
 B="10195"
 E="10199"
 Display="WedgeBegin"
 BS="N"
/><b
 id="10210"
 Z="2888"
 B="10196"
 E="10200"
 BS="N"
/><b
 id="10211"
 Z="2890"
 B="10197"
 E="10201"
 BS="N"
/><b
 id="10212"
 Z="2893"
 B="10193"
 E="10202"
 BS="N"
/><curve
 id="10213"
 Z="2882"
 CurveType="1"
 ArrowheadType="Solid"
 Closed="yes"
 CurvePoints="171.68 416.89 169.22 415.05 166.83 413.20 165.32 411.01 165.95 410.18 166.57 409.42 169.06 410.30 171.45 412.13 173.91 414.03 175.36 416.15 174.74 417.01 174.14 417.77"
/></fragment><fragment
 id="10231"
 BoundingBox="173.64 355.36 182.58 364.29"
 Z="2897"
><n
 id="10230"
 p="173.64 355.66"
 Z="2896"
 AS="N"
/><n
 id="10232"
 p="182.28 355.66"
 Z="2898"
 AS="N"
/><n
 id="10234"
 p="182.28 364.29"
 Z="2900"
 AS="N"
/><b
 id="10233"
 Z="2899"
 B="10230"
 E="10232"
 BS="N"
/><b
 id="10235"
 Z="2901"
 B="10232"
 E="10234"
 BS="N"
/></fragment><t
 id="10236"
 p="185.64 359.02"
 BoundingBox="185.64 353.67 192.48 360.57"
 Z="2902"
 Warning="Chemical Interpretation is not possible for this label"
 LineHeight="auto"
><s font="3" size="6" color="0">3+</s></t><t
 id="10509"
 p="104.67 440.23"
 BoundingBox="104.67 434.63 108.01 441.78"
 Z="3077"
 Warning="Chemical Interpretation is not possible for this label"
 LineHeight="auto"
><s font="21" size="6" color="0" face="1">2</s></t><graphic
 id="114325"
 BoundingBox="66.15 403.16 59.28 403.16"
 Z="2323"
 color="20"
 GraphicType="Oval"
 OvalType="Circle Shaded"
 Center3D="59.28 403.16 0"
 MajorAxisEnd3D="66.15 403.16 0"
 MinorAxisEnd3D="59.28 410.04 0"
/></group><group
 id="115399"
 BoundingBox="53.81 182.74 498.69 342.96"
 Z="3359"
><fragment
 id="8826"
 BoundingBox="56.96 233.38 122.49 277.28"
 Z="2324"
><n
 id="8827"
 p="79.61 263.97"
 Z="2325"
 AS="N"
/><n
 id="8828"
 p="87.09 259.65"
 Z="2326"
 AS="N"
/><n
 id="8829"
 p="87.09 251.01"
 Z="2327"
 AS="N"
/><n
 id="8830"
 p="79.61 246.69"
 Z="2328"
 AS="N"
/><n
 id="8831"
 p="94.58 246.69"
 Z="2332"
 Warning="An atom in this label has an invalid valence."
 Element="7"
 NumHydrogens="0"
 NeedsClean="yes"
 AS="N"
><t
 p="92.41 249.01"
 BoundingBox="92.41 244 96.75 249.01"
 LabelJustification="Left"
><s font="3" size="6" color="0" face="96">N</s></t></n><n
 id="8832"
 p="94.58 238.05"
 Z="2333"
 AS="N"
/><n
 id="8833"
 p="87.09 233.73"
 Z="2334"
 AS="N"
/><n
 id="8834"
 p="79.61 238.05"
 Z="2335"
 AS="N"
/><n
 id="8835"
 p="79.61 272.61"
 Z="2341"
 AS="N"
/><n
 id="8836"
 p="87.09 276.93"
 Z="2342"
 AS="N"
/><n
 id="8837"
 p="94.58 272.61"
 Z="2343"
 AS="N"
/><n
 id="8838"
 p="94.58 263.97"
 Z="2344"
 Warning="An atom in this label has an invalid valence."
 Element="7"
 NumHydrogens="0"
 NeedsClean="yes"
 AS="N"
><t
 p="92.41 266.29"
 BoundingBox="92.41 261.28 96.75 266.29"
 LabelJustification="Left"
><s font="3" size="6" color="0" face="96">N</s></t></n><n
 id="8839"
 p="106.21 255.10"
 Z="2350"
 Element="45"
 NumHydrogens="0"
 NeedsClean="yes"
 Geometry="Tetrahedral"
 AS="R"
 BondOrdering="8861 8860 8858 8859"
><t
 p="104.04 257.42"
 BoundingBox="104.04 252.07 111.71 258.97"
 LabelJustification="Left"
 LabelLineHeight="auto"
 LineHeight="auto"
 LabelAlignment="Left"
><s font="3" size="6" color="0" face="96">Rh</s></t></n><n
 id="8840"
 p="119.53 262.30"
 Z="2351"
 NodeType="GenericNickname"
 NumHydrogens="0"
 NeedsClean="yes"
 AS="N"
 GenericNickname="X"
><t
 p="117.53 264.62"
 BoundingBox="117.53 259.61 121.53 264.62"
 LabelJustification="Left"
 LabelAlignment="Left"
><s font="3" size="6" color="0" face="96">X</s></t></n><n
 id="8841"
 p="122.29 243.78"
 Z="2374"
 Warning="This atom is very close to another atom or bond."
 AS="N"
/><n
 id="8842"
 p="72.13 251.01"
 Z="2379"
 AS="N"
/><n
 id="8843"
 p="72.13 259.65"
 Z="2380"
 AS="N"
/><n
 id="8844"
 p="62.96 245.73"
 Z="3271"
 Element="44"
 NumHydrogens="0"
 NeedsClean="yes"
 AS="N"
><t
 p="64.63 248.05"
 BoundingBox="56.96 243.04 64.63 248.10"
 LabelJustification="Right"
 Justification="Right"
 LabelAlignment="Right"
><s font="3" size="6" color="0" face="96">Ru</s></t></n><b
 id="8845"
 Z="2329"
 B="8827"
 E="8828"
 Order="2"
 BS="N"
 BondCircularOrdering="8864 8853 8857 8846"
/><b
 id="8846"
 Z="2330"
 B="8828"
 E="8829"
 BS="N"
/><b
 id="8847"
 Z="2331"
 B="8829"
 E="8830"
 Order="2"
 BS="N"
 BondCircularOrdering="8846 8848 8852 8862"
/><b
 id="8848"
 Z="2336"
 B="8829"
 E="8831"
 BS="N"
/><b
 id="8849"
 Z="2337"
 B="8831"
 E="8832"
 Order="2"
 BS="N"
 BondCircularOrdering="8848 8861 0 8850"
/><b
 id="8850"
 Z="2338"
 B="8832"
 E="8833"
 BS="N"
/><b
 id="8851"
 Z="2339"
 B="8833"
 E="8834"
 Order="2"
 BS="N"
 BondCircularOrdering="8850 0 0 8852"
/><b
 id="8852"
 Z="2340"
 B="8834"
 E="8830"
 BS="N"
/><b
 id="8853"
 Z="2345"
 B="8827"
 E="8835"
 BS="N"
/><b
 id="8854"
 Z="2346"
 B="8835"
 E="8836"
 Order="2"
 BS="N"
 BondCircularOrdering="8853 0 0 8855"
/><b
 id="8855"
 Z="2347"
 B="8836"
 E="8837"
 BS="N"
/><b
 id="8856"
 Z="2348"
 B="8837"
 E="8838"
 Order="2"
 BS="N"
 BondCircularOrdering="8855 0 8860 8857"
/><b
 id="8857"
 Z="2349"
 B="8838"
 E="8828"
 BS="N"
/><b
 id="8858"
 Z="2352"
 B="8839"
 E="8840"
 BS="N"
 BeginAttach="1"
/><b
 id="8859"
 Z="2353"
 B="8839"
 E="8841"
 BS="N"
 CrossingBonds="8877 8880"
 BeginAttach="1"
/><b
 id="8860"
 Z="2375"
 B="8839"
 E="8838"
 Display="WedgeBegin"
 BS="N"
/><b
 id="8861"
 Z="2376"
 B="8839"
 E="8831"
 Display="WedgedHashBegin"
 BS="N"
/><b
 id="8862"
 Z="2381"
 B="8830"
 E="8842"
 BS="N"
/><b
 id="8863"
 Z="2382"
 B="8842"
 E="8843"
 Order="2"
 BS="N"
 BondCircularOrdering="8862 8865 0 8864"
/><b
 id="8864"
 Z="2383"
 B="8843"
 E="8827"
 BS="N"
/><b
 id="8865"
 Z="2384"
 color="19"
 LineWidth="1.13"
 B="8842"
 E="8844"
 BS="N"
/></fragment><fragment
 id="8866"
 BoundingBox="108.74 232.47 136.56 255.35"
 Z="2354"
><n
 id="8867"
 p="128.16 248.31"
 Z="2355"
 AS="N"
/><n
 id="8868"
 p="123.40 249.46"
 Z="2356"
 AS="N"
/><n
 id="8869"
 p="114.99 243.08"
 Z="2357"
 AS="N"
/><n
 id="8870"
 p="114.61 238.09"
 Z="2358"
 AS="N"
/><n
 id="8871"
 p="122.63 241.29"
 Z="2359"
 Warning="This atom is very close to another atom or bond."
 AS="N"
/><n
 id="8872"
 p="124.37 255.15"
 Z="2366"
 AS="N"
/><n
 id="8873"
 p="109.02 244.55"
 Z="2368"
 AS="N"
/><n
 id="8874"
 p="112 232.60"
 Z="2370"
 AS="N"
/><n
 id="8875"
 p="125.64 237.23"
 Z="2372"
 AS="N"
/><n
 id="9587"
 p="136.50 249.88"
 Z="2720"
 AS="N"
/><b
 id="8876"
 Z="2360"
 BondLength="20"
 B="8867"
 E="8868"
 Order="1.5"
 Display="WedgeBegin"
 BS="N"
/><b
 id="8877"
 Z="2361"
 BondLength="20"
 B="8868"
 E="8869"
 Order="1.5"
 Display="Bold"
 BS="N"
 CrossingBonds="8859"
/><b
 id="8878"
 Z="2362"
 BondLength="20"
 B="8869"
 E="8870"
 Order="1.5"
 Display="WedgeEnd"
 BS="N"
/><b
 id="8879"
 Z="2363"
 BondLength="20"
 B="8870"
 E="8871"
 Order="1.5"
 BS="N"
/><b
 id="8880"
 Z="2364"
 BondLength="20"
 B="8867"
 E="8871"
 Order="1.5"
 BS="N"
 CrossingBonds="8859"
/><b
 id="8881"
 Z="2367"
 B="8868"
 E="8872"
 Display="WedgeBegin"
 BS="N"
/><b
 id="8882"
 Z="2369"
 B="8869"
 E="8873"
 Display="WedgeBegin"
 BS="N"
/><b
 id="8883"
 Z="2371"
 B="8870"
 E="8874"
 BS="N"
/><b
 id="8884"
 Z="2373"
 B="8871"
 E="8875"
 BS="N"
/><b
 id="9588"
 Z="2721"
 B="8867"
 E="9587"
 BS="N"
/><curve
 id="8885"
 Z="2365"
 CurveType="1"
 ArrowheadType="Solid"
 Closed="yes"
 CurvePoints="122.26 247.08 119.81 245.24 117.41 243.40 115.90 241.21 116.53 240.37 117.15 239.61 119.64 240.49 122.03 242.33 124.49 244.23 125.94 246.34 125.32 247.20 124.72 247.96"
/></fragment><fragment
 id="8886"
 BoundingBox="105.80 246.84 110.80 253.74"
 Z="2378"
><n
 id="8887"
 p="106.63 249.87"
 Z="2377"
 Warning="An atom in this label has an invalid valence."
 NodeType="Unspecified"
 NeedsClean="yes"
 AS="N"
><fragment
 id="115718"
><n
 id="8889"
 p="114.39 252.03"
 Z="2216"
 Element="53"
 NumHydrogens="0"
 NeedsClean="yes"
><t
 p="113 255.93"
 BoundingBox="113 247.59 115.78 255.93"
 LabelJustification="Left"
><s font="3" size="10" color="0" face="96">I</s></t></n><n
 id="8890"
 p="106.93 247.72"
 Z="2217"
 Element="53"
 NumHydrogens="0"
 NeedsClean="yes"
><t
 p="105.54 251.62"
 BoundingBox="105.54 243.28 108.32 251.62"
 LabelJustification="Left"
><s font="3" size="10" color="0" face="96">I</s></t></n><n
 id="8891"
 p="99.47 252.03"
 Z="2218"
 Element="53"
 NumHydrogens="0"
 NeedsClean="yes"
><t
 p="98.08 255.93"
 BoundingBox="98.08 247.59 100.86 255.93"
 LabelJustification="Left"
><s font="3" size="10" color="0" face="96">I</s></t></n><b
 id="8892"
 Z="2219"
 B="8890"
 E="8891"
/><b
 id="8893"
 Z="2220"
 B="8889"
 E="8890"
/></fragment><t
 p="105.80 252.19"
 BoundingBox="105.80 246.84 110.80 253.74"
 LabelJustification="Left"
 LabelLineHeight="auto"
 LineHeight="auto"
 LabelAlignment="Left"
><s font="3" size="6" color="0">III</s></t></n></fragment><fragment
 id="8895"
 BoundingBox="144.62 186.05 213.12 229.95"
 Z="2386"
><n
 id="8896"
 p="166.94 216.64"
 Z="2387"
 AS="N"
/><n
 id="8897"
 p="174.42 212.32"
 Z="2388"
 AS="N"
/><n
 id="8898"
 p="174.42 203.68"
 Z="2389"
 AS="N"
/><n
 id="8899"
 p="166.94 199.36"
 Z="2390"
 AS="N"
/><n
 id="8900"
 p="181.90 199.36"
 Z="2394"
 Warning="An atom in this label has an invalid valence."
 Element="7"
 NumHydrogens="0"
 NeedsClean="yes"
 AS="N"
><t
 p="179.73 201.68"
 BoundingBox="179.73 196.67 184.07 201.68"
 LabelJustification="Left"
><s font="3" size="6" color="0" face="96">N</s></t></n><n
 id="8901"
 p="181.90 190.72"
 Z="2395"
 AS="N"
/><n
 id="8902"
 p="174.42 186.40"
 Z="2396"
 AS="N"
/><n
 id="8903"
 p="166.94 190.72"
 Z="2397"
 AS="N"
/><n
 id="8904"
 p="166.94 225.28"
 Z="2403"
 AS="N"
/><n
 id="8905"
 p="174.42 229.60"
 Z="2404"
 AS="N"
/><n
 id="8906"
 p="181.90 225.28"
 Z="2405"
 AS="N"
/><n
 id="8907"
 p="181.90 216.64"
 Z="2406"
 Warning="An atom in this label has an invalid valence."
 Element="7"
 NumHydrogens="0"
 NeedsClean="yes"
 AS="N"
><t
 p="179.73 218.96"
 BoundingBox="179.73 213.95 184.07 218.96"
 LabelJustification="Left"
><s font="3" size="6" color="0" face="96">N</s></t></n><n
 id="8908"
 p="193.54 207.78"
 Z="2412"
 Element="45"
 NumHydrogens="0"
 NeedsClean="yes"
 AS="N"
><t
 p="191.37 210.10"
 BoundingBox="191.37 204.75 199.04 211.65"
 LabelJustification="Left"
 LabelLineHeight="auto"
 LineHeight="auto"
 LabelAlignment="Left"
><s font="3" size="6" color="0" face="96">Rh</s></t></n><n
 id="8909"
 p="213.12 207.78"
 Z="2436"
 Warning="This atom is very close to another atom or bond."
 AS="N"
/><n
 id="8910"
 p="159.46 203.68"
 Z="2441"
 AS="N"
/><n
 id="8911"
 p="159.46 212.32"
 Z="2442"
 AS="N"
/><n
 id="8912"
 p="150.62 198.72"
 Z="3258"
 Element="44"
 NumHydrogens="0"
 NeedsClean="yes"
 AS="N"
><t
 p="152.29 201.04"
 BoundingBox="144.62 196.03 152.29 201.09"
 LabelJustification="Right"
 Justification="Right"
 LabelAlignment="Right"
><s font="3" size="6" color="0" face="96">Ru</s></t></n><b
 id="8913"
 Z="2391"
 B="8896"
 E="8897"
 Order="2"
 BS="N"
 BondCircularOrdering="8931 8921 8925 8914"
/><b
 id="8914"
 Z="2392"
 B="8897"
 E="8898"
 BS="N"
/><b
 id="8915"
 Z="2393"
 B="8898"
 E="8899"
 Order="2"
 BS="N"
 BondCircularOrdering="8914 8916 8920 8929"
/><b
 id="8916"
 Z="2398"
 B="8898"
 E="8900"
 BS="N"
/><b
 id="8917"
 Z="2399"
 B="8900"
 E="8901"
 Order="2"
 BS="N"
 BondCircularOrdering="8916 8928 0 8918"
/><b
 id="8918"
 Z="2400"
 B="8901"
 E="8902"
 BS="N"
/><b
 id="8919"
 Z="2401"
 B="8902"
 E="8903"
 Order="2"
 BS="N"
 BondCircularOrdering="8918 0 0 8920"
/><b
 id="8920"
 Z="2402"
 B="8903"
 E="8899"
 BS="N"
/><b
 id="8921"
 Z="2407"
 B="8896"
 E="8904"
 BS="N"
/><b
 id="8922"
 Z="2408"
 B="8904"
 E="8905"
 Order="2"
 BS="N"
 BondCircularOrdering="8921 0 0 8923"
/><b
 id="8923"
 Z="2409"
 B="8905"
 E="8906"
 BS="N"
/><b
 id="8924"
 Z="2410"
 B="8906"
 E="8907"
 Order="2"
 BS="N"
 BondCircularOrdering="8923 0 8927 8925"
/><b
 id="8925"
 Z="2411"
 B="8907"
 E="8897"
 BS="N"
/><b
 id="8926"
 Z="2413"
 B="8908"
 E="8909"
 BS="N"
 CrossingBonds="8945 8947 8948"
 BeginAttach="1"
/><b
 id="8927"
 Z="2437"
 B="8908"
 E="8907"
 Display="WedgeBegin"
 BS="N"
/><b
 id="8928"
 Z="2438"
 B="8908"
 E="8900"
 Display="WedgedHashBegin"
 BS="N"
/><b
 id="8929"
 Z="2443"
 B="8899"
 E="8910"
 BS="N"
/><b
 id="8930"
 Z="2444"
 B="8910"
 E="8911"
 Order="2"
 BS="N"
 BondCircularOrdering="8929 8932 0 8931"
/><b
 id="8931"
 Z="2445"
 B="8911"
 E="8896"
 BS="N"
/><b
 id="8932"
 Z="2446"
 color="19"
 LineWidth="1.13"
 B="8910"
 E="8912"
 BS="N"
/></fragment><fragment
 id="8933"
 BoundingBox="203.23 193.69 219.86 221.49"
 Z="2414"
><n
 id="8934"
 p="212.58 216.22"
 Z="2415"
 AS="N"
/><n
 id="8935"
 p="208.78 213.14"
 Z="2416"
 AS="N"
/><n
 id="8936"
 p="208.75 202.58"
 Z="2417"
 AS="N"
/><n
 id="8937"
 p="212.48 199.24"
 Z="2418"
 AS="N"
/><n
 id="8938"
 p="214.80 207.56"
 Z="2419"
 Warning="This atom is very close to another atom or bond."
 AS="N"
/><n
 id="8939"
 p="204.84 217.36"
 Z="2426"
 AS="N"
/><n
 id="8940"
 p="203.96 198.73"
 Z="2428"
 AS="N"
/><n
 id="8941"
 p="215.26 193.83"
 Z="2430"
 AS="N"
/><n
 id="8942"
 p="214.65 221.38"
 Z="2432"
 AS="N"
/><n
 id="8943"
 p="219.86 207.49"
 Z="2434"
 AS="N"
/><b
 id="8944"
 Z="2420"
 BondLength="20"
 B="8934"
 E="8935"
 Order="1.5"
 Display="WedgeBegin"
 BS="N"
/><b
 id="8945"
 Z="2421"
 BondLength="20"
 B="8935"
 E="8936"
 Order="1.5"
 Display="Bold"
 BS="N"
 CrossingBonds="8926"
/><b
 id="8946"
 Z="2422"
 BondLength="20"
 B="8936"
 E="8937"
 Order="1.5"
 Display="WedgeEnd"
 BS="N"
/><b
 id="8947"
 Z="2423"
 BondLength="20"
 B="8937"
 E="8938"
 Order="1.5"
 BS="N"
 CrossingBonds="8926"
/><b
 id="8948"
 Z="2424"
 BondLength="20"
 B="8934"
 E="8938"
 Order="1.5"
 BS="N"
 CrossingBonds="8926"
/><b
 id="8949"
 Z="2427"
 B="8935"
 E="8939"
 Display="WedgeBegin"
 BS="N"
/><b
 id="8950"
 Z="2429"
 B="8936"
 E="8940"
 Display="WedgeBegin"
 BS="N"
/><b
 id="8951"
 Z="2431"
 B="8937"
 E="8941"
 BS="N"
/><b
 id="8952"
 Z="2433"
 B="8934"
 E="8942"
 BS="N"
/><b
 id="8953"
 Z="2435"
 B="8938"
 E="8943"
 BS="N"
/><curve
 id="8954"
 Z="2425"
 CurveType="1"
 ArrowheadType="Solid"
 Closed="yes"
 CurvePoints="209.98 210.79 209.95 207.73 209.97 204.70 210.79 202.16 211.84 202.16 212.81 202.20 213.62 204.71 213.62 207.72 213.60 210.83 212.80 213.26 211.74 213.29 210.77 213.28"
/></fragment><fragment
 id="8955"
 BoundingBox="193.85 199.33 195.51 206.23"
 Z="2440"
><n
 id="8956"
 p="194.68 202.36"
 Z="2439"
 Warning="An atom in this label has an invalid valence."
 Element="53"
 NumHydrogens="0"
 NeedsClean="yes"
 AS="N"
><t
 p="193.85 204.68"
 BoundingBox="193.85 199.33 195.51 206.23"
 LabelJustification="Left"
 LabelLineHeight="auto"
 LineHeight="auto"
 LabelAlignment="Left"
><s font="3" size="6" color="0">I</s></t></n></fragment><fragment
 id="8957"
 BoundingBox="273.31 186.29 339.06 230.19"
 Z="2447"
><n
 id="8958"
 p="296.19 216.88"
 Z="2448"
 AS="N"
/><n
 id="8959"
 p="303.67 212.56"
 Z="2449"
 AS="N"
/><n
 id="8960"
 p="303.67 203.92"
 Z="2450"
 AS="N"
/><n
 id="8961"
 p="296.19 199.60"
 Z="2451"
 AS="N"
/><n
 id="8962"
 p="311.15 199.60"
 Z="2455"
 Warning="An atom in this label has an invalid valence."
 Element="7"
 NumHydrogens="0"
 NeedsClean="yes"
 AS="N"
><t
 p="308.98 201.92"
 BoundingBox="308.98 196.91 313.32 201.92"
 LabelJustification="Left"
><s font="3" size="6" color="0" face="96">N</s></t></n><n
 id="8963"
 p="311.15 190.96"
 Z="2456"
 AS="N"
/><n
 id="8964"
 p="303.67 186.64"
 Z="2457"
 AS="N"
/><n
 id="8965"
 p="296.19 190.96"
 Z="2458"
 AS="N"
/><n
 id="8966"
 p="296.19 225.52"
 Z="2464"
 AS="N"
/><n
 id="8967"
 p="303.67 229.84"
 Z="2465"
 AS="N"
/><n
 id="8968"
 p="311.15 225.52"
 Z="2466"
 AS="N"
/><n
 id="8969"
 p="311.15 216.88"
 Z="2467"
 Warning="An atom in this label has an invalid valence."
 Element="7"
 NumHydrogens="0"
 NeedsClean="yes"
 AS="N"
><t
 p="308.98 219.20"
 BoundingBox="308.98 214.19 313.32 219.20"
 LabelJustification="Left"
><s font="3" size="6" color="0" face="96">N</s></t></n><n
 id="8970"
 p="322.79 208.02"
 Z="2473"
 Element="45"
 NumHydrogens="0"
 NeedsClean="yes"
 Geometry="Tetrahedral"
 AS="S"
 BondOrdering="8992 8991 8989 8990"
><t
 p="320.62 210.34"
 BoundingBox="320.62 204.99 328.29 211.89"
 LabelJustification="Left"
 LabelLineHeight="auto"
 LineHeight="auto"
 LabelAlignment="Left"
><s font="3" size="6" color="0" face="96">Rh</s></t></n><n
 id="8971"
 p="336.11 215.21"
 Z="2474"
 Element="1"
 NumHydrogens="0"
 NeedsClean="yes"
 AS="N"
><t
 p="333.94 217.53"
 BoundingBox="333.94 212.52 338.28 217.53"
 LabelJustification="Left"
 LabelAlignment="Left"
><s font="3" size="6" color="0" face="96">H</s></t></n><n
 id="8972"
 p="338.86 196.69"
 Z="2497"
 Warning="This atom is very close to another atom or bond."
 AS="N"
/><n
 id="8973"
 p="288.71 203.92"
 Z="2502"
 AS="N"
/><n
 id="8974"
 p="288.71 212.56"
 Z="2503"
 AS="N"
/><n
 id="8975"
 p="279.31 198.80"
 Z="3265"
 Element="44"
 NumHydrogens="0"
 NeedsClean="yes"
 AS="N"
><t
 p="280.98 201.12"
 BoundingBox="273.31 196.11 280.98 201.17"
 LabelJustification="Right"
 Justification="Right"
 LabelAlignment="Right"
><s font="3" size="6" color="0" face="96">Ru</s></t></n><b
 id="8976"
 Z="2452"
 B="8958"
 E="8959"
 Order="2"
 BS="N"
 BondCircularOrdering="8995 8984 8988 8977"
/><b
 id="8977"
 Z="2453"
 B="8959"
 E="8960"
 BS="N"
/><b
 id="8978"
 Z="2454"
 B="8960"
 E="8961"
 Order="2"
 BS="N"
 BondCircularOrdering="8977 8979 8983 8993"
/><b
 id="8979"
 Z="2459"
 B="8960"
 E="8962"
 BS="N"
/><b
 id="8980"
 Z="2460"
 B="8962"
 E="8963"
 Order="2"
 BS="N"
 BondCircularOrdering="8979 8992 0 8981"
/><b
 id="8981"
 Z="2461"
 B="8963"
 E="8964"
 BS="N"
/><b
 id="8982"
 Z="2462"
 B="8964"
 E="8965"
 Order="2"
 BS="N"
 BondCircularOrdering="8981 0 0 8983"
/><b
 id="8983"
 Z="2463"
 B="8965"
 E="8961"
 BS="N"
/><b
 id="8984"
 Z="2468"
 B="8958"
 E="8966"
 BS="N"
/><b
 id="8985"
 Z="2469"
 B="8966"
 E="8967"
 Order="2"
 BS="N"
 BondCircularOrdering="8984 0 0 8986"
/><b
 id="8986"
 Z="2470"
 B="8967"
 E="8968"
 BS="N"
/><b
 id="8987"
 Z="2471"
 B="8968"
 E="8969"
 Order="2"
 BS="N"
 BondCircularOrdering="8986 0 8991 8988"
/><b
 id="8988"
 Z="2472"
 B="8969"
 E="8959"
 BS="N"
/><b
 id="8989"
 Z="2475"
 B="8970"
 E="8971"
 BS="N"
 BeginAttach="1"
/><b
 id="8990"
 Z="2476"
 B="8970"
 E="8972"
 BS="N"
 CrossingBonds="9009 9012"
 BeginAttach="1"
/><b
 id="8991"
 Z="2498"
 B="8970"
 E="8969"
 Display="WedgeBegin"
 BS="N"
/><b
 id="8992"
 Z="2499"
 B="8970"
 E="8962"
 Display="WedgedHashBegin"
 BS="N"
/><b
 id="8993"
 Z="2504"
 B="8961"
 E="8973"
 BS="N"
/><b
 id="8994"
 Z="2505"
 B="8973"
 E="8974"
 Order="2"
 BS="N"
 BondCircularOrdering="8993 8996 0 8995"
/><b
 id="8995"
 Z="2506"
 B="8974"
 E="8958"
 BS="N"
/><b
 id="8996"
 Z="2507"
 color="19"
 LineWidth="1.13"
 B="8973"
 E="8975"
 BS="N"
/></fragment><fragment
 id="8997"
 BoundingBox="325.33 188.21 351.51 208.25"
 Z="2477"
><n
 id="8998"
 p="344.74 201.23"
 Z="2478"
 AS="N"
/><n
 id="8999"
 p="339.99 202.38"
 Z="2479"
 AS="N"
/><n
 id="9000"
 p="331.57 195.99"
 Z="2480"
 AS="N"
/><n
 id="9001"
 p="331.18 190.99"
 Z="2481"
 AS="N"
/><n
 id="9002"
 p="339.21 194.19"
 Z="2482"
 Warning="This atom is very close to another atom or bond."
 AS="N"
/><n
 id="9003"
 p="340.95 208.06"
 Z="2489"
 AS="N"
/><n
 id="9004"
 p="325.61 197.46"
 Z="2491"
 AS="N"
/><n
 id="9005"
 p="329.29 188.39"
 Z="2493"
 Warning="This atom is very close to another atom or bond."
 AS="N"
/><n
 id="9006"
 p="342.22 190.14"
 Z="2495"
 AS="N"
/><n
 id="9007"
 p="351.46 202.25"
 Z="2508"
 AS="N"
/><b
 id="9008"
 Z="2483"
 BondLength="20"
 B="8998"
 E="8999"
 Order="1.5"
 Display="WedgeBegin"
 BS="N"
/><b
 id="9009"
 Z="2484"
 BondLength="20"
 B="8999"
 E="9000"
 Order="1.5"
 Display="Bold"
 BS="N"
 CrossingBonds="8990"
/><b
 id="9010"
 Z="2485"
 BondLength="20"
 B="9000"
 E="9001"
 Order="1.5"
 Display="WedgeEnd"
 BS="N"
/><b
 id="9011"
 Z="2486"
 BondLength="20"
 B="9001"
 E="9002"
 Order="1.5"
 BS="N"
/><b
 id="9012"
 Z="2487"
 BondLength="20"
 B="8998"
 E="9002"
 Order="1.5"
 BS="N"
 CrossingBonds="8990"
/><b
 id="9013"
 Z="2490"
 B="8999"
 E="9003"
 Display="WedgeBegin"
 BS="N"
/><b
 id="9014"
 Z="2492"
 B="9000"
 E="9004"
 Display="WedgeBegin"
 BS="N"
/><b
 id="9015"
 Z="2494"
 B="9001"
 E="9005"
 BS="N"
/><b
 id="9016"
 Z="2496"
 B="9002"
 E="9006"
 BS="N"
/><b
 id="9017"
 Z="2509"
 B="8998"
 E="9007"
 BS="N"
/><curve
 id="9018"
 Z="2488"
 CurveType="1"
 ArrowheadType="Solid"
 Closed="yes"
 CurvePoints="338.85 199.99 336.39 198.15 333.99 196.31 332.48 194.11 333.11 193.28 333.73 192.52 336.22 193.40 338.61 195.23 341.08 197.14 342.53 199.25 341.90 200.11 341.31 200.87"
/></fragment><fragment
 id="9019"
 BoundingBox="322.39 199.76 327.39 206.66"
 Z="2501"
><n
 id="9020"
 p="323.22 202.79"
 Z="2500"
 Warning="An atom in this label has an invalid valence."
 NodeType="Unspecified"
 NeedsClean="yes"
 AS="N"
><fragment
 id="115719"
><n
 id="9022"
 p="330.97 204.94"
 Z="2221"
 Element="53"
 NumHydrogens="0"
 NeedsClean="yes"
><t
 p="329.58 208.84"
 BoundingBox="329.58 200.50 332.36 208.84"
 LabelJustification="Left"
><s font="3" size="10" color="0" face="96">I</s></t></n><n
 id="9023"
 p="323.51 200.63"
 Z="2222"
 Element="53"
 NumHydrogens="0"
 NeedsClean="yes"
><t
 p="322.12 204.53"
 BoundingBox="322.12 196.19 324.90 204.53"
 LabelJustification="Left"
><s font="3" size="10" color="0" face="96">I</s></t></n><n
 id="9024"
 p="316.06 204.94"
 Z="2223"
 Element="53"
 NumHydrogens="0"
 NeedsClean="yes"
><t
 p="314.67 208.84"
 BoundingBox="314.67 200.50 317.45 208.84"
 LabelJustification="Left"
><s font="3" size="10" color="0" face="96">I</s></t></n><b
 id="9025"
 Z="2224"
 B="9023"
 E="9024"
/><b
 id="9026"
 Z="2225"
 B="9022"
 E="9023"
/></fragment><t
 p="322.39 205.11"
 BoundingBox="322.39 199.76 327.39 206.66"
 LabelJustification="Left"
 LabelLineHeight="auto"
 LineHeight="auto"
 LabelAlignment="Left"
><s font="3" size="6" color="0">III</s></t></n></fragment><fragment
 id="9027"
 BoundingBox="274.32 299.07 339.84 342.96"
 Z="2510"
><n
 id="9028"
 p="296.96 329.66"
 Z="2511"
 AS="N"
/><n
 id="9029"
 p="304.44 325.34"
 Z="2512"
 AS="N"
/><n
 id="9030"
 p="304.44 316.70"
 Z="2513"
 AS="N"
/><n
 id="9031"
 p="296.96 312.38"
 Z="2514"
 AS="N"
/><n
 id="9032"
 p="311.93 312.38"
 Z="2518"
 Warning="An atom in this label has an invalid valence."
 Element="7"
 NumHydrogens="0"
 NeedsClean="yes"
 AS="N"
><t
 p="309.76 314.70"
 BoundingBox="309.76 309.69 314.10 314.70"
 LabelJustification="Left"
><s font="3" size="6" color="0" face="96">N</s></t></n><n
 id="9033"
 p="311.93 303.74"
 Z="2519"
 AS="N"
/><n
 id="9034"
 p="304.44 299.42"
 Z="2520"
 AS="N"
/><n
 id="9035"
 p="296.96 303.74"
 Z="2521"
 AS="N"
/><n
 id="9036"
 p="296.96 338.29"
 Z="2527"
 AS="N"
/><n
 id="9037"
 p="304.44 342.61"
 Z="2528"
 AS="N"
/><n
 id="9038"
 p="311.93 338.29"
 Z="2529"
 AS="N"
/><n
 id="9039"
 p="311.93 329.66"
 Z="2530"
 Warning="An atom in this label has an invalid valence."
 Element="7"
 NumHydrogens="0"
 NeedsClean="yes"
 AS="N"
><t
 p="309.76 331.98"
 BoundingBox="309.76 326.97 314.10 331.98"
 LabelJustification="Left"
><s font="3" size="6" color="0" face="96">N</s></t></n><n
 id="9040"
 p="323.57 320.79"
 Z="2536"
 Element="45"
 NumHydrogens="0"
 NeedsClean="yes"
 Geometry="Tetrahedral"
 AS="R"
 BondOrdering="9062 9061 9059 9060"
><t
 p="321.40 323.11"
 BoundingBox="321.40 317.76 329.07 324.66"
 LabelJustification="Left"
 LabelLineHeight="auto"
 LineHeight="auto"
 LabelAlignment="Left"
><s font="3" size="6" color="0" face="96">Rh</s></t></n><n
 id="9041"
 p="336.89 327.99"
 Z="2537"
 NodeType="GenericNickname"
 NumHydrogens="0"
 NeedsClean="yes"
 AS="N"
 GenericNickname="X"
><t
 p="334.89 330.31"
 BoundingBox="334.89 325.30 338.89 330.31"
 LabelJustification="Left"
 LabelAlignment="Left"
><s font="3" size="6" color="0" face="96">X</s></t></n><n
 id="9042"
 p="339.64 309.46"
 Z="2561"
 Warning="This atom is very close to another atom or bond."
 AS="N"
/><n
 id="9043"
 p="289.48 316.70"
 Z="2577"
 AS="N"
/><n
 id="9044"
 p="289.48 325.34"
 Z="2578"
 AS="N"
/><n
 id="9045"
 p="280.32 311.54"
 Z="3269"
 Element="44"
 NumHydrogens="0"
 NeedsClean="yes"
 AS="N"
><t
 p="281.99 313.86"
 BoundingBox="274.32 308.85 281.99 313.91"
 LabelJustification="Right"
 Justification="Right"
 LabelAlignment="Right"
><s font="3" size="6" color="0" face="96">Ru</s></t></n><b
 id="9046"
 Z="2515"
 B="9028"
 E="9029"
 Order="2"
 BS="N"
 BondCircularOrdering="9065 9054 9058 9047"
/><b
 id="9047"
 Z="2516"
 B="9029"
 E="9030"
 BS="N"
/><b
 id="9048"
 Z="2517"
 B="9030"
 E="9031"
 Order="2"
 BS="N"
 BondCircularOrdering="9047 9049 9053 9063"
/><b
 id="9049"
 Z="2522"
 B="9030"
 E="9032"
 BS="N"
/><b
 id="9050"
 Z="2523"
 B="9032"
 E="9033"
 Order="2"
 BS="N"
 BondCircularOrdering="9049 9062 0 9051"
/><b
 id="9051"
 Z="2524"
 B="9033"
 E="9034"
 BS="N"
/><b
 id="9052"
 Z="2525"
 B="9034"
 E="9035"
 Order="2"
 BS="N"
 BondCircularOrdering="9051 0 0 9053"
/><b
 id="9053"
 Z="2526"
 B="9035"
 E="9031"
 BS="N"
/><b
 id="9054"
 Z="2531"
 B="9028"
 E="9036"
 BS="N"
/><b
 id="9055"
 Z="2532"
 B="9036"
 E="9037"
 Order="2"
 BS="N"
 BondCircularOrdering="9054 0 0 9056"
/><b
 id="9056"
 Z="2533"
 B="9037"
 E="9038"
 BS="N"
/><b
 id="9057"
 Z="2534"
 B="9038"
 E="9039"
 Order="2"
 BS="N"
 BondCircularOrdering="9056 0 9061 9058"
/><b
 id="9058"
 Z="2535"
 B="9039"
 E="9029"
 BS="N"
/><b
 id="9059"
 Z="2538"
 B="9040"
 E="9041"
 BS="N"
 BeginAttach="1"
/><b
 id="9060"
 Z="2539"
 B="9040"
 E="9042"
 BS="N"
 CrossingBonds="9080 9083"
 BeginAttach="1"
/><b
 id="9061"
 Z="2562"
 B="9040"
 E="9039"
 Display="WedgeBegin"
 BS="N"
/><b
 id="9062"
 Z="2563"
 B="9040"
 E="9032"
 Display="WedgedHashBegin"
 BS="N"
/><b
 id="9063"
 Z="2579"
 B="9031"
 E="9043"
 BS="N"
/><b
 id="9064"
 Z="2580"
 B="9043"
 E="9044"
 Order="2"
 BS="N"
 BondCircularOrdering="9063 9066 0 9065"
/><b
 id="9065"
 Z="2581"
 B="9044"
 E="9028"
 BS="N"
/><b
 id="9066"
 Z="2582"
 color="19"
 LineWidth="1.13"
 B="9043"
 E="9045"
 BS="N"
/></fragment><fragment
 id="9067"
 BoundingBox="326.10 298.15 353.50 321.04"
 Z="2540"
><n
 id="9068"
 p="347.01 310.64"
 Z="2541"
 Geometry="Tetrahedral"
 AS="S"
 BondOrdering="9079 9083 9087 9089"
/><n
 id="9069"
 p="340.76 315.15"
 Z="2542"
 AS="u"
/><n
 id="9070"
 p="332.34 308.77"
 Z="2543"
 AS="u"
/><n
 id="9071"
 p="331.96 303.77"
 Z="2544"
 Geometry="Tetrahedral"
 AS="R"
 BondOrdering="9081 9082 0 9086"
/><n
 id="9072"
 p="339.99 306.97"
 Z="2545"
 Warning="This atom is very close to another atom or bond."
 AS="u"
/><n
 id="9073"
 p="341.73 320.84"
 Z="2551"
 AS="N"
/><n
 id="9074"
 p="326.38 310.23"
 Z="2553"
 AS="N"
/><n
 id="9075"
 p="329.35 298.28"
 Z="2555"
 AS="N"
/><n
 id="9076"
 p="352.97 308.41"
 Z="2557"
 AS="N"
/><n
 id="9077"
 p="342.99 302.91"
 Z="2559"
 AS="N"
/><n
 id="9078"
 p="351.33 318.12"
 Z="2573"
 color="19"
 Element="1"
 NumHydrogens="0"
 NeedsClean="yes"
 AS="N"
><t
 p="349.16 320.44"
 BoundingBox="349.16 315.43 353.50 320.44"
 color="19"
 LabelJustification="Left"
><s font="3" size="6" color="19" face="96">H</s></t></n><b
 id="9079"
 Z="2546"
 Warning="This stereobond connects two stereocenters."
 BondLength="20"
 B="9068"
 E="9069"
 Display="WedgeBegin"
 BS="N"
/><b
 id="9080"
 Z="2547"
 Warning="This stereobond connects two stereocenters."
 BondLength="20"
 B="9069"
 E="9070"
 Display="Bold"
 BS="N"
 CrossingBonds="9060"
/><b
 id="9081"
 Z="2548"
 Warning="This stereobond connects two stereocenters."
 BondLength="20"
 B="9070"
 E="9071"
 Display="WedgeEnd"
 BS="N"
/><b
 id="9082"
 Z="2549"
 BondLength="20"
 B="9071"
 E="9072"
 BS="N"
/><b
 id="9083"
 Z="2550"
 BondLength="20"
 B="9068"
 E="9072"
 BS="N"
 CrossingBonds="9060"
/><b
 id="9084"
 Z="2552"
 B="9069"
 E="9073"
 Display="WedgeBegin"
 BS="N"
/><b
 id="9085"
 Z="2554"
 B="9070"
 E="9074"
 Display="WedgeBegin"
 BS="N"
/><b
 id="9086"
 Z="2556"
 B="9071"
 E="9075"
 BS="N"
/><b
 id="9087"
 Z="2558"
 B="9068"
 E="9076"
 BS="N"
/><b
 id="9088"
 Z="2560"
 B="9072"
 E="9077"
 BS="N"
/><b
 id="9089"
 Z="2574"
 B="9068"
 E="9078"
 BS="N"
/></fragment><fragment
 id="9090"
 BoundingBox="342.65 289.69 355.50 301.88"
 Z="2565"
><n
 id="9091"
 p="342.65 293.25"
 Z="2564"
 AS="N"
/><n
 id="9092"
 p="351.28 293.25"
 Z="2566"
 Charge="1"
 AS="N"
/><n
 id="9093"
 p="351.28 301.88"
 Z="2568"
 AS="N"
/><b
 id="9094"
 Z="2567"
 B="9091"
 E="9092"
 BS="N"
/><b
 id="9095"
 Z="2569"
 B="9092"
 E="9093"
 BS="N"
/><t
 id="9096"
 p="352 295.04"
 BoundingBox="352 289.69 355.50 296.59"
 Z="2570"
 Warning="Chemical Interpretation is not possible for this label"
 LineHeight="auto"
><s font="3" size="6" color="0">+</s></t></fragment><fragment
 id="9097"
 BoundingBox="323.88 312.53 325.54 319.43"
 Z="2572"
><n
 id="9098"
 p="324.71 315.56"
 Z="2571"
 Warning="An atom in this label has an invalid valence."
 Element="53"
 NumHydrogens="0"
 NeedsClean="yes"
 AS="N"
><t
 p="323.88 317.88"
 BoundingBox="323.88 312.53 325.54 319.43"
 LabelJustification="Left"
 LabelLineHeight="auto"
 LineHeight="auto"
 LabelAlignment="Left"
><s font="3" size="6" color="0">I</s></t></n></fragment><fragment
 id="9193"
 BoundingBox="361.95 268.93 401.24 308.49"
 Z="2585"
><n
 id="9194"
 p="385.92 284.63"
 Z="2583"
 AS="N"
/><n
 id="9195"
 p="385.98 293.27"
 Z="2584"
 AS="N"
/><n
 id="9196"
 p="393.50 297.54"
 Z="2586"
 Element="7"
 NumHydrogens="0"
 Charge="1"
 NeedsClean="yes"
 AS="N"
><t
 p="391.33 299.86"
 BoundingBox="391.33 294.85 395.67 299.86"
 LabelJustification="Left"
><s font="3" size="6" color="0" face="96">N</s></t></n><n
 id="9197"
 p="400.94 293.16"
 Z="2587"
 AS="N"
/><n
 id="9198"
 p="400.88 284.52"
 Z="2588"
 AS="N"
/><n
 id="9199"
 p="393.36 280.26"
 Z="2589"
 AS="N"
/><n
 id="9200"
 p="393.57 306.17"
 Z="2596"
 color="21"
 Warning="ChemDraw can&apos;t interpret this label."
 NodeType="Unspecified"
 NeedsClean="yes"
 AS="N"
><t
 p="391.40 308.49"
 BoundingBox="391.40 303.48 397.73 308.49"
 color="21"
 LabelJustification="Left"
 LabelAlignment="Left"
><s font="3" size="6" color="21" face="96">R´</s></t></n><n
 id="9201"
 p="393.30 271.62"
 Z="2598"
 Element="1"
 NumHydrogens="0"
 NeedsClean="yes"
 AS="N"
><t
 p="391.13 273.94"
 BoundingBox="391.13 268.93 395.47 273.94"
 LabelJustification="Left"
><s font="3" size="6" color="0" face="96">H</s></t></n><n
 id="9202"
 p="378.40 280.38"
 Z="2601"
 AS="N"
/><n
 id="9203"
 p="370.95 284.75"
 Z="2603"
 Element="7"
 NumHydrogens="2"
 NeedsClean="yes"
 AS="N"
><t
 p="373.12 287.07"
 BoundingBox="361.95 282.06 373.12 288.42"
 LabelJustification="Right"
 Justification="Right"
 LabelAlignment="Right"
><s font="3" size="6" color="0" face="96">NH2</s></t></n><n
 id="9204"
 p="378.34 271.74"
 Z="2605"
 Element="8"
 NumHydrogens="0"
 NeedsClean="yes"
 AS="N"
><t
 p="376.01 274.06"
 BoundingBox="376.01 268.99 380.67 274.11"
 LabelJustification="Left"
><s font="3" size="6" color="0" face="96">O</s></t></n><b
 id="9205"
 Z="2590"
 B="9194"
 E="9195"
 Order="2"
 BS="N"
 BondCircularOrdering="9210 9213 0 9206"
/><b
 id="9206"
 Z="2591"
 B="9195"
 E="9196"
 BS="N"
/><b
 id="9207"
 Z="2592"
 B="9196"
 E="9197"
 Order="2"
 BS="N"
 BondCircularOrdering="9206 9211 0 9208"
/><b
 id="9208"
 Z="2593"
 B="9197"
 E="9198"
 BS="N"
/><b
 id="9209"
 Z="2594"
 B="9198"
 E="9199"
 Order="2"
 BS="N"
 BondCircularOrdering="9208 0 9212 9210"
/><b
 id="9210"
 Z="2595"
 B="9199"
 E="9194"
 BS="N"
/><b
 id="9211"
 Z="2597"
 B="9196"
 E="9200"
 BS="N"
/><b
 id="9212"
 Z="2599"
 B="9199"
 E="9201"
 BS="N"
/><b
 id="9213"
 Z="2602"
 B="9194"
 E="9202"
 BS="N"
/><b
 id="9214"
 Z="2604"
 B="9202"
 E="9203"
 BS="N"
/><b
 id="9215"
 Z="2606"
 B="9202"
 E="9204"
 Order="2"
 BS="N"
/><graphic
 id="9216"
 BoundingBox="393.46 292.47 388.34 292.51"
 Z="2600"
 GraphicType="Symbol"
 SymbolType="Plus"
><represent attribute="Charge" object="9196"/></graphic></fragment><fragment
 id="9241"
 BoundingBox="422.24 269.92 461.95 309.53"
 Z="2609"
><n
 id="9242"
 p="446.19 285.62"
 Z="2607"
 AS="N"
/><n
 id="9243"
 p="446.19 294.26"
 Z="2608"
 AS="N"
/><n
 id="9244"
 p="453.67 298.58"
 Z="2610"
 Element="7"
 NumHydrogens="0"
 NeedsClean="yes"
 AS="N"
><t
 p="451.50 300.90"
 BoundingBox="451.50 295.89 455.84 300.90"
 LabelJustification="Left"
><s font="3" size="6" color="0" face="96">N</s></t></n><n
 id="9245"
 p="461.15 294.26"
 Z="2611"
 AS="N"
/><n
 id="9246"
 p="461.15 285.62"
 Z="2612"
 AS="N"
/><n
 id="9247"
 p="453.67 281.30"
 Z="2613"
 AS="N"
/><n
 id="9248"
 p="453.67 307.21"
 Z="2620"
 color="21"
 Warning="ChemDraw can&apos;t interpret this label."
 NodeType="Unspecified"
 NeedsClean="yes"
 AS="N"
><t
 p="451.50 309.53"
 BoundingBox="451.50 304.52 457.83 309.53"
 color="21"
 LabelJustification="Left"
 LabelAlignment="Left"
><s font="3" size="6" color="21" face="96">R´</s></t></n><n
 id="9249"
 p="459.78 275.19"
 Z="2622"
 Element="1"
 NumHydrogens="0"
 NeedsClean="yes"
 AS="N"
><t
 p="457.61 277.51"
 BoundingBox="457.61 272.50 461.95 277.51"
 LabelJustification="Left"
><s font="3" size="6" color="0" face="96">H</s></t></n><n
 id="9250"
 p="447.57 275.19"
 Z="2624"
 color="19"
 Element="1"
 NumHydrogens="0"
 NeedsClean="yes"
 AS="N"
><t
 p="445.40 277.51"
 BoundingBox="445.40 272.50 449.74 277.51"
 color="19"
 LabelJustification="Left"
><s font="3" size="6" color="19" face="96">H</s></t></n><n
 id="9251"
 p="438.71 281.30"
 Z="2626"
 AS="N"
/><n
 id="9252"
 p="431.24 285.62"
 Z="2628"
 Element="7"
 NumHydrogens="2"
 NeedsClean="yes"
 AS="N"
><t
 p="433.41 287.94"
 BoundingBox="422.24 282.93 433.41 289.29"
 LabelJustification="Right"
 Justification="Right"
 LabelAlignment="Right"
><s font="3" size="6" color="0" face="96">NH2</s></t></n><n
 id="9253"
 p="438.71 272.67"
 Z="2630"
 Element="8"
 NumHydrogens="0"
 NeedsClean="yes"
 AS="N"
><t
 p="436.38 274.99"
 BoundingBox="436.38 269.92 441.04 275.04"
 LabelJustification="Left"
><s font="3" size="6" color="0" face="96">O</s></t></n><b
 id="9254"
 Z="2614"
 B="9242"
 E="9243"
 Order="2"
 BS="N"
 BondCircularOrdering="9259 9263 0 9255"
/><b
 id="9255"
 Z="2615"
 B="9243"
 E="9244"
 BS="N"
/><b
 id="9256"
 Z="2616"
 B="9244"
 E="9245"
 BS="N"
/><b
 id="9257"
 Z="2617"
 B="9245"
 E="9246"
 Order="2"
 BS="N"
 BondCircularOrdering="9256 0 0 9258"
/><b
 id="9258"
 Z="2618"
 B="9246"
 E="9247"
 BS="N"
/><b
 id="9259"
 Z="2619"
 B="9247"
 E="9242"
 BS="N"
/><b
 id="9260"
 Z="2621"
 B="9244"
 E="9248"
 BS="N"
/><b
 id="9261"
 Z="2623"
 B="9247"
 E="9249"
 BS="N"
/><b
 id="9262"
 Z="2625"
 B="9247"
 E="9250"
 BS="N"
/><b
 id="9263"
 Z="2627"
 B="9242"
 E="9251"
 BS="N"
/><b
 id="9264"
 Z="2629"
 B="9251"
 E="9252"
 BS="N"
/><b
 id="9265"
 Z="2631"
 B="9251"
 E="9253"
 Order="2"
 BS="N"
/></fragment><fragment
 id="9368"
 BoundingBox="406.50 186.09 471.78 229.97"
 Z="2632"
><n
 id="9369"
 p="428.91 216.67"
 Z="2633"
 AS="N"
/><n
 id="9370"
 p="436.39 212.35"
 Z="2634"
 AS="N"
/><n
 id="9371"
 p="436.39 203.71"
 Z="2635"
 AS="N"
/><n
 id="9372"
 p="428.91 199.39"
 Z="2636"
 AS="N"
/><n
 id="9373"
 p="443.87 199.39"
 Z="2640"
 Warning="An atom in this label has an invalid valence."
 Element="7"
 NumHydrogens="0"
 NeedsClean="yes"
 AS="N"
><t
 p="441.70 201.71"
 BoundingBox="441.70 196.70 446.04 201.71"
 LabelJustification="Left"
><s font="3" size="6" color="0" face="96">N</s></t></n><n
 id="9374"
 p="443.87 190.75"
 Z="2641"
 AS="N"
/><n
 id="9375"
 p="436.39 186.44"
 Z="2642"
 AS="N"
/><n
 id="9376"
 p="428.91 190.75"
 Z="2643"
 AS="N"
/><n
 id="9377"
 p="428.91 225.31"
 Z="2649"
 AS="N"
/><n
 id="9378"
 p="436.39 229.62"
 Z="2650"
 AS="N"
/><n
 id="9379"
 p="443.87 225.31"
 Z="2651"
 AS="N"
/><n
 id="9380"
 p="443.87 216.67"
 Z="2652"
 Warning="An atom in this label has an invalid valence."
 Element="7"
 NumHydrogens="0"
 NeedsClean="yes"
 AS="N"
><t
 p="441.70 218.99"
 BoundingBox="441.70 213.98 446.04 218.99"
 LabelJustification="Left"
><s font="3" size="6" color="0" face="96">N</s></t></n><n
 id="9381"
 p="455.51 207.80"
 Z="2658"
 Element="45"
 NumHydrogens="0"
 NeedsClean="yes"
 Geometry="Tetrahedral"
 AS="R"
 BondOrdering="9403 9402 9400 9401"
><t
 p="453.34 210.12"
 BoundingBox="453.34 204.77 461.01 211.67"
 LabelJustification="Left"
 LabelLineHeight="auto"
 LineHeight="auto"
 LabelAlignment="Left"
><s font="3" size="6" color="0" face="96">Rh</s></t></n><n
 id="9382"
 p="468.82 215"
 Z="2659"
 NodeType="GenericNickname"
 NumHydrogens="0"
 NeedsClean="yes"
 AS="N"
 GenericNickname="X"
><t
 p="466.82 217.32"
 BoundingBox="466.82 212.31 470.82 217.32"
 LabelJustification="Left"
 LabelAlignment="Left"
><s font="3" size="6" color="0" face="96">X</s></t></n><n
 id="9383"
 p="471.58 196.47"
 Z="2682"
 Warning="This atom is very close to another atom or bond."
 AS="N"
/><n
 id="9384"
 p="421.43 203.71"
 Z="2687"
 AS="N"
/><n
 id="9385"
 p="421.43 212.35"
 Z="2688"
 AS="N"
/><n
 id="9386"
 p="412.50 198.55"
 Z="3267"
 Element="44"
 NumHydrogens="0"
 NeedsClean="yes"
 AS="N"
><t
 p="414.17 200.87"
 BoundingBox="406.50 195.86 414.17 200.92"
 LabelJustification="Right"
 Justification="Right"
 LabelAlignment="Right"
><s font="3" size="6" color="0" face="96">Ru</s></t></n><b
 id="9387"
 Z="2637"
 B="9369"
 E="9370"
 Order="2"
 BS="N"
 BondCircularOrdering="9406 9395 9399 9388"
/><b
 id="9388"
 Z="2638"
 B="9370"
 E="9371"
 BS="N"
/><b
 id="9389"
 Z="2639"
 B="9371"
 E="9372"
 Order="2"
 BS="N"
 BondCircularOrdering="9388 9390 9394 9404"
/><b
 id="9390"
 Z="2644"
 B="9371"
 E="9373"
 BS="N"
/><b
 id="9391"
 Z="2645"
 B="9373"
 E="9374"
 Order="2"
 BS="N"
 BondCircularOrdering="9390 9403 0 9392"
/><b
 id="9392"
 Z="2646"
 B="9374"
 E="9375"
 BS="N"
/><b
 id="9393"
 Z="2647"
 B="9375"
 E="9376"
 Order="2"
 BS="N"
 BondCircularOrdering="9392 0 0 9394"
/><b
 id="9394"
 Z="2648"
 B="9376"
 E="9372"
 BS="N"
/><b
 id="9395"
 Z="2653"
 B="9369"
 E="9377"
 BS="N"
/><b
 id="9396"
 Z="2654"
 B="9377"
 E="9378"
 Order="2"
 BS="N"
 BondCircularOrdering="9395 0 0 9397"
/><b
 id="9397"
 Z="2655"
 B="9378"
 E="9379"
 BS="N"
/><b
 id="9398"
 Z="2656"
 B="9379"
 E="9380"
 Order="2"
 BS="N"
 BondCircularOrdering="9397 0 9402 9399"
/><b
 id="9399"
 Z="2657"
 B="9380"
 E="9370"
 BS="N"
/><b
 id="9400"
 Z="2660"
 B="9381"
 E="9382"
 BS="N"
 BeginAttach="1"
/><b
 id="9401"
 Z="2661"
 B="9381"
 E="9383"
 BS="N"
 CrossingBonds="9419 9422"
 BeginAttach="1"
/><b
 id="9402"
 Z="2683"
 B="9381"
 E="9380"
 Display="WedgeBegin"
 BS="N"
/><b
 id="9403"
 Z="2684"
 B="9381"
 E="9373"
 Display="WedgedHashBegin"
 BS="N"
/><b
 id="9404"
 Z="2689"
 B="9372"
 E="9384"
 BS="N"
/><b
 id="9405"
 Z="2690"
 B="9384"
 E="9385"
 Order="2"
 BS="N"
 BondCircularOrdering="9404 9407 0 9406"
/><b
 id="9406"
 Z="2691"
 B="9385"
 E="9369"
 BS="N"
/><b
 id="9407"
 Z="2692"
 color="19"
 LineWidth="1.13"
 B="9384"
 E="9386"
 BS="N"
/></fragment><fragment
 id="9408"
 BoundingBox="458.04 185.17 484.96 208.05"
 Z="2662"
><n
 id="9409"
 p="477.45 201.01"
 Z="2663"
 AS="N"
/><n
 id="9410"
 p="472.70 202.16"
 Z="2664"
 AS="N"
/><n
 id="9411"
 p="464.29 195.78"
 Z="2665"
 AS="N"
/><n
 id="9412"
 p="463.90 190.79"
 Z="2666"
 AS="N"
/><n
 id="9413"
 p="471.93 193.99"
 Z="2667"
 Warning="This atom is very close to another atom or bond."
 AS="N"
/><n
 id="9414"
 p="473.67 207.85"
 Z="2674"
 AS="N"
/><n
 id="9415"
 p="458.32 197.24"
 Z="2676"
 AS="N"
/><n
 id="9416"
 p="461.29 185.30"
 Z="2678"
 AS="N"
/><n
 id="9417"
 p="474.94 189.92"
 Z="2680"
 AS="N"
/><n
 id="9589"
 p="484.89 202.76"
 Z="2722"
 AS="N"
/><b
 id="9418"
 Z="2668"
 BondLength="20"
 B="9409"
 E="9410"
 Order="1.5"
 Display="WedgeBegin"
 BS="N"
/><b
 id="9419"
 Z="2669"
 BondLength="20"
 B="9410"
 E="9411"
 Order="1.5"
 Display="Bold"
 BS="N"
 CrossingBonds="9401"
/><b
 id="9420"
 Z="2670"
 BondLength="20"
 B="9411"
 E="9412"
 Order="1.5"
 Display="WedgeEnd"
 BS="N"
/><b
 id="9421"
 Z="2671"
 BondLength="20"
 B="9412"
 E="9413"
 Order="1.5"
 BS="N"
/><b
 id="9422"
 Z="2672"
 BondLength="20"
 B="9409"
 E="9413"
 Order="1.5"
 BS="N"
 CrossingBonds="9401"
/><b
 id="9423"
 Z="2675"
 B="9410"
 E="9414"
 Display="WedgeBegin"
 BS="N"
/><b
 id="9424"
 Z="2677"
 B="9411"
 E="9415"
 Display="WedgeBegin"
 BS="N"
/><b
 id="9425"
 Z="2679"
 B="9412"
 E="9416"
 BS="N"
/><b
 id="9426"
 Z="2681"
 B="9413"
 E="9417"
 BS="N"
/><b
 id="9590"
 Z="2723"
 B="9409"
 E="9589"
 BS="N"
/><curve
 id="9427"
 Z="2673"
 CurveType="1"
 ArrowheadType="Solid"
 Closed="yes"
 CurvePoints="471.56 199.79 469.10 197.95 466.71 196.09 465.20 193.91 465.82 193.07 466.45 192.31 468.94 193.19 471.33 195.03 473.79 196.93 475.24 199.04 474.62 199.91 474.02 200.67"
/></fragment><fragment
 id="9428"
 BoundingBox="455.10 199.54 460.10 206.44"
 Z="2686"
><n
 id="9429"
 p="455.93 202.57"
 Z="2685"
 Warning="An atom in this label has an invalid valence."
 NodeType="Unspecified"
 NeedsClean="yes"
 AS="N"
><fragment
 id="115720"
><n
 id="9431"
 p="463.69 204.73"
 Z="2226"
 Element="53"
 NumHydrogens="0"
 NeedsClean="yes"
><t
 p="462.30 208.63"
 BoundingBox="462.30 200.29 465.08 208.63"
 LabelJustification="Left"
><s font="3" size="10" color="0" face="96">I</s></t></n><n
 id="9432"
 p="456.23 200.42"
 Z="2227"
 Element="53"
 NumHydrogens="0"
 NeedsClean="yes"
><t
 p="454.84 204.32"
 BoundingBox="454.84 195.98 457.62 204.32"
 LabelJustification="Left"
><s font="3" size="10" color="0" face="96">I</s></t></n><n
 id="9433"
 p="448.77 204.73"
 Z="2228"
 Element="53"
 NumHydrogens="0"
 NeedsClean="yes"
><t
 p="447.38 208.63"
 BoundingBox="447.38 200.29 450.16 208.63"
 LabelJustification="Left"
><s font="3" size="10" color="0" face="96">I</s></t></n><b
 id="9434"
 Z="2229"
 B="9432"
 E="9433"
/><b
 id="9435"
 Z="2230"
 B="9431"
 E="9432"
/></fragment><t
 p="455.10 204.89"
 BoundingBox="455.10 199.54 460.10 206.44"
 LabelJustification="Left"
 LabelLineHeight="auto"
 LineHeight="auto"
 LabelAlignment="Left"
><s font="3" size="6" color="0">III</s></t></n></fragment><fragment
 id="9515"
 BoundingBox="390.91 182.74 408.25 191.14"
 Z="2700"
><n
 id="9514"
 p="393.08 187.27"
 Z="2699"
 NodeType="Fragment"
 NeedsClean="yes"
 AS="N"
><fragment
 id="115721"
><n
 id="9683"
 p="393.38 185.12"
 Z="2198"
/><n
 id="9684"
 p="400.84 189.43"
 Z="2199"
 Element="8"
 NumHydrogens="0"
 NeedsClean="yes"
><t
 p="396.56 194"
 BoundingBox="396.56 185.54 404.34 194.10"
 LabelJustification="Left"
><s font="3" size="10" color="0" face="96">O</s></t></n><n
 id="9685"
 p="385.92 189.43"
 Z="2200"
 Element="8"
 NumHydrogens="0"
 Charge="-1"
 NeedsClean="yes"
><t
 p="389.81 193.33"
 BoundingBox="379.53 184.87 389.81 193.43"
 LabelJustification="Right"
 Justification="Right"
 LabelAlignment="Right"
><s font="3" size="10" color="0" face="96">O-</s></t></n><b
 id="9686"
 Z="2201"
 B="9683"
 E="9684"
 Order="2"
/><b
 id="9687"
 Z="2202"
 B="9683"
 E="9685"
/></fragment><t
 p="390.91 189.59"
 BoundingBox="390.91 182.74 408.25 191.14"
 LabelJustification="Left"
 LabelLineHeight="auto"
 LineHeight="auto"
 LabelAlignment="Left"
><s font="3" size="6" color="0">HCO</s><s font="3" size="6" color="0" face="32">2</s><s font="3" size="6" color="0" face="64">-</s></t></n></fragment><fragment
 id="9518"
 BoundingBox="350.48 184.01 361.99 190.91"
 Z="2702"
><n
 id="9517"
 p="352.65 187.04"
 Z="2701"
 NodeType="Fragment"
 NeedsClean="yes"
 AS="N"
><fragment
 id="115722"
><n
 id="9690"
 p="352.95 187.04"
 Z="2203"
/><n
 id="9691"
 p="361.56 187.04"
 Z="2204"
 Element="8"
 NumHydrogens="0"
 NeedsClean="yes"
><t
 p="357.67 190.94"
 BoundingBox="357.67 182.48 365.45 191.04"
 LabelJustification="Left"
><s font="3" size="10" color="0" face="96">O</s></t></n><n
 id="9692"
 p="344.34 187.04"
 Z="2205"
 Element="8"
 NumHydrogens="0"
 NeedsClean="yes"
><t
 p="340.45 190.94"
 BoundingBox="340.45 182.48 348.23 191.04"
 LabelJustification="Left"
><s font="3" size="10" color="0" face="96">O</s></t></n><b
 id="9693"
 Z="2206"
 B="9690"
 E="9691"
 Order="2"
/><b
 id="9694"
 Z="2207"
 B="9690"
 E="9692"
 Order="2"
/></fragment><t
 p="350.48 189.36"
 BoundingBox="350.48 184.01 361.99 190.91"
 LabelJustification="Left"
 LabelLineHeight="auto"
 LineHeight="auto"
 LabelAlignment="Left"
><s font="3" size="6" color="0" face="96">CO2</s></t></n></fragment><fragment
 id="9536"
 BoundingBox="90.23 208.95 90.83 228.85"
 Z="2705"
><n
 id="9535"
 p="90.53 228.85"
 Z="2704"
 AS="N"
/><n
 id="9537"
 p="90.53 208.95"
 Z="2706"
 AS="N"
/><b
 id="9538"
 Z="2707"
 Warning="This isolated bond is probably not intended to have chemical significance."
 B="9535"
 E="9537"
 BS="N"
/></fragment><fragment
 id="9561"
 BoundingBox="399.58 234.63 403.58 241.53"
 Z="2711"
><n
 id="9562"
 p="401.58 237.66"
 Z="2710"
 NodeType="GenericNickname"
 NumHydrogens="0"
 NeedsClean="yes"
 AS="N"
 GenericNickname="X"
><t
 p="399.58 239.98"
 BoundingBox="399.58 234.63 403.58 241.53"
 LabelJustification="Left"
 LabelLineHeight="auto"
 LineHeight="auto"
><s font="3" size="6" color="0">X</s></t></n></fragment><fragment
 id="9579"
 BoundingBox="135.78 186.68 139.78 193.58"
 Z="2714"
><n
 id="9580"
 p="137.78 189.71"
 Z="2713"
 NodeType="GenericNickname"
 NumHydrogens="0"
 NeedsClean="yes"
 AS="N"
 GenericNickname="X"
><t
 p="135.78 192.03"
 BoundingBox="135.78 186.68 139.78 193.58"
 LabelJustification="Left"
 LabelLineHeight="auto"
 LineHeight="auto"
><s font="3" size="6" color="0">X</s></t></n></fragment><fragment
 id="9586"
 BoundingBox="225.85 185.26 232.81 193.66"
 Z="2719"
><n
 id="9585"
 p="228.02 189.79"
 Z="2718"
 Element="1"
 NumHydrogens="0"
 Charge="1"
 NeedsClean="yes"
 AS="N"
><t
 p="225.85 192.11"
 BoundingBox="225.85 185.26 232.81 193.66"
 LabelJustification="Left"
 LabelLineHeight="auto"
 LineHeight="auto"
 LabelAlignment="Left"
><s font="3" size="6" color="0">H</s><s font="3" size="6" color="0" face="64">+</s></t></n></fragment><fragment
 id="9594"
 BoundingBox="112.98 212.66 114.64 219.56"
 Z="2726"
><n
 id="9593"
 p="113.81 215.69"
 Z="2725"
 Warning="An atom in this label has an invalid valence."
 Element="53"
 NumHydrogens="0"
 NeedsClean="yes"
 AS="N"
><t
 p="112.98 218.01"
 BoundingBox="112.98 212.66 114.64 219.56"
 LabelJustification="Left"
 LabelLineHeight="auto"
 LineHeight="auto"
><s font="3" size="6" color="0">I</s></t></n></fragment><fragment
 id="9595"
 BoundingBox="243.75 212.19 247.08 219.09"
 Z="2729"
><n
 id="9596"
 p="244.58 215.22"
 Z="2728"
 NodeType="Fragment"
 NeedsClean="yes"
 AS="N"
><fragment
 id="115723"
><n
 id="9697"
 p="240.42 215.22"
 Z="2208"
 Element="53"
 NumHydrogens="0"
 NeedsClean="yes"
><t
 p="239.03 219.12"
 BoundingBox="239.03 210.78 241.81 219.12"
 LabelJustification="Left"
><s font="3" size="10" color="0" face="96">I</s></t></n><n
 id="9698"
 p="249.02 215.22"
 Z="2209"
 Element="53"
 NumHydrogens="0"
 NeedsClean="yes"
><t
 p="247.63 219.12"
 BoundingBox="247.63 210.78 250.41 219.12"
 LabelJustification="Left"
><s font="3" size="10" color="0" face="96">I</s></t></n><b
 id="9699"
 Z="2210"
 B="9697"
 E="9698"
/></fragment><t
 p="243.75 217.54"
 BoundingBox="243.75 212.19 247.08 219.09"
 LabelJustification="Left"
 LabelLineHeight="auto"
 LineHeight="auto"
 LabelAlignment="Left"
><s font="3" size="6" color="0">II</s></t></n></fragment><fragment
 id="9598"
 BoundingBox="273.94 243.93 278.94 250.83"
 Z="2732"
><n
 id="9599"
 p="274.77 246.96"
 Z="2731"
 Warning="An atom in this label has an invalid valence."
 NodeType="Unspecified"
 NeedsClean="yes"
 AS="N"
><fragment
 id="115724"
><n
 id="9702"
 p="282.53 249.12"
 Z="2211"
 Element="53"
 NumHydrogens="0"
 NeedsClean="yes"
><t
 p="281.14 253.02"
 BoundingBox="281.14 244.68 283.92 253.02"
 LabelJustification="Left"
><s font="3" size="10" color="0" face="96">I</s></t></n><n
 id="9703"
 p="275.07 244.81"
 Z="2212"
 Element="53"
 NumHydrogens="0"
 NeedsClean="yes"
><t
 p="273.68 248.71"
 BoundingBox="273.68 240.37 276.46 248.71"
 LabelJustification="Left"
><s font="3" size="10" color="0" face="96">I</s></t></n><n
 id="9704"
 p="267.61 249.12"
 Z="2213"
 Element="53"
 NumHydrogens="0"
 NeedsClean="yes"
><t
 p="266.22 253.02"
 BoundingBox="266.22 244.68 269 253.02"
 LabelJustification="Left"
><s font="3" size="10" color="0" face="96">I</s></t></n><b
 id="9705"
 Z="2214"
 B="9703"
 E="9704"
/><b
 id="9706"
 Z="2215"
 B="9702"
 E="9703"
/></fragment><t
 p="273.94 249.28"
 BoundingBox="273.94 243.93 278.94 250.83"
 LabelJustification="Left"
 LabelLineHeight="auto"
 LineHeight="auto"
 LabelAlignment="Left"
><s font="3" size="6" color="0">III</s></t></n></fragment><fragment
 id="9622"
 BoundingBox="377.70 211.23 383.12 219.08"
 Z="2735"
><n
 id="9623"
 p="378.53 214.26"
 Z="2734"
 Warning="ChemDraw can&apos;t interpret this label."
 NodeType="Unspecified"
 NeedsClean="yes"
 AS="N"
><t
 p="377.70 216.58"
 BoundingBox="377.70 211.23 383.12 219.08"
 LabelJustification="Left"
 LabelLineHeight="auto"
 LineHeight="auto"
 LabelAlignment="Left"
><s font="3" size="6" color="0">I</s><s font="3" size="6" color="0" face="32">th</s></t></n></fragment><fragment
 id="114808"
 BoundingBox="331.35 235.33 458.14 255.96"
 Z="3274"
><n
 id="114807"
 p="331.66 235.33"
 Z="3273"
 AS="N"
/><n
 id="114809"
 p="331.65 255.66"
 Z="3275"
 AS="N"
/><n
 id="114811"
 p="458.14 255.66"
 Z="3277"
 AS="N"
/><b
 id="114810"
 Z="3276"
 B="114807"
 E="114809"
 BS="N"
/><b
 id="114812"
 Z="3278"
 B="114809"
 E="114811"
 BS="N"
/></fragment><fragment
 id="114817"
 BoundingBox="60.45 216 62.61 231.85"
 Z="3282"
><n
 id="114816"
 p="61.53 216.30"
 Z="3281"
 color="19"
 AS="N"
/><n
 id="114818"
 p="61.53 231.79"
 Z="3283"
 color="19"
 AS="N"
/><b
 id="114819"
 Z="3284"
 color="19"
 Warning="This isolated bond is probably not intended to have chemical significance."
 B="114816"
 E="114818"
 Display="Wavy"
 BS="N"
/></fragment><fragment
 id="114833"
 BoundingBox="294.31 236.93 294.93 254.90"
 Z="3288"
><n
 id="114834"
 p="294.63 236.93"
 Z="3287"
 AS="N"
/><n
 id="114835"
 p="294.61 254.90"
 Z="3289"
 AS="N"
/><b
 id="114836"
 Z="3290"
 Warning="This isolated bond is probably not intended to have chemical significance."
 B="114834"
 E="114835"
 BS="N"
/></fragment><fragment
 id="114838"
 BoundingBox="234.47 235.27 238.47 242.17"
 Z="3293"
><n
 id="114839"
 p="236.47 238.30"
 Z="3292"
 NodeType="GenericNickname"
 NumHydrogens="0"
 NeedsClean="yes"
 AS="N"
 GenericNickname="X"
><t
 p="234.47 240.62"
 BoundingBox="234.47 235.27 238.47 242.17"
 LabelJustification="Left"
 LabelLineHeight="auto"
 LineHeight="auto"
><s font="3" size="6" color="0">X</s></t></n></fragment><fragment
 id="114852"
 BoundingBox="225.72 267.01 265.01 306.57"
 Z="3298"
><n
 id="114853"
 p="249.69 282.71"
 Z="3296"
 AS="N"
/><n
 id="114854"
 p="249.75 291.35"
 Z="3297"
 AS="N"
/><n
 id="114855"
 p="257.26 295.62"
 Z="3299"
 Element="7"
 NumHydrogens="0"
 Charge="1"
 NeedsClean="yes"
 AS="N"
><t
 p="255.09 297.94"
 BoundingBox="255.09 292.93 259.43 297.94"
 LabelJustification="Left"
><s font="3" size="6" color="0" face="96">N</s></t></n><n
 id="114856"
 p="264.71 291.24"
 Z="3300"
 AS="N"
/><n
 id="114857"
 p="264.65 282.60"
 Z="3301"
 AS="N"
/><n
 id="114858"
 p="257.13 278.34"
 Z="3302"
 AS="N"
/><n
 id="114859"
 p="257.34 304.25"
 Z="3309"
 color="21"
 Warning="ChemDraw can&apos;t interpret this label."
 NodeType="Unspecified"
 NeedsClean="yes"
 AS="N"
><t
 p="255.17 306.57"
 BoundingBox="255.17 301.56 261.50 306.57"
 color="21"
 LabelJustification="Left"
 LabelAlignment="Left"
><s font="3" size="6" color="21" face="96">R´</s></t></n><n
 id="114860"
 p="257.06 269.70"
 Z="3311"
 Element="1"
 NumHydrogens="0"
 NeedsClean="yes"
 AS="N"
><t
 p="254.89 272.02"
 BoundingBox="254.89 267.01 259.23 272.02"
 LabelJustification="Left"
><s font="3" size="6" color="0" face="96">H</s></t></n><n
 id="114861"
 p="242.17 278.46"
 Z="3314"
 AS="N"
/><n
 id="114862"
 p="234.72 282.83"
 Z="3316"
 Element="7"
 NumHydrogens="2"
 NeedsClean="yes"
 AS="N"
><t
 p="236.89 285.15"
 BoundingBox="225.72 280.14 236.89 286.50"
 LabelJustification="Right"
 Justification="Right"
 LabelAlignment="Right"
><s font="3" size="6" color="0" face="96">NH2</s></t></n><n
 id="114863"
 p="242.10 269.82"
 Z="3318"
 Element="8"
 NumHydrogens="0"
 NeedsClean="yes"
 AS="N"
><t
 p="239.77 272.14"
 BoundingBox="239.77 267.07 244.43 272.19"
 LabelJustification="Left"
><s font="3" size="6" color="0" face="96">O</s></t></n><b
 id="114864"
 Z="3303"
 B="114853"
 E="114854"
 Order="2"
 BS="N"
 BondCircularOrdering="114869 114872 0 114865"
/><b
 id="114865"
 Z="3304"
 B="114854"
 E="114855"
 BS="N"
/><b
 id="114866"
 Z="3305"
 B="114855"
 E="114856"
 Order="2"
 BS="N"
 BondCircularOrdering="114865 114870 0 114867"
/><b
 id="114867"
 Z="3306"
 B="114856"
 E="114857"
 BS="N"
/><b
 id="114868"
 Z="3307"
 B="114857"
 E="114858"
 Order="2"
 BS="N"
 BondCircularOrdering="114867 0 114871 114869"
/><b
 id="114869"
 Z="3308"
 B="114858"
 E="114853"
 BS="N"
/><b
 id="114870"
 Z="3310"
 B="114855"
 E="114859"
 BS="N"
/><b
 id="114871"
 Z="3312"
 B="114858"
 E="114860"
 BS="N"
/><b
 id="114872"
 Z="3315"
 B="114853"
 E="114861"
 BS="N"
/><b
 id="114873"
 Z="3317"
 B="114861"
 E="114862"
 BS="N"
/><b
 id="114874"
 Z="3319"
 B="114861"
 E="114863"
 Order="2"
 BS="N"
/><graphic
 id="114875"
 BoundingBox="257.23 290.55 252.11 290.59"
 Z="3313"
 GraphicType="Symbol"
 SymbolType="Plus"
><represent attribute="Charge" object="114855"/></graphic></fragment><fragment
 id="114876"
 BoundingBox="160.40 267.52 200.12 307.13"
 Z="3322"
><n
 id="114877"
 p="184.35 283.22"
 Z="3320"
 AS="N"
/><n
 id="114878"
 p="184.35 291.86"
 Z="3321"
 AS="N"
/><n
 id="114879"
 p="191.83 296.18"
 Z="3323"
 Element="7"
 NumHydrogens="0"
 NeedsClean="yes"
 AS="N"
><t
 p="189.66 298.50"
 BoundingBox="189.66 293.49 194 298.50"
 LabelJustification="Left"
><s font="3" size="6" color="0" face="96">N</s></t></n><n
 id="114880"
 p="199.31 291.86"
 Z="3324"
 AS="N"
/><n
 id="114881"
 p="199.31 283.22"
 Z="3325"
 AS="N"
/><n
 id="114882"
 p="191.83 278.91"
 Z="3326"
 AS="N"
/><n
 id="114883"
 p="191.83 304.81"
 Z="3333"
 color="21"
 Warning="ChemDraw can&apos;t interpret this label."
 NodeType="Unspecified"
 NeedsClean="yes"
 AS="N"
><t
 p="189.66 307.13"
 BoundingBox="189.66 302.12 195.99 307.13"
 color="21"
 LabelJustification="Left"
 LabelAlignment="Left"
><s font="3" size="6" color="21" face="96">R´</s></t></n><n
 id="114884"
 p="197.95 272.79"
 Z="3335"
 Element="1"
 NumHydrogens="0"
 NeedsClean="yes"
 AS="N"
><t
 p="195.78 275.11"
 BoundingBox="195.78 270.10 200.12 275.11"
 LabelJustification="Left"
><s font="3" size="6" color="0" face="96">H</s></t></n><n
 id="114885"
 p="185.73 272.79"
 Z="3337"
 color="19"
 Element="1"
 NumHydrogens="0"
 NeedsClean="yes"
 AS="N"
><t
 p="183.56 275.11"
 BoundingBox="183.56 270.10 187.90 275.11"
 color="19"
 LabelJustification="Left"
><s font="3" size="6" color="19" face="96">H</s></t></n><n
 id="114886"
 p="176.88 278.91"
 Z="3339"
 AS="N"
/><n
 id="114887"
 p="169.40 283.22"
 Z="3341"
 Element="7"
 NumHydrogens="2"
 NeedsClean="yes"
 AS="N"
><t
 p="171.57 285.54"
 BoundingBox="160.40 280.53 171.57 286.89"
 LabelJustification="Right"
 Justification="Right"
 LabelAlignment="Right"
><s font="3" size="6" color="0" face="96">NH2</s></t></n><n
 id="114888"
 p="176.88 270.27"
 Z="3343"
 Element="8"
 NumHydrogens="0"
 NeedsClean="yes"
 AS="N"
><t
 p="174.55 272.59"
 BoundingBox="174.55 267.52 179.21 272.64"
 LabelJustification="Left"
><s font="3" size="6" color="0" face="96">O</s></t></n><b
 id="114889"
 Z="3327"
 B="114877"
 E="114878"
 Order="2"
 BS="N"
 BondCircularOrdering="114894 114898 0 114890"
/><b
 id="114890"
 Z="3328"
 B="114878"
 E="114879"
 BS="N"
/><b
 id="114891"
 Z="3329"
 B="114879"
 E="114880"
 BS="N"
/><b
 id="114892"
 Z="3330"
 B="114880"
 E="114881"
 Order="2"
 BS="N"
 BondCircularOrdering="114891 0 0 114893"
/><b
 id="114893"
 Z="3331"
 B="114881"
 E="114882"
 BS="N"
/><b
 id="114894"
 Z="3332"
 B="114882"
 E="114877"
 BS="N"
/><b
 id="114895"
 Z="3334"
 B="114879"
 E="114883"
 BS="N"
/><b
 id="114896"
 Z="3336"
 B="114882"
 E="114884"
 BS="N"
/><b
 id="114897"
 Z="3338"
 B="114882"
 E="114885"
 BS="N"
/><b
 id="114898"
 Z="3340"
 B="114877"
 E="114886"
 BS="N"
/><b
 id="114899"
 Z="3342"
 B="114886"
 E="114887"
 BS="N"
/><b
 id="114900"
 Z="3344"
 B="114886"
 E="114888"
 Order="2"
 BS="N"
/></fragment><fragment
 id="114911"
 BoundingBox="439.04 245.21 444.04 252.11"
 Z="3352"
><n
 id="114912"
 p="439.87 248.24"
 Z="3351"
 Warning="An atom in this label has an invalid valence."
 NodeType="Unspecified"
 NeedsClean="yes"
 AS="N"
><fragment
 id="115725"
><n
 id="114918"
 p="447.63 250.40"
 Z="3345"
 Element="53"
 NumHydrogens="0"
 NeedsClean="yes"
><t
 p="446.24 254.30"
 BoundingBox="446.24 245.96 449.02 254.30"
 LabelJustification="Left"
><s font="3" size="10" color="0" face="96">I</s></t></n><n
 id="114919"
 p="440.17 246.09"
 Z="3346"
 Element="53"
 NumHydrogens="0"
 NeedsClean="yes"
><t
 p="438.78 249.99"
 BoundingBox="438.78 241.65 441.56 249.99"
 LabelJustification="Left"
><s font="3" size="10" color="0" face="96">I</s></t></n><n
 id="114920"
 p="432.72 250.40"
 Z="3347"
 Element="53"
 NumHydrogens="0"
 NeedsClean="yes"
><t
 p="431.33 254.30"
 BoundingBox="431.33 245.96 434.11 254.30"
 LabelJustification="Left"
><s font="3" size="10" color="0" face="96">I</s></t></n><b
 id="114921"
 Z="3348"
 B="114919"
 E="114920"
/><b
 id="114922"
 Z="3349"
 B="114918"
 E="114919"
/></fragment><t
 p="439.04 250.56"
 BoundingBox="439.04 245.21 444.04 252.11"
 LabelJustification="Left"
 LabelLineHeight="auto"
 LineHeight="auto"
 LabelAlignment="Left"
><s font="3" size="6" color="0">III</s></t></n></fragment><t
 id="8894"
 p="110.80 276.54"
 BoundingBox="110.80 271.19 141.31 278.09"
 Z="2385"
 Warning="Chemical Interpretation is not possible for this label"
 LineHeight="auto"
><s font="3" size="6" color="0">X = solv, Cl</s></t><t
 id="9436"
 p="468.18 230.96"
 BoundingBox="468.18 225.61 498.69 232.51"
 Z="2693"
 Warning="Chemical Interpretation is not possible for this label"
 LineHeight="auto"
><s font="3" size="6" color="0">X = solv, Cl</s></t><t
 id="9499"
 p="336.35 249.64"
 BoundingBox="336.35 244.29 381.03 251.19"
 Z="2696"
 Warning="Chemical Interpretation is not possible for this label"
 LineHeight="auto"
><s font="21" size="6" color="0">thermal catalysis</s></t><t
 id="9540"
 p="165.86 249.27"
 BoundingBox="165.86 243.92 203.88 250.82"
 Z="2709"
 Warning="Chemical Interpretation is not possible for this label"
 LineHeight="auto"
><s font="21" size="6" color="0">photocatalysis</s></t><t
 id="9581"
 p="86.51 192.49"
 BoundingBox="86.51 185.64 94.68 194.04"
 Z="2715"
 Warning="Chemical Interpretation is not possible for this label"
 LineHeight="auto"
><s font="3" size="6" color="0">2e</s><s font="3" size="6" color="0" face="64">-</s></t><t
 id="9582"
 p="111.34 204.73"
 BoundingBox="111.34 198.68 117.80 206.08"
 Z="2716"
 Warning="Chemical Interpretation is not possible for this label"
 LineHeight="auto"
><s font="21" size="6" color="0">h</s><s font="23" size="6" color="0">n</s></t><t
 id="114821"
 p="58.55 213.37"
 BoundingBox="58.55 207.32 65.01 214.72"
 Z="3286"
 color="19"
 Warning="Chemical Interpretation is not possible for this label"
 LineHeight="auto"
><s font="21" size="6" color="19">h</s><s font="23" size="6" color="19">n</s></t><graphic
 id="115686"
 SupersededBy="115726"
 BoundingBox="339.29 307.98 332.86 305.39"
 Z="2575"
 GraphicType="Line"
 HeadSize="1000"
/><graphic
 id="115687"
 SupersededBy="115727"
 BoundingBox="340.24 312.72 333.86 307.88"
 Z="2576"
 GraphicType="Line"
 HeadSize="1000"
/><graphic
 id="115688"
 SupersededBy="115728"
 BoundingBox="312.36 292.88 312.36 234.83"
 Z="2694"
 GraphicType="Line"
 ArrowType="FullHead"
 HeadSize="1000"
/><graphic
 id="115689"
 SupersededBy="115729"
 BoundingBox="316.44 234.52 316.44 273.33"
 Z="2695"
 GraphicType="Line"
 ArrowType="FullHead"
 HeadSize="1000"
/><graphic
 id="115690"
 SupersededBy="115730"
 BoundingBox="352.68 207.25 401.57 207.25"
 Z="2697"
 GraphicType="Line"
 ArrowType="FullHead"
 HeadSize="1000"
/><graphic
 id="115691"
 SupersededBy="115731"
 BoundingBox="357.11 193.94 376.44 180.53"
 Z="2698"
 GraphicType="Arc"
 ArrowType="FullHead"
 HeadSize="1000"
 AngularSize="-120"
/><graphic
 id="115692"
 SupersededBy="115732"
 BoundingBox="268.69 207.73 224.30 207.73"
 Z="2703"
 GraphicType="Line"
 ArrowType="FullHead"
 HeadSize="1000"
/><graphic
 id="115693"
 SupersededBy="115733"
 BoundingBox="143.90 209.05 90.53 209.05"
 Z="2708"
 GraphicType="Line"
 ArrowType="FullHead"
 HeadSize="1000"
/><graphic
 id="115694"
 SupersededBy="115734"
 BoundingBox="90.14 196.69 112.81 182.38"
 Z="2712"
 GraphicType="Arc"
 HeadSize="1000"
 AngularSize="-120"
/><graphic
 id="115695"
 SupersededBy="115735"
 BoundingBox="229.52 197.02 241.66 195.63"
 Z="2717"
 GraphicType="Arc"
 HeadSize="1000"
 AngularSize="90"
/><graphic
 id="115681"
 BoundingBox="118.21 218.49 113.69 215.65"
 Z="2724"
 GraphicType="Orbital"
 OvalType="Circle"
 OrbitalType="s"
 Center3D="113.69 215.65 0"
 MajorAxisEnd3D="118.21 218.49 0"
 MinorAxisEnd3D="110.85 220.17 0"
/><graphic
 id="115682"
 BoundingBox="249.70 218.02 245.18 215.18"
 Z="2727"
 GraphicType="Orbital"
 OvalType="Circle"
 OrbitalType="s"
 Center3D="245.18 215.18 0"
 MajorAxisEnd3D="249.70 218.02 0"
 MinorAxisEnd3D="242.34 219.70 0"
/><graphic
 id="115683"
 BoundingBox="281.09 249.64 276.57 246.80"
 Z="2730"
 GraphicType="Orbital"
 OvalType="Circle"
 OrbitalType="s"
 Center3D="276.57 246.80 0"
 MajorAxisEnd3D="281.09 249.64 0"
 MinorAxisEnd3D="273.73 251.32 0"
/><graphic
 id="115684"
 BoundingBox="384.61 217.30 380.09 214.46"
 Z="2733"
 GraphicType="Orbital"
 OvalType="Circle"
 OrbitalType="s"
 Center3D="380.09 214.46 0"
 MajorAxisEnd3D="384.61 217.30 0"
 MinorAxisEnd3D="377.25 218.98 0"
/><graphic
 id="113526"
 BoundingBox="155.69 198.47 148.81 198.47"
 Z="3257"
 color="20"
 GraphicType="Oval"
 OvalType="Circle Shaded"
 Center3D="148.81 198.47 0"
 MajorAxisEnd3D="155.69 198.47 0"
 MinorAxisEnd3D="148.81 205.34 0"
/><graphic
 id="113527"
 BoundingBox="283.79 198.31 276.91 198.31"
 Z="3264"
 color="20"
 GraphicType="Oval"
 OvalType="Circle Shaded"
 Center3D="276.91 198.31 0"
 MajorAxisEnd3D="283.79 198.31 0"
 MinorAxisEnd3D="276.91 205.19 0"
/><graphic
 id="113528"
 BoundingBox="417.32 197.87 410.44 197.87"
 Z="3266"
 color="20"
 GraphicType="Oval"
 OvalType="Circle Shaded"
 Center3D="410.44 197.87 0"
 MajorAxisEnd3D="417.32 197.87 0"
 MinorAxisEnd3D="410.44 204.75 0"
/><graphic
 id="113530"
 BoundingBox="285.70 311.04 278.83 311.04"
 Z="3268"
 color="20"
 GraphicType="Oval"
 OvalType="Circle Shaded"
 Center3D="278.83 311.04 0"
 MajorAxisEnd3D="285.70 311.04 0"
 MinorAxisEnd3D="278.83 317.91 0"
/><graphic
 id="11023"
 BoundingBox="67.87 245.48 60.99 245.48"
 Z="3270"
 color="20"
 GraphicType="Oval"
 OvalType="Circle Shaded"
 Center3D="60.99 245.48 0"
 MajorAxisEnd3D="67.87 245.48 0"
 MinorAxisEnd3D="60.99 252.35 0"
/><graphic
 id="115696"
 SupersededBy="115736"
 BoundingBox="401.24 242.02 414.82 242.23"
 Z="3272"
 GraphicType="Arc"
 HeadSize="1000"
 AngularSize="90"
/><graphic
 id="115697"
 SupersededBy="115737"
 BoundingBox="457.97 227.02 457.97 255.93"
 Z="3279"
 GraphicType="Line"
 ArrowType="FullHead"
 HeadSize="1000"
/><graphic
 id="115698"
 SupersededBy="115738"
 BoundingBox="433.64 266.69 414.61 277.68"
 Z="3280"
 GraphicType="Arc"
 ArrowType="FullHead"
 HeadSize="1000"
 AngularSize="-120"
/><graphic
 id="115699"
 SupersededBy="115739"
 BoundingBox="60.90 236.77 60.90 231.07"
 Z="3285"
 color="19"
 GraphicType="Line"
 ArrowType="FullHead"
 HeadSize="1000"
/><graphic
 id="115700"
 SupersededBy="115740"
 BoundingBox="146.03 254.61 294.55 254.61"
 Z="3291"
 GraphicType="Line"
 ArrowType="FullHead"
 HeadSize="1000"
/><graphic
 id="115701"
 SupersededBy="115741"
 BoundingBox="239.48 265.50 220.45 276.49"
 Z="3294"
 GraphicType="Arc"
 HeadSize="1000"
 AngularSize="-120"
/><graphic
 id="115702"
 SupersededBy="115742"
 BoundingBox="222.23 254.52 222.67 240.95"
 Z="3295"
 GraphicType="Arc"
 HeadSize="1000"
 AngularSize="90"
/><graphic
 id="115685"
 BoundingBox="446.19 250.92 441.67 248.08"
 Z="3350"
 GraphicType="Orbital"
 OvalType="Circle"
 OrbitalType="s"
 Center3D="441.67 248.08 0"
 MajorAxisEnd3D="446.19 250.92 0"
 MinorAxisEnd3D="438.83 252.60 0"
/><arrow
 id="115726"
 BoundingBox="332.75 305.11 339.40 308.26"
 Z="2575"
 FillType="None"
 ArrowheadType="Solid"
 HeadSize="1000"
 ArrowheadCenterSize="875"
 ArrowheadWidth="250"
 Head3D="339.29 307.98 0"
 Tail3D="332.86 305.39 0"
 Center3D="346.19 571.23 0"
 MajorAxisEnd3D="351.72 575.40 0"
 MinorAxisEnd3D="342.02 576.77 0"
/><arrow
 id="115727"
 BoundingBox="333.68 307.64 340.42 312.96"
 Z="2576"
 FillType="None"
 ArrowheadType="Solid"
 HeadSize="1000"
 ArrowheadCenterSize="875"
 ArrowheadWidth="250"
 Head3D="340.24 312.72 0"
 Tail3D="333.86 307.88 0"
 Center3D="267.92 608.15 0"
 MajorAxisEnd3D="272.83 614.48 0"
 MinorAxisEnd3D="261.59 613.05 0"
/><arrow
 id="115728"
 BoundingBox="309.86 234.83 313.86 292.88"
 Z="2694"
 FillType="None"
 ArrowheadHead="Full"
 ArrowheadType="Solid"
 HeadSize="1000"
 ArrowheadCenterSize="875"
 ArrowheadWidth="250"
 Head3D="312.36 292.88 0"
 Tail3D="312.36 234.83 0"
 Center3D="493.88 352.84 0"
 MajorAxisEnd3D="555.64 352.84 0"
 MinorAxisEnd3D="493.88 410.91 0"
/><arrow
 id="115729"
 BoundingBox="313.94 234.52 317.94 273.33"
 Z="2695"
 FillType="None"
 ArrowheadHead="Full"
 ArrowheadType="Solid"
 HeadSize="1000"
 ArrowheadCenterSize="875"
 ArrowheadWidth="250"
 Head3D="316.44 234.52 0"
 Tail3D="316.44 273.33 0"
 Center3D="531.28 324.07 0"
 MajorAxisEnd3D="572.58 324.07 0"
 MinorAxisEnd3D="531.28 362.89 0"
/><arrow
 id="115730"
 BoundingBox="352.68 204.75 401.57 208.75"
 Z="2697"
 FillType="None"
 ArrowheadHead="Full"
 ArrowheadType="Solid"
 HeadSize="1000"
 ArrowheadCenterSize="875"
 ArrowheadWidth="250"
 Head3D="352.68 207.25 0"
 Tail3D="401.57 207.25 0"
 Center3D="602.70 553.67 0"
 MajorAxisEnd3D="651.60 553.67 0"
 MinorAxisEnd3D="602.70 602.57 0"
/><arrow
 id="115731"
 BoundingBox="357.11 192.63 397.08 208.54"
 Z="2698"
 FillType="None"
 ArrowheadHead="Full"
 ArrowheadType="Solid"
 HeadSize="800"
 ArrowheadCenterSize="700"
 ArrowheadWidth="200"
 AngularSize="-120"
 Head3D="357.11 193.94 0"
 Tail3D="395.78 193.93 0"
 Center3D="376.44 180.53 0"
 MajorAxisEnd3D="398.77 180.53 0"
 MinorAxisEnd3D="376.44 207.34 0"
/><arrow
 id="115732"
 BoundingBox="224.30 205.23 268.69 209.23"
 Z="2703"
 FillType="None"
 ArrowheadHead="Full"
 ArrowheadType="Solid"
 HeadSize="1000"
 ArrowheadCenterSize="875"
 ArrowheadWidth="250"
 Head3D="268.69 207.73 0"
 Tail3D="224.30 207.73 0"
 Center3D="430.08 554.39 0"
 MajorAxisEnd3D="474.46 554.39 0"
 MinorAxisEnd3D="430.08 598.77 0"
/><arrow
 id="115733"
 BoundingBox="90.53 206.55 143.90 210.55"
 Z="2708"
 FillType="None"
 ArrowheadHead="Full"
 ArrowheadType="Solid"
 HeadSize="1000"
 ArrowheadCenterSize="875"
 ArrowheadWidth="250"
 Head3D="143.90 209.05 0"
 Tail3D="90.53 209.05 0"
 Center3D="238.40 556.37 0"
 MajorAxisEnd3D="291.77 556.37 0"
 MinorAxisEnd3D="238.40 609.74 0"
/><arrow
 id="115734"
 BoundingBox="88.84 194.85 136.54 210.13"
 Z="2712"
 FillType="None"
 ArrowheadTail="Full"
 ArrowheadType="Solid"
 HeadSize="800"
 ArrowheadCenterSize="700"
 ArrowheadWidth="200"
 AngularSize="-120"
 Head3D="90.14 196.69 0"
 Tail3D="136.54 194.85 0"
 Center3D="112.81 182.38 0"
 MajorAxisEnd3D="139.60 181.32 0"
 MinorAxisEnd3D="113.87 209.16 0"
/><arrow
 id="115735"
 BoundingBox="228.22 195.72 244.34 209.07"
 Z="2717"
 FillType="None"
 ArrowheadType="Solid"
 HeadSize="800"
 ArrowheadCenterSize="700"
 ArrowheadWidth="200"
 AngularSize="-90"
 Head3D="229.52 197.02 0"
 Tail3D="243.04 207.76 0"
 Center3D="241.66 195.63 0"
 MajorAxisEnd3D="232.11 188.03 0"
 MinorAxisEnd3D="249.28 186.08 0"
/><arrow
 id="115736"
 BoundingBox="399.94 240.72 415.90 257.10"
 Z="3272"
 FillType="None"
 ArrowheadType="Solid"
 HeadSize="800"
 ArrowheadCenterSize="700"
 ArrowheadWidth="200"
 AngularSize="-90"
 Head3D="401.24 242.02 0"
 Tail3D="414.60 255.80 0"
 Center3D="414.82 242.23 0"
 MajorAxisEnd3D="405.07 251.68 0"
 MinorAxisEnd3D="405.37 232.49 0"
/><arrow
 id="115737"
 BoundingBox="455.47 227.02 459.47 255.93"
 Z="3279"
 FillType="None"
 ArrowheadHead="Full"
 ArrowheadType="Solid"
 HeadSize="1000"
 ArrowheadCenterSize="875"
 ArrowheadWidth="250"
 Head3D="457.97 227.02 0"
 Tail3D="457.97 255.93 0"
 Center3D="742.74 286.70 0"
 MajorAxisEnd3D="787.61 286.70 0"
 MinorAxisEnd3D="742.74 315.61 0"
/><arrow
 id="115738"
 BoundingBox="394.28 254.58 433.64 268"
 Z="3280"
 FillType="None"
 ArrowheadHead="Full"
 ArrowheadType="Solid"
 HeadSize="800"
 ArrowheadCenterSize="700"
 ArrowheadWidth="200"
 AngularSize="-120"
 Head3D="433.64 266.69 0"
 Tail3D="395.58 266.70 0"
 Center3D="414.61 277.68 0"
 MajorAxisEnd3D="436.58 277.68 0"
 MinorAxisEnd3D="414.61 299.65 0"
/><arrow
 id="115739"
 BoundingBox="58.90 231.07 61.90 236.77"
 Z="3285"
 color="19"
 FillType="None"
 ArrowheadHead="Full"
 ArrowheadType="Solid"
 HeadSize="1000"
 ArrowheadCenterSize="875"
 ArrowheadWidth="250"
 Head3D="60.90 236.77 0"
 Tail3D="60.90 231.07 0"
 Center3D="107.70 265.71 0"
 MajorAxisEnd3D="113.41 265.71 0"
 MinorAxisEnd3D="107.70 271.41 0"
/><arrow
 id="115740"
 BoundingBox="146.03 252.11 294.55 256.11"
 Z="3291"
 FillType="None"
 ArrowheadHead="Full"
 ArrowheadType="Solid"
 HeadSize="1000"
 ArrowheadCenterSize="875"
 ArrowheadWidth="250"
 Head3D="146.03 254.61 0"
 Tail3D="294.55 254.61 0"
 Center3D="348.72 341.32 0"
 MajorAxisEnd3D="497.25 341.32 0"
 MinorAxisEnd3D="348.72 489.84 0"
/><arrow
 id="115741"
 BoundingBox="201.42 253.37 240.78 266.80"
 Z="3294"
 FillType="None"
 ArrowheadTail="Full"
 ArrowheadType="Solid"
 HeadSize="800"
 ArrowheadCenterSize="700"
 ArrowheadWidth="200"
 AngularSize="-120"
 Head3D="239.48 265.50 0"
 Tail3D="201.42 265.50 0"
 Center3D="220.45 276.49 0"
 MajorAxisEnd3D="242.42 276.49 0"
 MinorAxisEnd3D="220.45 298.47 0"
/><arrow
 id="115742"
 BoundingBox="220.93 240.09 237.54 255.82"
 Z="3295"
 FillType="None"
 ArrowheadType="Solid"
 HeadSize="800"
 ArrowheadCenterSize="700"
 ArrowheadWidth="200"
 AngularSize="-90"
 Head3D="222.23 254.52 0"
 Tail3D="236.24 241.39 0"
 Center3D="222.67 240.95 0"
 MajorAxisEnd3D="231.95 250.86 0"
 MinorAxisEnd3D="212.76 250.23 0"
/></group><fragment
 id="114339"
 BoundingBox="127.67 355.03 136.31 356.16"
 Z="3248"
><n
 id="114340"
 p="136.31 355.60"
 Z="3247"
 AS="N"
/><n
 id="114341"
 p="127.67 355.60"
 Z="3249"
 AS="N"
/><b
 id="114342"
 Z="3250"
 color="19"
 Warning="This isolated bond is probably not intended to have chemical significance."
 LineWidth="1.13"
 B="114340"
 E="114341"
 BS="N"
/></fragment><fragment
 id="114343"
 BoundingBox="118.58 352.79 126.25 359.69"
 Z="3253"
><n
 id="114344"
 p="120.75 355.82"
 Z="3252"
 Element="44"
 NumHydrogens="0"
 NeedsClean="yes"
 AS="N"
><t
 p="118.58 358.14"
 BoundingBox="118.58 352.79 126.25 359.69"
 LabelJustification="Left"
 LabelLineHeight="auto"
 LineHeight="auto"
 LabelAlignment="Left"
><s font="3" size="6" color="0">Ru</s></t></n></fragment><fragment
 id="114352"
 BoundingBox="19.86 346.30 96.38 346.90"
 Z="3261"
><n
 id="114351"
 p="19.86 346.60"
 Z="3260"
 AS="N"
/><n
 id="114353"
 p="96.38 346.60"
 Z="3262"
 AS="N"
/><b
 id="114354"
 Z="3263"
 Warning="This isolated bond is probably not intended to have chemical significance."
 B="114351"
 E="114353"
 BS="N"
/></fragment><t
 id="114347"
 p="100.18 343.82"
 BoundingBox="100.18 338.47 133.53 345.37"
 Z="3254"
 Warning="Chemical Interpretation is not possible for this label"
 LineHeight="auto"
><s font="21" size="6" color="0">chomophore</s></t><t
 id="114348"
 p="114.34 371.42"
 BoundingBox="114.34 366.07 153.37 372.97"
 Z="3255"
 color="19"
 Warning="Chemical Interpretation is not possible for this label"
 LineHeight="auto"
><s font="21" size="6" color="19">bridging ligand</s></t><t
 id="115258"
 p="21.10 201.74"
 BoundingBox="21.10 194.34 25.55 203.74"
 Z="3353"
 Warning="ChemDraw can&apos;t interpret this label."
 LineHeight="auto"
><s font="3" size="8" color="0" face="97">a</s></t><t
 id="115259"
 p="20.54 359.88"
 BoundingBox="20.54 352.48 25.43 361.88"
 Z="3354"
 Warning="ChemDraw can&apos;t interpret this label."
 LineHeight="auto"
><s font="3" size="8" color="0" face="97">b</s></t><graphic
 id="114345"
 BoundingBox="129.10 355.33 122.23 355.33"
 Z="3251"
 color="20"
 GraphicType="Oval"
 OvalType="Circle Shaded"
 Center3D="122.23 355.33 0"
 MajorAxisEnd3D="129.10 355.33 0"
 MinorAxisEnd3D="122.23 362.20 0"
/><graphic
 id="114349"
 BoundingBox="164.75 374.89 96.59 335.03"
 Z="3256"
 GraphicType="Rectangle"
 RectangleType="RoundEdge"
 CornerRadius="600"
 Center3D="130.67 354.96 0"
 MajorAxisEnd3D="164.75 354.96 0"
 MinorAxisEnd3D="130.67 374.89 0"
/><graphic
 id="115703"
 SupersededBy="115743"
 BoundingBox="519.24 346.60 165.24 346.60"
 Z="3358"
 GraphicType="Line"
 HeadSize="1000"
/><scheme
 id="115744"
><step
 id="115745"
 ReactionStepProducts="115399"
 ReactionStepArrows="115699"
/><step
 id="115746"
 ReactionStepReactants="115399"
 ReactionStepArrows="115698"
/><step
 id="115747"
 ReactionStepReactants="115399"
 ReactionStepArrows="115701"
/><step
 id="115748"
 ReactionStepReactants="115399"
 ReactionStepArrows="115697"
 ReactionStepObjectsBelowArrow="9436"
/></scheme><scheme
 id="115749"
><step
 id="115750"
 ReactionStepProducts="115399"
 ReactionStepArrows="115694"
/><step
 id="115751"
 ReactionStepReactants="115399"
 ReactionStepArrows="115698"
/><step
 id="115752"
 ReactionStepReactants="115399"
 ReactionStepArrows="115701"
/><step
 id="115753"
 ReactionStepReactants="115399"
 ReactionStepArrows="115697"
 ReactionStepObjectsBelowArrow="9436"
/></scheme><scheme
 id="115754"
><step
 id="115755"
 ReactionStepProducts="115399"
 ReactionStepArrows="115692"
/><step
 id="115756"
 ReactionStepReactants="115399"
 ReactionStepArrows="115698"
/><step
 id="115757"
 ReactionStepReactants="115399"
 ReactionStepArrows="115701"
/><step
 id="115758"
 ReactionStepReactants="115399"
 ReactionStepArrows="115697"
 ReactionStepObjectsBelowArrow="9436"
/></scheme><arrow
 id="115743"
 BoundingBox="165.24 346.30 519.24 346.90"
 Z="3358"
 FillType="None"
 ArrowheadType="Solid"
 HeadSize="1000"
 ArrowheadCenterSize="875"
 ArrowheadWidth="250"
 Head3D="519.24 346.60 0"
 Tail3D="165.24 346.60 0"
 Center3D="594.35 872.90 0"
 MajorAxisEnd3D="948.35 872.90 0"
 MinorAxisEnd3D="594.35 3811.45 0"
/></page></CDXML>
