# Supplementary material for: Outpacing conventional nicotinamide hydrogenation catalysis by a strongly communicating heterodinuclear photocatalyst
Source: Nat Commun. 2022 May 9;13:2538. doi: 10.1038/s41467-022-30147-4 (PMC9085789; doi:10.1038/s41467-022-30147-4)
Supplement: Supplementary file 4 — Source Data [file 41467_2022_30147_MOESM4_ESM.zip › SourceData/Source Data Fig. 10/Raw_data_Fig.10.xlsx]

## Sheet: Tabelle1
Figure 10a								Figure 10a (inlay)										Figure 10b					Figure 10c								Figure 10c (inlay)													Figure 10d
									experimental data				fit																			experimental data						fit
Substance 1	time / ps					time / ps (substance 3)			wavelength / nm				wavelength / nm							time / ps			Substance 2	time / ps					time / ps (substance 4)			wavelength / nm						wavelength / nm								time / ps
wavelength / nm	0.5	5	100	500	1800	1800		time / ps	360	450	600	750	360	450	600	750		wavelength / nm	255	>2000			wavelength / nm	0.5	5	100	500	1800	1800		time / ps	360	380	450	600	750		360	380	450	600	750		wavelength / nm	9	222	>2000
330.5	-0.00193	-0.00025098	0.00783	0.00226	0.01515	0.00784		0.3994	0.00152	-0.02522	0.01685	0.0054	0.00173	-0.02473	0.01621	0.0051		330.5	-2.2383	2.4412			330.5	-0.00478	-0.00774	-0.00523	0.00091966	-0.00366	0.01013		0.413	-0.00345	0.01942	-0.02911	0.02276	0.0063		-0.00456	0.0186	-0.02913	0.02305	0.00627		330.5	0.6202	-2.1301	0.4701
331.5	-0.0031	0.00258	0.00309	0.0048	0.00272	0.00885		0.4494	0.00036612	-0.02457	0.01748	0.00533	0.00173	-0.02473	0.01621	0.0051		331.5	-1.8515	2.2966			331.5	-0.00572	0.00331	-0.00988	-0.00095934	-0.0037	0.00532		0.463	-0.00367	0.01886	-0.02912	0.02277	0.00629		-0.00455	0.01857	-0.02911	0.02305	0.00627		331.5	0.5861	-1.2638	-0.7563
332.5	0.00036361	0.00103	0.00548	0.00174	0.00576	0.0119		0.4994	0.00052614	-0.02446	0.01716	0.00529	0.00173	-0.02473	0.01621	0.0051		332.5	-1.8223	1.6324			332.5	-0.00666	-0.00684	-0.00713	0.00432	0.00508	0.01082		0.513	-0.00421	0.01862	-0.02939	0.02279	0.00624		-0.00455	0.01854	-0.02908	0.02305	0.00627		332.5	0.8405	-2.4215	0.5531
333.5	-4.202e-05	-0.00353	0.00124	0.00156	0.00385	0.01061		0.5494	0.00106	-0.02446	0.01661	0.00526	0.00173	-0.02473	0.01621	0.0051		333.5	-1.7913	1.4667			333.5	-0.00486	-0.0038	-0.00269	0.01006	0.00346	0.00923		0.563	-0.00451	0.01887	-0.02969	0.02298	0.00621		-0.00455	0.01851	-0.02906	0.02305	0.00626		333.5	0.9296	-2.9975	1.5747
334.5	-0.00085215	0.00155	0.00371	0.00516	0.00463	0.01205		0.5994	0.00105	-0.0249	0.0161	0.00532	0.00173	-0.02473	0.01621	0.0051		334.5	-2.4252	2.6528			334.5	-0.00492	0.00154	-0.00212	0.00341	0.01098	0.00916		0.613	-0.00481	0.01895	-0.02935	0.02358	0.00618		-0.00454	0.01849	-0.02903	0.02305	0.00626		334.5	0.5792	-2.7577	1.445
335.5	-0.00131	0.00082506	0.00081123	0.00493	0.0022	0.01118		0.6494	0.00092391	-0.02482	0.01586	0.00544	0.00173	-0.02473	0.0162	0.0051		335.5	-2.2297	2.411			335.5	-0.00136	-0.00328	-0.00186	-0.00415	-0.00092363	0.00981		0.663	-0.00472	0.01772	-0.02889	0.02372	0.00626		-0.00454	0.01846	-0.02901	0.02305	0.00626		335.5	0.9517	-2.356	0.2151
336.5	-0.00046817	0.00054966	0.0001632	0.0047	0.00451	0.01098		0.6994	0.00062336	-0.02439	0.01617	0.00551	0.00173	-0.02473	0.0162	0.0051		336.5	-2.1751	2.1291			336.5	-0.00372	-0.00423	-0.00728	-0.00153	0.00256	0.01088		0.713	-0.00423	0.01792	-0.02906	0.02348	0.00638		-0.00453	0.01844	-0.02898	0.02305	0.00626		336.5	0.1937	-2.7301	0.364
337.5	0.00015743	0.00038725	0.00111	0.00204	0.00569	0.01126		0.7494	0.00079675	-0.02415	0.01635	0.00553	0.00173	-0.02473	0.0162	0.0051		337.5	-1.8557	1.8964			337.5	-0.00706	-0.00552	-0.0031	-0.00055652	0.00266	0.00944		0.813	-0.00485	0.01871	-0.02921	0.02335	0.0064		-0.00453	0.01841	-0.02896	0.02305	0.00625		337.5	0.2359	-2.7326	0.6457
338.5	-0.00113	0.00117	0.00065337	0.0012	0.00525	0.0137		0.7994	0.00151	-0.02439	0.01663	0.00543	0.00174	-0.02473	0.0162	0.0051		338.5	-2.0282	1.6623			338.5	-0.01233	-0.0043	-0.0029	0.00162	-0.00171	0.01003		0.913	-0.00428	0.01908	-0.02894	0.02339	0.00637		-0.00453	0.01837	-0.02892	0.02305	0.00625		338.5	-0.1741	-2.7189	0.4248
339.5	-0.00194	-0.00162	0.00252	0.00445	0.0043	0.01366		0.8494	0.00087264	-0.02457	0.01698	0.00525	0.00174	-0.02473	0.0162	0.0051		339.5	-2.2969	1.9609			339.5	-0.00567	-0.00952	-0.00513	-0.00195	0.00203	0.01125		1.013	-0.0037	0.01754	-0.02852	0.02319	0.00634		-0.00452	0.01833	-0.02888	0.02305	0.00625		339.5	0.0747	-3.0111	0.6214
340.5	0.00153	-0.00070002	0.00294	0.00324	0.00598	0.01486		0.8994	0.00054808	-0.02453	0.01674	0.00527	0.00174	-0.02473	0.0162	0.0051		340.5	-2.1689	2.1327			340.5	-0.00813	-0.00674	-0.00508	-0.00163	0.00281	0.01129		1.113	-0.00432	0.0169	-0.02843	0.02302	0.00627		-0.00452	0.01829	-0.02885	0.02305	0.00624		340.5	0.081	-2.6317	0.2369
341.5	-0.00289	-0.00112	0.00332	0.00316	0.00605	0.01496		0.9994	0.00235	-0.024	0.01652	0.00546	0.00174	-0.02473	0.01619	0.0051		341.5	-2.3652	2.1466			341.5	-0.00698	-0.00621	-0.00336	-0.000309	0.00127	0.01231		1.213	-0.00432	0.01837	-0.02894	0.02221	0.00621		-0.00452	0.01825	-0.02881	0.02304	0.00624		341.5	-0.1107	-2.5683	0.4419
342.5	-0.00139	0.00030315	0.00213	0.00411	0.00421	0.01437		1.0994	0.00046	-0.02457	0.01543	0.00543	0.00174	-0.02473	0.01619	0.0051		342.5	-2.3793	2.0969			342.5	-0.00813	-0.00761	-0.00561	-0.00303	0.00137	0.01147		1.313	-0.0037	0.01705	-0.02877	0.0229	0.00631		-0.00451	0.01821	-0.02877	0.02304	0.00624		342.5	-0.4334	-2.2315	0.238
343.5	-0.00305	-0.0016	0.00296	0.00325	0.00504	0.01395		1.1994	0.00082927	-0.02442	0.01668	0.00528	0.00174	-0.02473	0.01619	0.0051		343.5	-2.4158	2.1582			343.5	-0.00379	-0.00654	-0.00514	0.00067629	0.0039	0.01232		1.413	-0.00403	0.01797	-0.02869	0.02388	0.00631		-0.0045	0.01817	-0.02873	0.02304	0.00623		343.5	-0.1892	-2.392	0.5934
344.5	-0.00114	0.00058816	0.00401	0.00418	0.00544	0.0146		1.2994	0.00169	-0.02462	0.01769	0.00523	0.00174	-0.02473	0.01619	0.0051		344.5	-2.3375	2.3375			344.5	-0.00483	-0.00572	-0.00249	-0.0003184	0.00196	0.0129		1.513	-0.00473	0.01648	-0.02892	0.02297	0.00628		-0.00449	0.01813	-0.0287	0.02304	0.00623		344.5	-0.0074	-2.4653	0.4778
345.5	-0.00022589	0.00134	0.00458	0.00517	0.00573	0.01538		1.3994	0.00137	-0.0249	0.01591	0.00519	0.00174	-0.02473	0.01618	0.0051		345.5	-2.2691	2.4795			345.5	-0.00665	-0.00603	-0.00295	-0.00128	0.00238	0.01307		1.613	-0.00473	0.01894	-0.02891	0.02271	0.00626		-0.00449	0.01809	-0.02866	0.02304	0.00623		345.5	0.0407	-2.3527	0.3636
346.5	-0.00034378	0.00046946	0.00298	0.00509	0.00607	0.01652		1.4994	0.00145	-0.02484	0.01575	0.00523	0.00175	-0.02473	0.01618	0.0051		346.5	-2.1977	2.3263			346.5	-0.005	-0.00578	-0.00276	-0.00057147	0.00362	0.0131		1.713	-0.00479	0.01877	-0.02864	0.02329	0.00627		-0.00448	0.01806	-0.02863	0.02303	0.00622		346.5	0.1908	-2.5621	0.7824
347.5	-0.00135	-0.00022889	0.00272	0.00385	0.00448	0.01593		1.5994	0.00022811	-0.02464	0.01581	0.00528	0.00175	-0.02473	0.01618	0.0051		347.5	-2.3023	2.3819			347.5	-0.00484	-0.00554	-0.00142	0.00117	0.00283	0.01312		1.913	-0.00513	0.01847	-0.02843	0.02313	0.0063		-0.00447	0.01802	-0.02859	0.02303	0.00622		347.5	-0.1986	-2.3951	0.9706
348.5	-0.00011835	-0.00055282	0.00384	0.00504	0.00583	0.0176		1.6994	0.00205	-0.02443	0.01592	0.00528	0.00175	-0.02473	0.01617	0.0051		348.5	-2.2324	2.3435			348.5	-0.00515	-0.0043	-0.0018	0.0018	0.00263	0.01365		2.113	-0.00562	0.01835	-0.02855	0.02356	0.00625		-0.00446	0.01796	-0.02854	0.02303	0.00622		348.5	-0.0795	-2.2316	0.9428
349.5	-0.00134	0.00088059	0.00316	0.00452	0.00485	0.01773		1.7994	0.00231	-0.02458	0.01579	0.00524	0.00175	-0.02473	0.01617	0.0051		349.5	-2.0626	2.2438			349.5	-0.00357	-0.00548	-0.00158	0.00026234	0.0002222	0.0138		2.313	-0.00522	0.01789	-0.02878	0.02358	0.0063		-0.00445	0.01791	-0.02849	0.02302	0.00621		349.5	-0.1559	-1.9556	0.5679
350.5	0.00010414	0.00080777	0.00414	0.00538	0.00582	0.01593		1.8994	0.00193	-0.02484	0.01579	0.00522	0.00175	-0.02473	0.01617	0.0051		350.5	-2.047	2.3743			350.5	-0.00419	-0.00384	-0.00211	0.00199	0.00223	0.01327		2.513	-0.00408	0.01828	-0.02859	0.02335	0.0062		-0.00444	0.01786	-0.02844	0.02302	0.00621		350.5	0.0346	-2.212	0.7974
351.5	-0.00040609	0.00075068	0.00349	0.00569	0.00543	0.01839		2.0994	0.00129	-0.02483	0.01658	0.00524	0.00176	-0.02473	0.01616	0.0051		351.5	-2.1882	2.6591			351.5	-0.00311	-0.00456	-0.0018	0.00194	0.00084301	0.01422		2.713	-0.00502	0.01825	-0.02822	0.02306	0.0061		-0.00444	0.01781	-0.0284	0.02301	0.0062		351.5	0.1146	-2.2164	0.882
352.5	0.00046422	0.00035526	0.00378	0.00515	0.00604	0.01902		2.2994	0.00115	-0.02526	0.01717	0.00509	0.00176	-0.02473	0.01616	0.0051		352.5	-2.1179	2.4951			352.5	-0.00319	-0.0026	-0.00090865	0.00253	0.00339	0.0147		2.913	-0.00401	0.01806	-0.02821	0.02268	0.00605		-0.00442	0.01776	-0.02835	0.023	0.0062		352.5	-0.1427	-2.1057	1.2696
353.5	-0.00037398	0.0009664	0.00443	0.00515	0.00555	0.01557		2.4994	0.00208	-0.02485	0.01703	0.00535	0.00176	-0.02473	0.01615	0.0051		353.5	-1.9175	2.4276			353.5	-0.00267	-0.00325	-0.00065119	0.00131	0.00236	0.01412		3.1263	-0.00524	0.01848	-0.02844	0.02295	0.006		-0.00441	0.01771	-0.0283	0.023	0.00619		353.5	-0.1182	-1.8517	0.9313
354.5	-0.00027548	0.00119	0.00359	0.00496	0.00681	0.01723		2.6994	0.00235	-0.02491	0.01707	0.00542	0.00177	-0.02474	0.01615	0.00509		354.5	-2.1518	2.5357			354.5	-0.00322	-0.00475	-0.00097159	0.00163	0.00346	0.01513		3.3537	-0.00523	0.01792	-0.02824	0.02243	0.0061		-0.00439	0.01766	-0.02826	0.02299	0.00619		354.5	-0.1681	-2.0224	1.0721
355.5	0.00060655	0.00157	0.0042	0.00565	0.00585	0.02106		2.8994	0.00191	-0.0252	0.01671	0.00518	0.00177	-0.02474	0.01614	0.00509		355.5	-1.9513	2.473			355.5	-0.00207	-0.00503	-0.00239	0.00167	0.0031	0.01542		3.5963	-0.00392	0.01843	-0.02835	0.02205	0.00603		-0.00437	0.01761	-0.02821	0.02298	0.00618		355.5	-0.0377	-2.2717	1.104
356.5	0.00053086	0.00211	0.0047	0.0054	0.00628	0.01927		3.0994	0.00252	-0.02526	0.01639	0.00501	0.00177	-0.02474	0.01614	0.00509		356.5	-1.8318	2.4945			356.5	-0.00389	-0.00377	0.00027302	0.00292	0.00395	0.01611		3.855	-0.00186	0.0177	-0.02789	0.02216	0.00615		-0.00436	0.01757	-0.02817	0.02297	0.00618		356.5	-0.2432	-2.119	1.3107
357.5	0.00080744	0.00133	0.00451	0.00553	0.00687	0.01978		3.3127	0.00156	-0.02479	0.01608	0.00504	0.00178	-0.02474	0.01613	0.00509		357.5	-1.5194	2.3428			357.5	-0.00351	-0.00474	-0.00030725	0.00153	0.00225	0.01655		4.131	-0.00563	0.01762	-0.02772	0.02217	0.0061		-0.00434	0.01752	-0.02813	0.02296	0.00617		357.5	-0.2636	-1.9808	1.0656
358.5	-9.899e-05	0.00244	0.00463	0.00709	0.00573	0.01863		3.5401	0.00069609	-0.02496	0.01523	0.00499	0.00178	-0.02474	0.01612	0.00509		358.5	-1.7903	2.5372			358.5	-0.00382	-0.00381	-0.00089301	0.00199	0.00299	0.01465		4.4257	-0.00505	0.01779	-0.02805	0.02249	0.00599		-0.00433	0.01747	-0.02808	0.02294	0.00617		358.5	-0.1803	-2.0629	1.1097
359.5	-0.00084411	0.00487	0.00421	0.0052	0.00788	0.01842		3.7827	0.00229	-0.02474	0.01603	0.00489	0.00178	-0.02474	0.01612	0.00509		359.5	-1.9361	2.6003			359.5	-0.00421	-0.00581	-0.00105	0.00317	0.00332	0.015		4.7397	-0.00404	0.01699	-0.02826	0.02273	0.00601		-0.00431	0.01743	-0.02804	0.02293	0.00616		359.5	-0.2476	-2.24	1.0941
360.5	0.00052614	0.00288	0.00515	0.0058	0.00384	0.01861		4.0414	0.00049541	-0.02476	0.01586	0.00504	0.00179	-0.02474	0.01611	0.00509		360.5	-1.3049	2.2053			360.5	-0.00318	-0.00451	-0.00030276	0.00101	0.00261	0.01463		5.0743	-0.00581	0.01721	-0.02796	0.02262	0.00626		-0.00429	0.01738	-0.028	0.02292	0.00615		360.5	-0.1904	-2.0352	1.1029
361.5	0.00029359	0.00458	0.00454	0.00599	0.00521	0.01814		4.3174	0.00212	-0.02503	0.01501	0.00522	0.00179	-0.02474	0.0161	0.00509		361.5	-1.3496	2.4226			361.5	-0.00417	-0.00417	-0.00065904	0.00372	0.0028	0.0147		5.4317	-0.00386	0.01745	-0.02763	0.02202	0.0062		-0.00427	0.01734	-0.02796	0.0229	0.00615		361.5	-0.5615	-2.1901	1.1874
362.5	0.00025218	0.00347	0.00543	0.00445	0.0052	0.02003		4.6121	0.00188	-0.02534	0.01577	0.00508	0.0018	-0.02474	0.01609	0.00508		362.5	-1.4353	2.183			362.5	-0.00125	-0.0026	0.00088952	0.00365	0.0025	0.01512		5.813	-0.00554	0.01689	-0.02813	0.02275	0.00605		-0.00425	0.01729	-0.02791	0.02288	0.00614		362.5	-0.4609	-1.946	1.3699
363.5	1.896e-05	0.00344	0.00446	0.00514	0.00748	0.01917		4.9261	0.00288	-0.02515	0.01588	0.00471	0.0018	-0.02474	0.01608	0.00508		363.5	-1.457	2.3775			363.5	-0.00321	-0.00209	0.00126	0.00314	0.00358	0.01504		6.219	-0.0053	0.01772	-0.02796	0.02341	0.00597		-0.00423	0.01725	-0.02787	0.02286	0.00614		363.5	-0.3176	-2.2472	1.6362
364.5	0.00159	0.00356	0.00613	0.00506	0.00562	0.01717		5.2607	0.00425	-0.0252	0.01522	0.00498	0.00181	-0.02474	0.01607	0.00508		364.5	-0.8944	2.1387			364.5	-0.00217	-0.00153	0.00013753	0.00361	0.00249	0.01549		6.653	-0.00509	0.01726	-0.02765	0.0225	0.006		-0.0042	0.01721	-0.02783	0.02284	0.00613		364.5	-0.4688	-1.9161	1.5005
365.5	0.00183	0.00316	0.00318	0.00672	0.00588	0.0169		5.6181	0.0027	-0.02528	0.01509	0.00494	0.00182	-0.02475	0.01606	0.00508		365.5	-1.0838	2.3712			365.5	0.00034627	-0.00209	0.00286	0.00528	0.00414	0.01379		7.115	-0.00418	0.01749	-0.02793	0.02164	0.00616		-0.00418	0.01716	-0.02779	0.02282	0.00613		365.5	-0.3639	-1.8876	1.7473
366.5	0.00253	0.00661	0.00459	0.00521	0.0049	0.01608		5.9994	0.00335	-0.0249	0.01603	0.00507	0.00182	-0.02475	0.01605	0.00508		366.5	-0.8615	2.2648			366.5	-0.00020134	0.0013	0.00316	0.00544	0.00359	0.0141		7.6083	-0.00383	0.01744	-0.0282	0.02196	0.00616		-0.00415	0.01712	-0.02775	0.0228	0.00612		366.5	-0.5467	-1.4265	1.8569
367.5	0.0021	0.0051	0.00669	0.00536	0.00684	0.01492		6.4054	0.0014	-0.02495	0.01643	0.00521	0.00183	-0.02475	0.01604	0.00508		367.5	-0.7128	2.3789			367.5	0.00124	0.00204	0.00418	0.00757	0.00456	0.01391		8.1343	-0.00491	0.01625	-0.02799	0.02293	0.00607		-0.00412	0.01707	-0.02771	0.02277	0.00611		367.5	-0.3856	-1.4319	2.2755
368.5	0.00389	0.00531	0.00554	0.00613	0.00533	0.01592		6.8394	0.0008735	-0.02483	0.01754	0.00511	0.00184	-0.02475	0.01603	0.00507		368.5	-0.4484	2.3552			368.5	0.00314	0.00394	0.00631	0.00654	0.00514	0.01243		8.6957	-0.00463	0.01712	-0.02796	0.02271	0.00608		-0.00409	0.01703	-0.02766	0.02274	0.0061		368.5	-0.4414	-0.9455	2.3531
369.5	0.00552	0.00569	0.00631	0.00667	0.00601	0.01611		7.3014	0.00156	-0.02471	0.01537	0.00508	0.00184	-0.02475	0.01602	0.00507		369.5	-0.1705	2.5608			369.5	0.00617	0.00572	0.00738	0.00701	0.00502	0.01139		9.2943	-0.00463	0.01657	-0.02748	0.02261	0.006		-0.00406	0.01698	-0.02762	0.02271	0.0061		369.5	-0.0929	-0.5792	2.5362
370.5	0.00504	0.00753	0.00692	0.00586	0.0056	0.01511		7.7947	0.00297	-0.02457	0.01646	0.00504	0.00185	-0.02475	0.016	0.00507		370.5	-0.0896	2.3351			370.5	0.00877	0.00931	0.00898	0.00754	0.00661	0.01183		9.9323	-0.00534	0.01719	-0.02765	0.0224	0.00602		-0.00403	0.01694	-0.02758	0.02268	0.00609		370.5	-0.0929	-0.2109	2.8207
371.5	0.00559	0.00679	0.00761	0.00655	0.00579	0.01357		8.3207	0.0031	-0.02504	0.01488	0.00472	0.00186	-0.02475	0.01599	0.00507		371.5	-0.108	2.5648			371.5	0.00955	0.00867	0.00953	0.00988	0.00759	0.01077		10.6137	-0.00295	0.01691	-0.02766	0.02252	0.00594		-0.00399	0.01689	-0.02754	0.02264	0.00608		371.5	0.007	-0.0222	2.9795
372.5	0.00766	0.00864	0.00829	0.00706	0.00751	0.01239		8.8821	0.00263	-0.02479	0.01539	0.00473	0.00187	-0.02476	0.01597	0.00507		372.5	0.2906	2.6116			372.5	0.01437	0.01319	0.0111	0.01019	0.00618	0.00983		11.3397	-0.00258	0.01699	-0.02773	0.02245	0.00587		-0.00396	0.01684	-0.02749	0.02261	0.00607		372.5	0.2249	0.4073	3.1649
373.5	0.0074	0.00851	0.00753	0.0067	0.00594	0.01023		9.4807	0.00164	-0.02531	0.01524	0.00479	0.00188	-0.02476	0.01596	0.00506		373.5	0.445	2.5781			373.5	0.01406	0.01348	0.01165	0.01094	0.00723	0.00815		12.115	-0.00457	0.01697	-0.02748	0.02205	0.00591		-0.00392	0.01679	-0.02744	0.02257	0.00606		373.5	0.2867	0.6487	3.2955
374.5	0.00853	0.00896	0.00774	0.00732	0.00742	0.01177		10.1187	0.00281	-0.02475	0.0154	0.00481	0.00189	-0.02476	0.01594	0.00506		374.5	0.4793	2.5345			374.5	0.01511	0.01385	0.01275	0.00965	0.0071	0.0075		12.941	-0.00398	0.01613	-0.02767	0.02222	0.00605		-0.00388	0.01674	-0.0274	0.02252	0.00605		374.5	0.312	0.9855	3.061
375.5	0.00917	0.00862	0.00887	0.00757	0.00658	0.01019		10.8001	0.00307	-0.0251	0.01517	0.00491	0.0019	-0.02476	0.01592	0.00506		375.5	0.5419	2.8967			375.5	0.01698	0.01658	0.01451	0.01095	0.00848	0.00775		13.8223	-0.00398	0.01694	-0.02752	0.02297	0.00615		-0.00384	0.01669	-0.02735	0.02248	0.00604		375.5	0.5161	1.2809	3.4514
376.5	0.00945	0.0107	0.00977	0.0071	0.00775	0.00924		11.5261	0.00312	-0.02502	0.01593	0.00497	0.00191	-0.02477	0.0159	0.00505		376.5	0.9087	2.6472			376.5	0.01767	0.01631	0.01361	0.01043	0.00798	0.0068		14.763	-0.00287	0.01716	-0.02712	0.02304	0.00609		-0.0038	0.01664	-0.0273	0.02242	0.00603		376.5	0.4143	1.5675	3.2723
377.5	0.00857	0.00978	0.00886	0.00757	0.0066	0.00809		12.3014	0.00236	-0.02491	0.01586	0.00477	0.00192	-0.02477	0.01588	0.00505		377.5	0.8225	2.6283			377.5	0.01852	0.01828	0.01448	0.01089	0.00793	0.00495		15.7657	-0.00306	0.0173	-0.02764	0.02237	0.00581		-0.00375	0.01658	-0.02725	0.02237	0.00602		377.5	0.5806	1.5636	3.4053
378.5	0.00836	0.00991	0.00843	0.00633	0.00654	0.00759		13.1274	0.00324	-0.02482	0.01561	0.00489	0.00194	-0.02477	0.01586	0.00505		378.5	0.7558	2.6022			378.5	0.01889	0.01649	0.01376	0.01029	0.00756	0.00477		16.8357	-0.00264	0.01671	-0.02736	0.02197	0.00591		-0.0037	0.01652	-0.0272	0.02231	0.00601		378.5	0.6214	1.7469	3.121
379.5	0	0	0			0.00618		14.0087	0.00396	-0.02447	0.0148	0.00461	0.00195	-0.02477	0.01583	0.00504							379.5	0.01862	0.01721	0.01418	0.01014	0.0072	0.00319		17.9763	-0.00435	0.0169	-0.02709	0.02217	0.00607		-0.00366	0.01647	-0.02714	0.02225	0.006		379.5	0.6946	1.8757	3.1166
380.5	0	0	0			0.00491		14.9494	0.00329	-0.02467	0.01518	0.00501	0.00197	-0.02478	0.01581	0.00504							380.5	0.01837	0.01767	0.01407	0.00987	0.00666	0.00299		19.1937	-0.00419	0.01663	-0.02723	0.02235	0.006		-0.0036	0.01641	-0.02709	0.02218	0.00598		380.5	0.717	1.8413	2.938
381.5	0	0	0			0.00431		15.9521	0.00233	-0.02492	0.01592	0.0051	0.00198	-0.02478	0.01578	0.00503							381.5	0.01662	0.01585	0.01158	0.00889	0.00701	0.00338		20.4917	-0.00475	0.01575	-0.02751	0.02234	0.00601		-0.00355	0.01634	-0.02703	0.02211	0.00597		381.5	0.6067	1.7201	2.765
382.5	0	0	0			0.00253		17.0221	0.00283	-0.02468	0.01603	0.00499	0.002	-0.02478	0.01575	0.00503							382.5	0.01706	0.01753	0.01102	0.00745	0.0081	0.00254		21.8763	-0.00452	0.01509	-0.0276	0.02196	0.00587		-0.0035	0.01628	-0.02697	0.02204	0.00596		382.5	0.492	2.102	2.6042
383.5						0.00147		18.1627	0.00303	-0.02489	0.01583	0.00482	0.00202	-0.02479	0.01572	0.00502							383.5	0.01316	0.0172	0.00857	0.00536	0.00719	0.00112		23.353	-0.00306	0.01627	-0.02726	0.02208	0.00588		-0.00344	0.01622	-0.02691	0.02196	0.00594		383.5	0.2906	2.3294	1.9383
384.5						0		19.3801	0.00457	-0.025	0.01565	0.00502	0.00204	-0.02479	0.01569	0.00502							384.5	0	0	0	0	0	0		24.9283	-0.00309	0.01568	-0.02698	0.02206	0.00589		-0.00338	0.01615	-0.02685	0.02187	0.00592		384.5	0	0	0
385.5						0		20.6781	0.00345	-0.02496	0.01578	0.00491	0.00206	-0.0248	0.01565	0.00501							385.5	0	0	0	0	0	0		26.6083	-0.00314	0.01543	-0.02692	0.02178	0.00607		-0.00332	0.01608	-0.02678	0.02178	0.00591		385.5	0	0	0
386.5						0		22.0627	0.00369	-0.02518	0.01464	0.00481	0.00208	-0.0248	0.01562	0.00501							386.5						0		28.4003	-0.00362	0.0155	-0.02669	0.02263	0.00607		-0.00326	0.01601	-0.02672	0.02168	0.00589		386.5	0	0	0
387.5						0		23.5394	0.00284	-0.02548	0.0146	0.00481	0.0021	-0.0248	0.01558	0.005							387.5						0		30.3123	-0.00362	0.01581	-0.02651	0.02253	0.0059		-0.0032	0.01594	-0.02665	0.02157	0.00587		387.5	0	0	0
388.5						0		25.1147	0.00295	-0.02533	0.01501	0.00483	0.00212	-0.02481	0.01554	0.00499							388.5						0		32.351	-0.0014	0.01612	-0.02634	0.02184	0.00578		-0.00313	0.01586	-0.02658	0.02146	0.00585		388.5	0	0	0
389.5						0		26.7947	0.00347	-0.02544	0.01501	0.00503	0.00215	-0.02481	0.01549	0.00499							389.5						0		34.5263	-0.00332	0.01573	-0.02616	0.02098	0.00591		-0.00306	0.01579	-0.02651	0.02134	0.00582		389.5	0	0	0
390.5						0		28.5867	0.00293	-0.02514	0.01547	0.00504	0.00218	-0.02482	0.01545	0.00498							390.5						0		36.8457	-0.004	0.01536	-0.02644	0.02187	0.00597		-0.00299	0.01571	-0.02644	0.02121	0.0058		390.5	0	0	0
391.5						0		30.4987	0.00366	-0.02488	0.01526	0.00494	0.00221	-0.02483	0.0154	0.00497							391.5						0		39.3203	-0.00271	0.0155	-0.0263	0.02183	0.00578		-0.00292	0.01563	-0.02637	0.02107	0.00578		391.5	0	0	0
392.5						0		32.5374	0.00373	-0.0251	0.01527	0.00486	0.00224	-0.02483	0.01534	0.00496							392.5						0		41.9597	-0.00114	0.01542	-0.02609	0.02102	0.0057		-0.00284	0.01555	-0.0263	0.02093	0.00575		392.5	0	0	0
393.5						0		34.7127	0.00357	-0.02534	0.01452	0.00484	0.00227	-0.02484	0.01529	0.00495							393.5						0		44.775	-0.00235	0.01512	-0.02569	0.02111	0.00573		-0.00276	0.01547	-0.02622	0.02077	0.00572		393.5	0	0	0
394.5						0		37.0321	0.00312	-0.02515	0.01526	0.00502	0.0023	-0.02485	0.01523	0.00494							394.5						0		47.7777	-0.00225	0.01548	-0.02587	0.02109	0.00576		-0.00268	0.01539	-0.02615	0.02061	0.00569		394.5	0	0	0
395.5						0		39.5067	0.00345	-0.02511	0.01566	0.00503	0.00234	-0.02485	0.01517	0.00493							395.5						0		50.9803	-0.00186	0.01516	-0.02588	0.02103	0.00578		-0.0026	0.0153	-0.02607	0.02043	0.00566		395.5	0	0	0
396.5						0		42.1461	0.004	-0.02452	0.01574	0.00479	0.00238	-0.02486	0.0151	0.00492							396.5						0		54.3963	-0.00172	0.01474	-0.02569	0.02084	0.00568		-0.00252	0.01522	-0.02599	0.02025	0.00563		396.5	0	0	0
397.5						0		44.9614	0.00337	-0.02496	0.01482	0.00466	0.00242	-0.02487	0.01503	0.00491							397.5						0		58.0403	-0.00329	0.0152	-0.02595	0.02094	0.00567		-0.00243	0.01513	-0.02591	0.02006	0.0056		397.5	0	0	0
398.5						0		47.9641	0.00426	-0.02488	0.01576	0.00482	0.00246	-0.02488	0.01496	0.0049							398.5						0		61.927	-0.00406	0.01544	-0.0256	0.02017	0.00559		-0.00234	0.01504	-0.02583	0.01985	0.00556		398.5	0	0	0
399.5						0		51.1667	0.00371	-0.02476	0.01575	0.00474	0.00251	-0.02489	0.01488	0.00488							399.5						0		66.073	-0.00307	0.01523	-0.0254	0.02037	0.00556		-0.00224	0.01494	-0.02574	0.01963	0.00552		399.5	0	0	0
400.5						0		54.5827	0.00396	-0.02477	0.01528	0.00465	0.00255	-0.0249	0.0148	0.00487							400.5						0		70.495	-0.00156	0.01447	-0.02544	0.0191	0.00549		-0.00215	0.01485	-0.02566	0.01941	0.00548		400.5	0	0	0
401.5						0		58.2267	0.00357	-0.0246	0.01495	0.00477	0.0026	-0.02491	0.01472	0.00486							401.5						0		75.2117	-0.00028663	0.01255	-0.02522	0.01947	0.00538		-0.00205	0.01475	-0.02557	0.01917	0.00544		401.5	0	0	0
402.5						0		62.1134	0.00325	-0.02437	0.01522	0.00485	0.00266	-0.02492	0.01463	0.00484							402.5	0	0	0	0	0	0		80.2423	-0.00141	0.01323	-0.02507	0.01867	0.0054		-0.00194	0.01465	-0.02547	0.01891	0.0054		402.5	0	0	0
403.5						0		66.2594	0.00407	-0.02479	0.01406	0.00465	0.00271	-0.02493	0.01453	0.00483							403.5	0	0	0	0	0	0		85.6083	-0.00345	0.01429	-0.02527	0.01825	0.00547		-0.00183	0.01454	-0.02538	0.01865	0.00536		403.5	0	0	0
404.5						-0.0135		70.6814	0.00442	-0.02504	0.01391	0.00474	0.00277	-0.02494	0.01443	0.00481							404.5	-0.00266	-0.0034	-0.00521	-0.00645	-0.00448	-0.00413		91.3323	-0.00204	0.0146	-0.02503	0.0182	0.00541		-0.00172	0.01443	-0.02528	0.01837	0.00531		404.5	0.3747	0.4936	-1.888
405.5	0	0	0			-0.01425		75.3981	0.00376	-0.0245	0.01458	0.00475	0.00283	-0.02495	0.01432	0.00479							405.5	-0.00366	-0.00431	-0.0048	-0.00557	-0.00407	-0.00498		97.4377	-0.00191	0.01448	-0.02469	0.01831	0.00528		-0.00161	0.01432	-0.02518	0.01809	0.00526		405.5	0.2709	0.1469	-1.6502
406.5	0	0	0			-0.01533		80.4287	0.00224	-0.0246	0.01401	0.00452	0.0029	-0.02496	0.01421	0.00477							406.5	-0.00417	-0.00575	-0.0056	-0.00544	-0.00462	-0.00473		103.95	-0.00105	0.01418	-0.02472	0.01792	0.0052		-0.00149	0.0142	-0.02507	0.01778	0.00521		406.5	0.2057	0.0828	-1.7743
407.5	0	0	0			-0.01617		85.7947	0.00392	-0.025	0.01304	0.0044	0.00296	-0.02497	0.0141	0.00475							407.5	-0.0059	-0.00682	-0.00654	-0.00606	-0.00547	-0.00459		110.895	-0.0006305	0.01422	-0.02476	0.01714	0.00506		-0.00136	0.01408	-0.02496	0.01747	0.00515		407.5	0.1576	-0.0499	-2.006
408.5	0	0	0			-0.01725		91.5187	0.00441	-0.02499	0.01321	0.00467	0.00303	-0.02499	0.01398	0.00473							408.5	-0.00652	-0.00792	-0.00683	-0.00659	-0.00569	-0.00504		118.304	-0.00231	0.01443	-0.02469	0.01687	0.00512		-0.00123	0.01396	-0.02485	0.01714	0.0051		408.5	0.1085	-0.1429	-2.1202
409.5	-0.00743	-0.00806	-0.00843	-0.00849	-0.00963	-0.01821		97.6241	0.00375	-0.02452	0.01421	0.00466	0.00311	-0.025	0.01385	0.00471		409.5	0.7042	-3.7437			409.5	-0.00759	-0.00799	-0.00761	-0.00719	-0.00615	-0.01044		126.206	-0.00159	0.01483	-0.02487	0.01669	0.0051		-0.0011	0.01383	-0.02473	0.01681	0.00504		409.5	0.0291	-0.1568	-2.3461
410.5	-0.00811	-0.00923	-0.00923	-0.00982	-0.01021	-0.01803		104.136	0.00303	-0.02458	0.01376	0.00469	0.00318	-0.02501	0.01372	0.00469		410.5	0.6087	-3.9956			410.5	-0.00934	-0.00999	-0.00911	-0.00753	-0.00684	-0.00931		134.636	0.00030799	0.01375	-0.02482	0.01619	0.00495		-0.00096627	0.0137	-0.02461	0.01646	0.00498		410.5	0.0081	-0.3615	-2.5904
411.5	-0.00915	-0.01019	-0.01042	-0.0106	-0.0108	-0.02057		111.081	0.00515	-0.02506	0.01319	0.00438	0.00326	-0.02503	0.01358	0.00467		411.5	0.5215	-4.2907			411.5	-0.01025	-0.01054	-0.00952	-0.00819	-0.00688	-0.01106		143.626	-8.481e-05	0.01347	-0.02459	0.01549	0.00502		-0.00082583	0.01356	-0.02448	0.01609	0.00492		411.5	-0.0254	-0.4452	-2.7334
412.5	-0.00993	-0.01055	-0.01086	-0.01121	-0.01136	-0.02055		118.491	0.00501	-0.02449	0.014	0.00448	0.00335	-0.02504	0.01344	0.00464		412.5	0.5102	-4.5205			412.5	-0.01116	-0.01173	-0.01031	-0.00904	-0.00751	-0.01154		153.216	-0.00022102	0.01341	-0.02432	0.01575	0.00485		-0.00068145	0.01342	-0.02435	0.01572	0.00486		412.5	-0.0689	-0.4819	-2.9654
413.5	-0.01053	-0.01161	-0.01187	-0.01206	-0.01323	-0.02038		126.393	0.00544	-0.02482	0.01313	0.00437	0.00343	-0.02506	0.01329	0.00462		413.5	0.6305	-4.9711			413.5	-0.01231	-0.0128	-0.01146	-0.00998	-0.00842	-0.0127		163.445	-0.00020128	0.01315	-0.02397	0.01505	0.00487		-0.00053333	0.01328	-0.02421	0.01534	0.00479		413.5	-0.1307	-0.4989	-3.2584
414.5	-0.01228	-0.01271	-0.01282	-0.01298	-0.0127	-0.02214		134.822	0.0059	-0.02469	0.01343	0.00458	0.00352	-0.02507	0.01313	0.00459		414.5	0.4184	-5.2028			414.5	-0.0135	-0.01375	-0.01204	-0.01051	-0.00863	-0.01245		174.356	0.00029559	0.01362	-0.02367	0.0146	0.00474		-0.00038172	0.01313	-0.02407	0.01494	0.00472		414.5	-0.1374	-0.6434	-3.3947
415.5	-0.01247	-0.01305	-0.01336	-0.01331	-0.01402	-0.02277		143.813	0.00327	-0.02459	0.01237	0.00436	0.00362	-0.02509	0.01297	0.00456		415.5	0.5834	-5.4922			415.5	-0.01428	-0.015	-0.0131	-0.01138	-0.00912	-0.01293		185.993	-0.00010091	0.01331	-0.02344	0.01419	0.00459		-0.00022694	0.01297	-0.02392	0.01454	0.00465		415.5	-0.1436	-0.709	-3.6598
416.5	-0.01385	-0.01435	-0.01469	-0.01478	-0.01449	-0.023		153.403	0.00267	-0.02464	0.01322	0.00465	0.00371	-0.0251	0.0128	0.00454		416.5	0.4293	-5.9211			416.5	-0.01604	-0.01617	-0.01415	-0.01191	-0.01003	-0.01273		198.406	5.145e-05	0.01202	-0.02363	0.01375	0.00473		-6.937e-05	0.01281	-0.02377	0.01412	0.00458		416.5	-0.1742	-0.7871	-3.945
417.5	-0.01408	-0.01495	-0.01445	-0.01457	-0.01443	-0.02439		163.631	0.00327	-0.0247	0.01372	0.00476	0.00381	-0.02512	0.01263	0.00451		417.5	0.1942	-5.7358			417.5	-0.01701	-0.01712	-0.01498	-0.01255	-0.00995	-0.0146		211.646	0.00048201	0.0121	-0.02339	0.01432	0.00456		9.053e-05	0.01265	-0.02362	0.0137	0.00451		417.5	-0.2045	-0.9405	-4.0522
418.5	-0.0149	-0.01543	-0.01554	-0.01557	-0.01567	-0.02463		174.542	0.00443	-0.02471	0.01353	0.00439	0.00391	-0.02513	0.01245	0.00448		418.5	0.5629	-6.3621			418.5	-0.01706	-0.01696	-0.01483	-0.01286	-0.01056	-0.01358		225.768	0.00056078	0.01302	-0.02389	0.01314	0.00451		0.00025229	0.01249	-0.02346	0.01328	0.00443		418.5	-0.2422	-0.7811	-4.1819
419.5	-0.0159	-0.01638	-0.01654	-0.01583	-0.01645	-0.02524		186.179	0.00375	-0.02514	0.0115	0.00439	0.00401	-0.02515	0.01227	0.00445		419.5	0.2528	-6.4666			419.5	-0.01879	-0.01853	-0.01623	-0.01373	-0.01113	-0.01471		240.832	0.00143	0.01274	-0.0236	0.01244	0.00451		0.00041532	0.01232	-0.02329	0.01285	0.00436		419.5	-0.2538	-1.0067	-4.4303
420.5	-0.01605	-0.01646	-0.01652	-0.01643	-0.01672	-0.02564		198.592	0.00543	-0.02498	0.01185	0.00446	0.00412	-0.02516	0.01209	0.00442		420.5	0.381	-6.6336			420.5	-0.01881	-0.01856	-0.01644	-0.01394	-0.01139	-0.01482		256.899	0.00244	0.01269	-0.02319	0.01236	0.00432		0.00057901	0.01215	-0.02312	0.01241	0.00428		420.5	-0.2622	-0.9688	-4.4953
421.5	-0.01712	-0.01728	-0.0172	-0.01673	-0.0167	-0.02722		211.833	0.00678	-0.02505	0.0113	0.00432	0.00423	-0.02517	0.01189	0.00438		421.5	0.2046	-6.7442			421.5	-0.01928	-0.01916	-0.01693	-0.01394	-0.01142	-0.01508		274.037	0.00164	0.01231	-0.02258	0.01162	0.00426		0.00074267	0.01198	-0.02295	0.01198	0.00421		421.5	-0.2818	-1.0305	-4.5769
422.5	-0.01717	-0.01768	-0.01757	-0.01746	-0.0178	-0.027		225.955	0.00582	-0.02471	0.01268	0.00441	0.00434	-0.02519	0.0117	0.00435		422.5	0.4162	-7.0952			422.5	-0.02012	-0.02006	-0.01756	-0.01502	-0.0121	-0.01542		292.317	0.00013026	0.01228	-0.02262	0.01155	0.00424		0.00090558	0.01181	-0.02278	0.01154	0.00413		422.5	-0.2801	-1.0549	-4.8088
423.5	-0.01725	-0.01767	-0.01766	-0.01765	-0.01821	-0.02801		241.018	0.00413	-0.0251	0.01098	0.00407	0.00445	-0.0252	0.0115	0.00432		423.5	0.4929	-7.1617			423.5	-0.02011	-0.02014	-0.01782	-0.01486	-0.01193	-0.01536		311.815	0.00121	0.0121	-0.02228	0.01175	0.00406		0.00107	0.01163	-0.0226	0.0111	0.00405		423.5	-0.2474	-1.1148	-4.8027
424.5	-0.01822	-0.01856	-0.01829	-0.01854	-0.01884	-0.02812		257.085	0.00395	-0.02459	0.01101	0.00439	0.00456	-0.02521	0.0113	0.00428		424.5	0.5052	-7.4895			424.5	-0.02019	-0.02033	-0.01814	-0.01517	-0.01242	-0.01642		332.612	0.00111	0.01234	-0.02239	0.01091	0.00403		0.00123	0.01146	-0.02242	0.01067	0.00397		424.5	-0.2978	-1.076	-4.928
425.5	-0.01893	-0.01917	-0.01975	-0.01907	-0.01821	-0.02715		274.223	0.00579	-0.02457	0.0116	0.00429	0.00468	-0.02522	0.0111	0.00425		425.5	0.1964	-7.5735			425.5	-0.02129	-0.02118	-0.01862	-0.01558	-0.01264	-0.01514		354.796	0.00205	0.01212	-0.02214	0.01027	0.00386		0.00138	0.01128	-0.02223	0.01024	0.0039		425.5	-0.325	-1.1454	-5.1038
426.5	-0.01846	-0.01911	-0.01889	-0.01883	-0.01942	-0.02903		292.503	0.00512	-0.02401	0.01137	0.00438	0.00479	-0.02523	0.01089	0.00421		426.5	0.529	-7.6658			426.5	-0.02116	-0.02106	-0.01866	-0.01582	-0.01292	-0.01669		378.457	0.00094043	0.01152	-0.02196	0.00995	0.00383		0.00153	0.01111	-0.02205	0.00982	0.00382		426.5	-0.3425	-1.0975	-5.1218
427.5	-0.01927	-0.01975	-0.01969	-0.01947	-0.01953	-0.0287		312.001	0.00587	-0.02498	0.00997	0.00415	0.0049	-0.02524	0.01069	0.00418		427.5	0.3165	-7.8237			427.5	-0.02154	-0.0213	-0.01898	-0.01604	-0.01285	-0.01633		403.695	0.00291	0.01157	-0.02211	0.00868	0.00374		0.00168	0.01094	-0.02186	0.00941	0.00374		427.5	-0.3951	-1.0706	-5.1547
428.5	-0.01936	-0.01987	-0.01968	-0.01961	-0.01997	-0.02926		332.799	0.00614	-0.02477	0.01095	0.00394	0.00501	-0.02525	0.01048	0.00414		428.5	0.4104	-7.9157			428.5	-0.0221	-0.02198	-0.01928	-0.0163	-0.01322	-0.01634		430.615	0.00241	0.01074	-0.02147	0.00903	0.00366		0.00182	0.01077	-0.02167	0.00901	0.00367		428.5	-0.3589	-1.1581	-5.2728
429.5	-0.01998	-0.02025	-0.0202	-0.02047	-0.02045	-0.02958		354.982	0.00324	-0.02531	0.01025	0.00438	0.00512	-0.02525	0.01028	0.00411		429.5	0.5486	-8.2208			429.5	-0.0224	-0.02204	-0.01937	-0.01683	-0.01343	-0.01619		459.328	0.00104	0.01086	-0.02138	0.00866	0.00358		0.00196	0.0106	-0.02148	0.00862	0.0036		429.5	-0.3716	-1.0975	-5.3795
430.5	-0.02012	-0.02052	-0.02068	-0.02032	-0.02036	-0.02943		378.643	0.00616	-0.02505	0.01012	0.00391	0.00523	-0.02525	0.01008	0.00407		430.5	0.3647	-8.1478			430.5	-0.02294	-0.0225	-0.01987	-0.01662	-0.01338	-0.01684		489.956	0.00178	0.01083	-0.02097	0.00834	0.00362		0.00208	0.01043	-0.02128	0.00824	0.00353		430.5	-0.3705	-1.2072	-5.4086
431.5	-0.02061	-0.02124	-0.02111	-0.02081	-0.0207	-0.02929		403.881	0.00681	-0.02436	0.01079	0.00416	0.00534	-0.02525	0.00988	0.00403		431.5	0.3701	-8.342			431.5	-0.02345	-0.02302	-0.02029	-0.01708	-0.01381	-0.01692		522.623	0.00317	0.01014	-0.02092	0.00848	0.0035		0.0022	0.01027	-0.02109	0.00788	0.00346		431.5	-0.3702	-1.2551	-5.5163
432.5	-0.02059	-0.02098	-0.02101	-0.02061	-0.02062	-0.03001		430.801	0.00627	-0.02462	0.00972	0.00414	0.00544	-0.02525	0.00968	0.004		432.5	0.3828	-8.3136			432.5	-0.02358	-0.0233	-0.0203	-0.01726	-0.01395	-0.01726		557.468	0.00182	0.01017	-0.02096	0.00748	0.00338		0.00231	0.01011	-0.02089	0.00754	0.00339		432.5	-0.3903	-1.2201	-5.5769
433.5	-0.02075	-0.02079	-0.02062	-0.02051	-0.02168	-0.02969		459.515	0.0044	-0.02433	0.01047	0.00409	0.00554	-0.02524	0.00949	0.00397		433.5	0.6539	-8.463			433.5	-0.02398	-0.02382	-0.02091	-0.01758	-0.01427	-0.01698		594.635	0.00175	0.01026	-0.02046	0.00679	0.00324		0.00241	0.00996	-0.02069	0.00722	0.00332		433.5	-0.3324	-1.3034	-5.6828
434.5	-0.02119	-0.02155	-0.02172	-0.02153	-0.0218	-0.03067		490.142	0.0058	-0.0249	0.0093	0.00421	0.00564	-0.02523	0.00931	0.00393		434.5	0.5367	-8.6993			434.5	-0.02429	-0.02389	-0.02095	-0.01757	-0.01437	-0.01648		634.278	0.00318	0.0101	-0.02052	0.0072	0.00327		0.0025	0.0098	-0.02049	0.00692	0.00326		434.5	-0.4359	-1.1907	-5.7592
435.5	-0.02122	-0.02179	-0.02165	-0.02148	-0.02199	-0.03041		522.809	0.00461	-0.02459	0.0095	0.00414	0.00573	-0.02521	0.00913	0.0039		435.5	0.5891	-8.7693			435.5	-0.02437	-0.02409	-0.02105	-0.01791	-0.01446	-0.01734		676.563	0.00256	0.00954	-0.02049	0.00617	0.00326		0.00258	0.00966	-0.02029	0.00663	0.0032		435.5	-0.4398	-1.2574	-5.7946
436.5	-0.02128	-0.02161	-0.02164	-0.02204	-0.02247	-0.03122		557.655	0.00398	-0.02433	0.00905	0.00379	0.00581	-0.02519	0.00896	0.00387		436.5	0.7246	-8.9473			436.5	-0.02452	-0.02432	-0.02123	-0.01812	-0.01459	-0.01722		721.666	0.00398	0.00989	-0.02015	0.0067	0.00326		0.00265	0.00951	-0.02009	0.00637	0.00314		436.5	-0.4691	-1.2391	-5.856
437.5	-0.0219	-0.02239	-0.02293	-0.02301	-0.02275	-0.03097		594.821	0.0041	-0.02492	0.00886	0.0038	0.00589	-0.02517	0.0088	0.00384		437.5	0.6453	-9.2007			437.5	-0.02521	-0.02526	-0.02216	-0.01854	-0.01516	-0.01749		769.774	0.00030497	0.01013	-0.02001	0.00597	0.00311		0.00271	0.00938	-0.01989	0.00613	0.00309		437.5	-0.4782	-1.3369	-6.027
438.5	-0.02195	-0.02306	-0.02284	-0.02268	-0.02274	-0.0323		634.465	0.00579	-0.02429	0.00963	0.00376	0.00596	-0.02514	0.00864	0.00381		438.5	0.4453	-9.1201			438.5	-0.02527	-0.02501	-0.02199	-0.01889	-0.01522	-0.01757		821.088	0.00252	0.00891	-0.01981	0.00693	0.00319		0.00276	0.00924	-0.01968	0.0059	0.00303		438.5	-0.5389	-1.1721	-6.0995
439.5	-0.02244	-0.02316	-0.02313	-0.02314	-0.02375	-0.03209		676.749	0.00452	-0.02468	0.00907	0.00412	0.00602	-0.02511	0.00849	0.00378		439.5	0.6681	-9.396			439.5	-0.02562	-0.02557	-0.02211	-0.01886	-0.01521	-0.01757		875.821	0.00199	0.00889	-0.01932	0.0059	0.00305		0.0028	0.00911	-0.01947	0.0057	0.00298		439.5	-0.5343	-1.3116	-6.0499
440.5	-0.02272	-0.02303	-0.02331	-0.02333	-0.02355	-0.03266		721.852	0.00518	-0.02433	0.00858	0.00379	0.00608	-0.02508	0.00836	0.00375		440.5	0.694	-9.461			440.5	-0.02623	-0.02567	-0.02258	-0.0191	-0.01561	-0.01818		934.202	0.00195	0.00923	-0.01921	0.00591	0.00298		0.00283	0.00898	-0.01925	0.00552	0.00293		440.5	-0.5408	-1.3173	-6.1939
441.5	-0.02331	-0.02374	-0.02414	-0.02378	-0.02359	-0.03216		769.96	0.00534	-0.0251	0.00829	0.00373	0.00613	-0.02503	0.00823	0.00372		441.5	0.5716	-9.5863			441.5	-0.02665	-0.0265	-0.02295	-0.0193	-0.01552	-0.01875		996.472	0.00107	0.00863	-0.01935	0.00531	0.00284		0.00285	0.00885	-0.01903	0.00535	0.00289		441.5	-0.5311	-1.478	-6.2572
442.5	-0.02359	-0.02404	-0.02422	-0.02404	-0.02375	-0.03314		821.274	0.00336	-0.0248	0.00926	0.00401	0.00618	-0.02499	0.00811	0.0037		442.5	0.4344	-9.5732			442.5	-0.02694	-0.02636	-0.02305	-0.01961	-0.01565	-0.01801		1062.89	0.00095311	0.00781	-0.01882	0.00483	0.00274		0.00286	0.00872	-0.0188	0.0052	0.00284		442.5	-0.5869	-1.3108	-6.3408
443.5	-0.02372	-0.02419	-0.02416	-0.0242	-0.02498	-0.0332		876.007	0.00451	-0.0251	0.00901	0.00376	0.00621	-0.02493	0.008	0.00367		443.5	0.6636	-9.8109			443.5	-0.02711	-0.02673	-0.02324	-0.01962	-0.01558	-0.01824		1133.74	0.00197	0.00827	-0.01797	0.00493	0.0026		0.00286	0.0086	-0.01857	0.00506	0.0028		443.5	-0.5998	-1.425	-6.3291
444.5	-0.02367	-0.02413	-0.02431	-0.02438	-0.02466	-0.03344		934.388	0.0059	-0.02497	0.00788	0.00381	0.00624	-0.02487	0.0079	0.00365		444.5	0.677	-9.8615			444.5	-0.02748	-0.0271	-0.02361	-0.01973	-0.01612	-0.01856		1209.31	0.00351	0.00857	-0.01812	0.00523	0.00265		0.00285	0.00847	-0.01833	0.00493	0.00275		444.5	-0.5867	-1.4536	-6.4351
445.5	-0.02429	-0.02495	-0.02512	-0.02477	-0.0246	-0.03317		996.659	0.00452	-0.02528	0.00772	0.00364	0.00626	-0.02481	0.00781	0.00363		445.5	0.4692	-9.9507			445.5	-0.02829	-0.0278	-0.02428	-0.02042	-0.01635	-0.01936		1289.91	0.0039	0.00767	-0.01811	0.00435	0.00262		0.00284	0.00835	-0.01808	0.00481	0.00271		445.5	-0.6195	-1.5195	-6.5871
446.5	-0.02408	-0.02496	-0.02503	-0.02457	-0.02465	-0.03423		1063.08	0.00458	-0.02525	0.00746	0.00373	0.00627	-0.02474	0.00773	0.00361		446.5	0.41	-9.8535			446.5	-0.02823	-0.0275	-0.02388	-0.02025	-0.01644	-0.01848		1375.88	0.0036	0.00803	-0.01816	0.00468	0.00256		0.00282	0.00822	-0.01782	0.0047	0.00266		446.5	-0.6623	-1.3838	-6.5842
447.5	-0.02427	-0.02488	-0.02499	-0.02481	-0.0256	-0.03407		1133.93	0.00584	-0.02541	0.00712	0.00332	0.00628	-0.02466	0.00765	0.00359		447.5	0.7121	-10.1365			447.5	-0.02862	-0.02769	-0.02403	-0.02042	-0.01651	-0.01891		1467.59	0.00316	0.00784	-0.01766	0.00417	0.0026		0.00279	0.00809	-0.01755	0.0046	0.00262		447.5	-0.6217	-1.5296	-6.5758
448.5	-0.02469	-0.02522	-0.02542	-0.02523	-0.02518	-0.03407		1209.49	0.00304	-0.0251	0.00736	0.0036	0.00628	-0.02457	0.00758	0.00357		448.5	0.559	-10.1393			448.5	-0.02887	-0.02783	-0.02448	-0.02071	-0.01675	-0.01879		1565.4	0.00226	0.00803	-0.0174	0.00511	0.00254		0.00276	0.00795	-0.01727	0.00451	0.00257		448.5	-0.6409	-1.5018	-6.6916
449.5	-0.02508	-0.02584	-0.02582	-0.02519	-0.0242	-0.03494		1290.1	0.005	-0.0247	0.00651	0.00332	0.00628	-0.02448	0.00752	0.00355		449.5	0.1747	-9.9656			449.5	-0.02939	-0.02796	-0.02472	-0.02092	-0.01709	-0.01864		1669.73	0.00253	0.00845	-0.01719	0.0047	0.00251		0.00272	0.00781	-0.01698	0.00441	0.00253		449.5	-0.6617	-1.463	-6.7842
450.5	-0.02446	-0.02515	-0.02506	-0.0249	-0.02516	-0.03469		1376.07	0.00522	-0.02513	0.00745	0.00349	0.00627	-0.02438	0.00746	0.00353		450.5	0.5223	-10.0281			450.5	-0.02899	-0.0278	-0.0244	-0.02053	-0.0164	-0.01891		1781.01	0.00332	0.0072	-0.01709	0.00421	0.00242		0.00268	0.00767	-0.01668	0.00432	0.00248		450.5	-0.6429	-1.4719	-6.6443
451.5	-0.02536	-0.02556	-0.02594	-0.026	-0.02572	-0.03432		1467.77	0.00417	-0.02519	0.00638	0.00347	0.00625	-0.02428	0.0074	0.00351		451.5	0.6035	-10.3605			451.5	-0.02926	-0.02797	-0.02478	-0.02086	-0.01677	-0.01871															451.5	-0.643	-1.487	-6.7334
452.5	-0.02524	-0.02564	-0.02555	-0.02536	-0.02495	-0.03433		1565.59	0.00429	-0.02551	0.00581	0.00341	0.00623	-0.02417	0.00735	0.00349		452.5	0.3835	-10.1245			452.5	-0.0293	-0.0279	-0.0247	-0.02079	-0.0168	-0.01909															452.5	-0.636	-1.4672	-6.7337
453.5	-0.02383	-0.02477	-0.02421	-0.0236	-0.02419	-0.03443		1669.92	0.00394	-0.02508	0.00626	0.00327	0.00621	-0.02405	0.0073	0.00347		453.5	0.2181	-9.5685			453.5	-0.02905	-0.02759	-0.02446	-0.02082	-0.01665	-0.01972															453.5	-0.6113	-1.3788	-6.7561
454.5	-0.02463	-0.0247	-0.02504	-0.02472	-0.02531	-0.03341		1781.2	0.00384	-0.02516	0.00819	0.00348	0.00618	-0.02392	0.00725	0.00345		454.5	0.6937	-10.1254			454.5	-0.02868	-0.02739	-0.0242	-0.02046	-0.01652	-0.0186															454.5	-0.5771	-1.4893	-6.6059
455.5	-0.02476	-0.02535	-0.02561	-0.02511	-0.02443	-0.03325												455.5	0.3431	-10.0117			455.5	-0.02869	-0.02756	-0.02445	-0.02067	-0.0168	-0.01908															455.5	-0.5675	-1.4292	-6.6864
456.5	-0.02381	-0.02457	-0.02451	-0.02426	-0.02436	-0.03258												456.5	0.4831	-9.794			456.5	-0.0279	-0.02673	-0.02375	-0.02029	-0.01642	-0.01867															456.5	-0.5437	-1.3691	-6.552
457.5	-0.02274	-0.023	-0.02343	-0.02344	-0.02437	-0.03168												457.5	0.9083	-9.6225			457.5	-0.02736	-0.02653	-0.02361	-0.02006	-0.0159	-0.01778															457.5	-0.4465	-1.4305	-6.4534
458.5	-0.02394	-0.02434	-0.02487	-0.02446	-0.02392	-0.0315												458.5	0.528	-9.8198			458.5	-0.02729	-0.02594	-0.02335	-0.01987	-0.01592	-0.01794															458.5	-0.4521	-1.3158	-6.4815
459.5	-0.0232	-0.02355	-0.02376	-0.02346	-0.02357	-0.03063												459.5	0.56	-9.4577			459.5	-0.02603	-0.0253	-0.02285	-0.01951	-0.01582	-0.01807															459.5	-0.4286	-1.2301	-6.3284
460.5	-0.02283	-0.02289	-0.02344	-0.02353	-0.02335	-0.02991												460.5	0.7556	-9.4835			460.5	-0.02555	-0.02466	-0.02235	-0.01916	-0.01535	-0.01708															460.5	-0.3959	-1.173	-6.2398
461.5	-0.02282	-0.02304	-0.02369	-0.02335	-0.02283	-0.03029												461.5	0.6104	-9.3773			461.5	-0.02479	-0.024	-0.02188	-0.0191	-0.01478	-0.01654															461.5	-0.3996	-1.0917	-6.1291
462.5	-0.02153	-0.02194	-0.02249	-0.02208	-0.02205	-0.02818												462.5	0.7054	-8.9981			462.5	-0.02362	-0.02325	-0.02137	-0.0185	-0.01454	-0.01677															462.5	-0.2985	-1.0161	-6.0009
463.5	-0.02088	-0.02113	-0.02194	-0.02141	-0.02152	-0.02781												463.5	0.7055	-8.7612			463.5	-0.02311	-0.02265	-0.02074	-0.0181	-0.01432	-0.01591															463.5	-0.2659	-0.9623	-5.8955
464.5	-0.02026	-0.02065	-0.02114	-0.02111	-0.02121	-0.02717												464.5	0.7601	-8.6133			464.5	-0.02216	-0.02193	-0.02046	-0.01792	-0.01426	-0.01525															464.5	-0.1969	-0.8671	-5.8
465.5	-0.01905	-0.01996	-0.02029	-0.02091	-0.02171	-0.02787												465.5	1.1345	-8.6234			465.5	-0.02093	-0.02049	-0.01924	-0.01705	-0.01333	-0.01451															465.5	-0.1397	-0.7132	-5.5174
466.5	-0.01882	-0.01949	-0.02045	-0.02054	-0.02019	-0.02524												466.5	0.9032	-8.2971			466.5	-0.02054	-0.0201	-0.01884	-0.01684	-0.0134	-0.01421															466.5	-0.1388	-0.6247	-5.4962
467.5	-0.0176	-0.01846	-0.01936	-0.01947	-0.01984	-0.02519												467.5	1.0659	-8.0326			467.5	-0.01937	-0.01893	-0.01791	-0.01611	-0.01285	-0.01358															467.5	-0.0561	-0.5142	-5.2878
468.5	-0.01721	-0.01822	-0.01923	-0.01957	-0.01938	-0.02313												468.5	1.0993	-8.011			468.5	-0.01786	-0.01767	-0.01701	-0.01527	-0.01221	-0.01314															468.5	-0.0472	-0.3745	-5.0519
469.5	-0.01692	-0.01761	-0.0189	-0.01856	-0.01761	-0.02242												469.5	0.8044	-7.5387			469.5	-0.0165	-0.01663	-0.01595	-0.01435	-0.01163	-0.01345															469.5	0.0043	-0.3091	-4.7991
470.5	-0.01453	-0.01584	-0.01661	-0.01694	-0.01708	-0.02081												470.5	1.0434	-6.9954			470.5	-0.01553	-0.01534	-0.01473	-0.0137	-0.01075	-0.01213															470.5	0.0352	-0.1684	-4.55
471.5	-0.01415	-0.01547	-0.01647	-0.01669	-0.01668	-0.01964												471.5	1.0867	-6.9256			471.5	-0.01419	-0.01417	-0.01395	-0.01322	-0.01025	-0.01178															471.5	0.0494	-0.0285	-4.3406
472.5	-0.01331	-0.01463	-0.01544	-0.01607	-0.0161	-0.01921												472.5	1.1374	-6.6307			472.5	-0.01318	-0.01306	-0.0131	-0.01242	-0.01002	-0.01112															472.5	0.0939	0.123	-4.1915
473.5	-0.01222	-0.01341	-0.01428	-0.01482	-0.0154	-0.01768												473.5	1.2901	-6.3056			473.5	-0.01211	-0.01206	-0.01234	-0.01186	-0.00924	-0.00949															473.5	0.1519	0.191	-3.977
474.5	-0.01104	-0.01234	-0.01383	-0.0145	-0.01451	-0.01636												474.5	1.3844	-6.0328			474.5	-0.0104	-0.01059	-0.01088	-0.01082	-0.00875	-0.01028															474.5	0.1461	0.3371	-3.6349
475.5	-0.01032	-0.01163	-0.01297	-0.01377	-0.01359	-0.01574												475.5	1.3801	-5.7658			475.5	-0.00928	-0.00946	-0.01	-0.01019	-0.00828	-0.00908															475.5	0.1534	0.5105	-3.4526
476.5	-0.0091	-0.01033	-0.01188	-0.0128	-0.01291	-0.01484												476.5	1.462	-5.3635			476.5	-0.00801	-0.00812	-0.00903	-0.00945	-0.00781	-0.00882															476.5	0.176	0.6685	-3.2517
477.5	-0.00796	-0.00952	-0.01096	-0.01201	-0.01295	-0.01295												477.5	1.6437	-5.2234			477.5	-0.00691	-0.007	-0.00803	-0.00901	-0.00716	-0.00875															477.5	0.2314	0.8384	-3.1353
478.5	-0.00743	-0.0087	-0.01018	-0.01086	-0.01129	-0.0131												478.5	1.5081	-4.7265			478.5	-0.00557	-0.00612	-0.00694	-0.00794	-0.00664	-0.00758															478.5	0.2028	0.9186	-2.8076
479.5	-0.0064	-0.00764	-0.00903	-0.0101	-0.01106	-0.01196												479.5	1.7003	-4.4778			479.5	-0.00425	-0.00488	-0.0061	-0.00729	-0.00627	-0.00722															479.5	0.2221	1.1019	-2.6609
480.5	-0.00573	-0.00716	-0.00876	-0.0101	-0.01003	-0.01178												480.5	1.6786	-4.3166			480.5	-0.00326	-0.00392	-0.00528	-0.00683	-0.0059	-0.00651															480.5	0.2571	1.2408	-2.4825
481.5	-0.00468	-0.00626	-0.00791	-0.0085	-0.00891	-0.00959												481.5	1.4972	-3.7698			481.5	-0.00206	-0.00271	-0.0043	-0.00599	-0.00502	-0.00656															481.5	0.2602	1.277	-2.209
482.5	-0.00411	-0.00525	-0.00681	-0.00794	-0.00867	-0.01022												482.5	1.7927	-3.6756			482.5	-0.00085511	-0.00171	-0.00331	-0.00554	-0.00476	-0.00608															482.5	0.2622	1.5155	-2.0757
483.5	-0.00319	-0.00444	-0.00648	-0.00743	-0.00783	-0.00924												483.5	1.7557	-3.3613			483.5	7.498e-05	-0.00079776	-0.00238	-0.00462	-0.00426	-0.00531															483.5	0.2854	1.5947	-1.8622
484.5	-0.00212	-0.00337	-0.00484	-0.00651	-0.00697	-0.00827												484.5	1.7864	-2.9814			484.5	0.0009589	0.00024554	-0.00179	-0.00408	-0.00387	-0.0053															484.5	0.2564	1.7172	-1.6911
485.5	-0.00134	-0.00252	-0.00443	-0.00586	-0.00615	-0.00718												485.5	1.8274	-2.7043			485.5	0.00193	0.00091823	-0.00098386	-0.00375	-0.00328	-0.0043															485.5	0.2633	1.7731	-1.5007
486.5	-0.0006371	-0.00173	-0.00355	-0.00481	-0.00547	-0.00703												486.5	1.8426	-2.4126			486.5	0.0028	0.00203	-3.956e-05	-0.00305	-0.00284	-0.00423															486.5	0.2597	1.8966	-1.3022
487.5	-3.31e-06	-0.00121	-0.00291	-0.00418	-0.00495	-0.00638												487.5	1.8726	-2.1589			487.5	0.00373	0.00288	0.00069995	-0.00246	-0.00246	-0.00394															487.5	0.2701	2.0245	-1.162
488.5	0.00083258	-0.00038639	-0.00221	-0.0038	-0.00451	-0.00592												488.5	1.9841	-2.0119			488.5	0.0045	0.00388	0.00149	-0.00196	-0.00234	-0.00353															488.5	0.2782	2.1427	-1.0063
489.5	0.00172	0.00018284	-0.00164	-0.00338	-0.0038	-0.00488												489.5	1.9616	-1.7615			489.5	0.00511	0.00439	0.0021	-0.00149	-0.00201	-0.00335															489.5	0.2422	2.1584	-0.8593
490.5	0.00241	0.00096461	-0.00101	-0.00252	-0.00346	-0.00505												490.5	1.989	-1.5048			490.5	0.00606	0.00529	0.00264	-0.00096149	-0.0015	-0.00287															490.5	0.2614	2.2967	-0.7142
491.5	0.00308	0.00155	-0.00041005	-0.00198	-0.00294	-0.0045												491.5	2.0311	-1.3192			491.5	0.00645	0.00574	0.00324	-0.00049868	-0.00127	-0.00255															491.5	0.2484	2.3496	-0.5878
492.5	0.00383	0.0022	0.00035114	-0.00167	-0.00233	-0.00409												492.5	2.0902	-1.1193			492.5	0.00703	0.00642	0.00371	-0.00017453	-0.00102	-0.00243															492.5	0.2511	2.3843	-0.4604
493.5	0.00426	0.00278	0.0006468	-0.00103	-0.00207	-0.00363												493.5	2.0728	-0.9255			493.5	0.00798	0.00748	0.00454	0.00017556	-0.00076755	-0.002															493.5	0.2395	2.6169	-0.3576
494.5	0.00479	0.00309	0.00121	-0.00045287	-0.00153	-0.00326												494.5	2.0693	-0.7249			494.5	0.00839	0.00767	0.00496	0.0006101	-0.00039464	-0.00176															494.5	0.2213	2.5903	-0.2208
495.5	0.00517	0.00358	0.00163	-0.00014115	-0.00115	-0.00257												495.5	2.1211	-0.5772			495.5	0.00901	0.00825	0.00529	0.00111	-0.00026581	-0.00146															495.5	0.2366	2.6572	-0.1288
496.5	0.00528	0.0038	0.00223	0.00013102	-0.00065109	-0.00278												496.5	2.0125	-0.4217			496.5	0.00965	0.00894	0.00615	0.00141	0.00012567	-0.00138															496.5	0.2093	2.7309	0.0004
497.5	0.00613	0.00437	0.00244	0.0006637	-0.00046815	-0.00239												497.5	2.1478	-0.2922			497.5	0.01059	0.00999	0.00699	0.00201	0.00048072	-0.0015															497.5	0.1706	2.9093	0.1418
498.5	0.00671	0.00484	0.00302	0.00103	-0.0001391	-0.00203												498.5	2.1532	-0.1353			498.5	0.01055	0.00994	0.00685	0.00178	0.00061002	-0.00093462															498.5	0.187	2.85	0.174
499.5	0.00693	0.00514	0.00327	0.00134	0.00024182	-0.00191												499.5	2.1663	-0.0337			499.5	0.01123	0.0105	0.00741	0.00243	0.00102	-0.00074164															499.5	0.1649	2.9642	0.3001
500.5	0.00741	0.00557	0.00377	0.00153	0.00065696	-0.00144												500.5	2.1905	0.1077			500.5	0.01162	0.01117	0.00769	0.00243	0.00076654	-0.00090799															500.5	0.2072	3.0621	0.308
501.5	0.00731	0.00558	0.00393	0.00199	0.00073007	-0.00136												501.5	2.0166	0.2975			501.5	0.01125	0.01073	0.0076	0.00264	0.00128	-0.00057433															501.5	0.2192	2.8234	0.4244
502.5	0.00776	0.00599	0.00415	0.00231	0.00090962	-0.00101												502.5	2.1492	0.3545			502.5	0.01255	0.01214	0.00882	0.00315	0.00133	-0.00051429															502.5	0.1357	3.2211	0.4874
503.5	0.00818	0.00635	0.0045	0.00256	0.00143	-0.00073216												503.5	2.0964	0.4953			503.5	0.01245	0.01224	0.00871	0.00328	0.00128	-0.0004394															503.5	0.1879	3.1452	0.5513
504.5	0.0086	0.00678	0.00502	0.00266	0.0014	-0.00061901												504.5	2.2852	0.5075			504.5	0.01266	0.0122	0.00889	0.00341	0.0015	-0.0002055															504.5	0.1324	3.1231	0.612
505.5	0.00869	0.0073	0.00523	0.00282	0.00154	-0.00041799												505.5	2.3541	0.56			505.5	0.01295	0.01269	0.00901	0.00337	0.00165	-0.00025377															505.5	0.1692	3.2611	0.5761
506.5	0.00872	0.00716	0.00535	0.00332	0.00179	-0.00018476												506.5	2.2144	0.7357			506.5	0.01299	0.01274	0.00924	0.00369	0.00181	-0.00015327															506.5	0.1374	3.2042	0.6813
507.5	0.00913	0.00763	0.00566	0.00339	0.00216	-5.24e-05												507.5	2.3452	0.761			507.5	0.01331	0.01303	0.00932	0.00368	0.00182	0.00016849															507.5	0.1406	3.2402	0.699
508.5	0.00876	0.00738	0.0058	0.00353	0.00212	0.00018504												508.5	2.1593	0.8435			508.5	0.01382	0.01341	0.00984	0.00419	0.00193	0.00020834															508.5	0.1216	3.2831	0.8171
509.5	0.0089	0.00739	0.0058	0.00377	0.00229	0.00022681												509.5	2.0389	0.9622			509.5	0.01393	0.01373	0.01027	0.00456	0.00231	0.00030663															509.5	0.0792	3.2497	0.9329
510.5	0.00958	0.00796	0.00581	0.00378	0.0026	0.00027629												510.5	2.2102	0.995			510.5	0.01405	0.01365	0.01019	0.00431	0.0023	0.00028649															510.5	0.0893	3.3252	0.874
511.5	0.00939	0.00778	0.00604	0.00407	0.00285	0.00052868												511.5	2.1395	1.0389			511.5	0.01423	0.01375	0.01032	0.00443	0.00222	0.00039403															511.5	0.0633	3.2939	0.9446
512.5	0.00955	0.0079	0.00645	0.00402	0.00306	0.00076771												512.5	2.1593	1.1282			512.5	0.01458	0.01418	0.01066	0.00452	0.00225	0.00045836															512.5	0.0861	3.4281	0.9356
513.5	0.01002	0.00865	0.00657	0.00462	0.00312	0.00080619												513.5	2.1912	1.2344			513.5	0.01483	0.01453	0.01069	0.00468	0.00253	0.00074742															513.5	0.13	3.4638	0.9602
514.5	0.00983	0.00832	0.0067	0.00446	0.00303	0.0008905												514.5	2.1553	1.2468			514.5	0.01468	0.01451	0.01081	0.00489	0.00267	0.00067038															514.5	0.0668	3.3415	1.0663
515.5	0.01007	0.00833	0.00662	0.00473	0.00333	0.00094284												515.5	2.1273	1.3044			515.5	0.01482	0.01448	0.01092	0.00501	0.00273	0.00085133															515.5	0.0805	3.3809	1.063
516.5	0.01053	0.00893	0.00733	0.00468	0.00337	0.00112												516.5	2.2274	1.3743			516.5	0.01473	0.0144	0.01097	0.00504	0.00273	0.00094722															516.5	0.0807	3.3051	1.1188
517.5	0.01098	0.00919	0.00744	0.00503	0.00352	0.00121												517.5	2.2744	1.4467			517.5	0.01508	0.0148	0.01131	0.00498	0.00268	0.00075207															517.5	0.0327	3.5152	1.0974
518.5	0.0107	0.00896	0.00714	0.00496	0.00372	0.00133												518.5	2.1594	1.4709			518.5	0.01521	0.01494	0.0113	0.00522	0.00293	0.00093439															518.5	0.0616	3.4623	1.1266
519.5	0.01097	0.00903	0.00739	0.0054	0.00387	0.00143												519.5	2.1842	1.5287			519.5	0.01531	0.01503	0.01145	0.00517	0.00285	0.00112															519.5	0.044	3.4806	1.1475
520.5	0.01088	0.00927	0.0074	0.00529	0.00386	0.00159												520.5	2.2232	1.4995			520.5	0.01567	0.01552	0.01178	0.0056	0.0031	0.00111															520.5	0.0437	3.4674	1.2884
521.5	0.01067	0.00927	0.00733	0.00537	0.00407	0.00216												521.5	2.1436	1.5832			521.5	0.016	0.01594	0.01228	0.0061	0.00337	0.00112															521.5	-0.0119	3.4845	1.4057
522.5	0.01125	0.00955	0.0078	0.00566	0.0042	0.00195												522.5	2.2006	1.6577			522.5	0.01556	0.01552	0.01182	0.00564	0.00324	0.00121															522.5	0.0363	3.4512	1.3076
523.5	0.01113	0.0097	0.00795	0.00569	0.00425	0.00224												523.5	2.1929	1.7067			523.5	0.01583	0.016	0.01223	0.00612	0.00346	0.00113															523.5	0.0193	3.4282	1.4171
524.5	0.01096	0.00977	0.00813	0.00558	0.00455	0.00203												524.5	2.1259	1.7452			524.5	0.01633	0.01618	0.01247	0.00595	0.00322	0.00127															524.5	0.0408	3.6853	1.3107
525.5	0.01149	0.01028	0.00808	0.00593	0.00437	0.00199												525.5	2.2566	1.7827			525.5	0.01646	0.01611	0.01217	0.00567	0.00354	0.00117															525.5	0.1324	3.5637	1.3493
526.5	0.01128	0.01008	0.00798	0.00597	0.0044	0.0025												526.5	2.2064	1.7982			526.5	0.01648	0.0163	0.01279	0.00624	0.00355	0.0013															526.5	0.0085	3.6341	1.4401
527.5	0.01142	0.01018	0.00832	0.00601	0.00483	0.00238												527.5	2.2219	1.8825			527.5	0.01689	0.01684	0.01304	0.00636	0.00355	0.00137															527.5	0.0288	3.7315	1.4489
528.5	0.01198	0.01062	0.00898	0.00641	0.00481	0.00246												528.5	2.3226	1.9135			528.5	0.01611	0.01616	0.01242	0.00631	0.00358	0.00165															528.5	0.0347	3.4738	1.4624
529.5	0.0114	0.00981	0.00835	0.00591	0.0049	0.00229												529.5	2.1534	1.8789			529.5	0.01629	0.01607	0.01252	0.00587	0.00329	0.00154															529.5	-0.0454	3.6916	1.3581
530.5	0.01171	0.01065	0.00881	0.00669	0.00513	0.0026												530.5	2.1779	2.0547			530.5	0.01665	0.01664	0.01278	0.00621	0.00366	0.00167															530.5	0.038	3.6831	1.4258
531.5	0.01195	0.0106	0.00893	0.00641	0.00506	0.00262												531.5	2.2346	2.0505			531.5	0.01686	0.01668	0.01292	0.00635	0.00373	0.00147															531.5	0.011	3.6879	1.4518
532.5	0.01169	0.0104	0.0087	0.00643	0.00516	0.00299												532.5	2.1696	1.996			532.5	0.01677	0.01672	0.01294	0.00644	0.00382	0.00141															532.5	0.0249	3.6285	1.519
533.5	0.01196	0.0111	0.00937	0.0069	0.005	0.00279												533.5	2.3368	2.0607			533.5	0.01644	0.01653	0.01272	0.00661	0.00389	0.00176															533.5	0.0891	3.3949	1.616
534.5	0.01212	0.01108	0.0092	0.00662	0.00522	0.00284												534.5	2.3145	2.0884			534.5	0.01673	0.01665	0.01299	0.00665	0.00381	0.00166															534.5	0.0285	3.5745	1.5724
535.5	0.01198	0.01085	0.0092	0.00679	0.0052	0.00288												535.5	2.2354	2.1335			535.5	0.0168	0.01692	0.013	0.00657	0.00409	0.00166															535.5	0.0309	3.5827	1.6069
536.5	0.01215	0.01113	0.0095	0.0068	0.00526	0.00272												536.5	2.2795	2.1647			536.5	0.01742	0.01718	0.01347	0.00682	0.00404	0.00185															536.5	0.0052	3.7019	1.6206
537.5	0.01246	0.01143	0.00953	0.00626	0.0053	0.00273												537.5	2.4178	2.0939			537.5	0.0172	0.01707	0.0134	0.00696	0.00385	0.00189															537.5	-0.0249	3.6934	1.6208
538.5	0.01244	0.01115	0.00932	0.0068	0.0055	0.0031												538.5	2.2433	2.221			538.5	0.01736	0.01719	0.01351	0.00684	0.00397	0.00164															538.5	0.0053	3.6741	1.6401
539.5	0.01257	0.01132	0.00956	0.00724	0.00557	0.00286												539.5	2.2883	2.2426			539.5	0.01767	0.01732	0.01362	0.00688	0.00423	0.00181															539.5	0.0084	3.6947	1.6946
540.5	0.01276	0.0114	0.00985	0.00712	0.00568	0.00292												540.5	2.2808	2.2912			540.5	0.01787	0.01776	0.01386	0.00692	0.00405	0.00195															540.5	-0.0189	3.807	1.6949
541.5	0.01307	0.01184	0.01019	0.00707	0.00581	0.00367												541.5	2.3925	2.3189			541.5	0.01776	0.01763	0.01374	0.00702	0.00403	0.00209															541.5	-0.005	3.787	1.6526
542.5	0.01302	0.01175	0.00993	0.00749	0.00592	0.00356												542.5	2.2583	2.3964			542.5	0.01794	0.01784	0.01381	0.00701	0.00414	0.0019															542.5	-0.0003	3.7979	1.6922
543.5	0.01323	0.01171	0.00987	0.00763	0.00587	0.00317												543.5	2.2488	2.4123			543.5	0.01819	0.01805	0.01414	0.00735	0.00438	0.00191															543.5	0.008	3.7999	1.7588
544.5	0.01333	0.01186	0.01023	0.00746	0.00581	0.00344												544.5	2.2943	2.4118			544.5	0.01819	0.01823	0.01433	0.00741	0.00437	0.00203															544.5	-0.0517	3.8627	1.79
545.5	0.01325	0.01194	0.01037	0.00786	0.00598	0.00409												545.5	2.2783	2.473			545.5	0.01824	0.01816	0.01429	0.00713	0.00423	0.00201															545.5	-0.0486	3.9002	1.749
546.5	0.01318	0.012	0.01024	0.00777	0.00606	0.00383												546.5	2.2578	2.5084			546.5	0.01841	0.01839	0.01445	0.00734	0.00439	0.00189															546.5	-0.046	3.9871	1.7587
547.5	0.01321	0.0121	0.01013	0.00771	0.00629	0.00351												547.5	2.2533	2.5112			547.5	0.01877	0.01864	0.01453	0.0075	0.00442	0.0022															547.5	-0.0404	4.026	1.7893
548.5	0.0136	0.01238	0.01048	0.00766	0.00611	0.00351												548.5	2.3546	2.523			548.5	0.01842	0.01831	0.01433	0.00751	0.00446	0.0023															548.5	-0.0403	3.9249	1.8031
549.5	0.01343	0.01211	0.01015	0.00767	0.00593	0.00356												549.5	2.2778	2.5171			549.5	0.01871	0.01857	0.01478	0.0074	0.00466	0.00217															549.5	-0.0586	3.9687	1.854
550.5	0.01336	0.01207	0.01037	0.0078	0.00627	0.00385												550.5	2.2451	2.5612			550.5	0.01933	0.01909	0.01516	0.00762	0.00448	0.00205															550.5	-0.0935	4.2092	1.8358
551.5	0.01341	0.01235	0.01041	0.0079	0.00629	0.00394												551.5	2.301	2.5891			551.5	0.01957	0.01946	0.01538	0.00764	0.00457	0.00211															551.5	-0.0721	4.2922	1.8173
552.5	0.0138	0.01259	0.01089	0.00815	0.00651	0.00396												552.5	2.3636	2.6319			552.5	0.01928	0.01898	0.01489	0.00761	0.00469	0.00222															552.5	-0.0408	4.1099	1.8267
553.5	0.01358	0.01274	0.0107	0.00809	0.00663	0.00358												553.5	2.3641	2.6279			553.5	0.0195	0.01923	0.01507	0.00777	0.00486	0.00231															553.5	-0.0528	4.2063	1.7998
554.5	0.01386	0.0128	0.01085	0.00792	0.00638	0.00397												554.5	2.4079	2.6271			554.5	0.02027	0.01985	0.01587	0.00787	0.00484	0.00227															554.5	-0.0981	4.4143	1.8477
555.5	0.01377	0.01275	0.01085	0.00814	0.00671	0.00425												555.5	2.4036	2.6731			555.5	0.02072	0.02018	0.01602	0.00808	0.00457	0.00231															555.5	-0.1318	4.5211	1.8729
556.5	0.0139	0.01282	0.01098	0.00813	0.00661	0.0042												556.5	2.3503	2.7098			556.5	0.02026	0.0197	0.01558	0.00776	0.00463	0.00234															556.5	-0.1011	4.3415	1.8703
557.5	0.01371	0.01288	0.0112	0.00836	0.00679	0.00399												557.5	2.3806	2.7297			557.5	0.02027	0.01982	0.01575	0.00798	0.00458	0.00249															557.5	-0.1312	4.4091	1.844
558.5	0.01424	0.01348	0.01129	0.00855	0.00658	0.004												558.5	2.5459	2.7513			558.5	0.02066	0.02034	0.01619	0.00835	0.00467	0.00233															558.5	-0.1117	4.4529	1.9239
559.5	0.01445	0.01365	0.01164	0.00874	0.00646	0.00415												559.5	2.6239	2.773			559.5	0.02088	0.02065	0.01608	0.00852	0.00469	0.00238															559.5	-0.1115	4.4681	1.9668
560.5	0.01421	0.01322	0.01149	0.00834	0.00676	0.00431												560.5	2.5042	2.7537			560.5	0.02105	0.02073	0.01646	0.00819	0.00439	0.00232															560.5	-0.1494	4.6087	1.9056
561.5	0.01399	0.01352	0.01142	0.00831	0.00662	0.00469												561.5	2.5158	2.7495			561.5	0.0209	0.02042	0.01606	0.00816	0.00419	0.00215															561.5	-0.1357	4.5551	1.8852
562.5	0.01474	0.01408	0.01194	0.00906	0.0067	0.00418												562.5	2.5842	2.9184			562.5	0.02076	0.0204	0.01609	0.00807	0.00478	0.00247															562.5	-0.0901	4.4348	1.938
563.5	0.01477	0.01396	0.01196	0.00903	0.00706	0.00421												563.5	2.5212	3.0041			563.5	0.02088	0.02042	0.01629	0.00814	0.00498	0.00251															563.5	-0.1294	4.4884	1.9712
564.5	0.01455	0.01389	0.01196	0.00896	0.00676	0.00432												564.5	2.6052	2.8542			564.5	0.02103	0.02058	0.01606	0.00841	0.0048	0.00232															564.5	-0.1017	4.4971	1.9392
565.5	0.01473	0.01408	0.01195	0.00862	0.00699	0.00495												565.5	2.6061	2.8768			565.5	0.02152	0.02106	0.01672	0.00872	0.00463	0.00234															565.5	-0.1203	4.6822	1.9602
566.5	0.01466	0.01383	0.01147	0.00876	0.00721	0.0044												566.5	2.5404	2.8764			566.5	0.02078	0.02069	0.01642	0.00834	0.00468	0.00235															566.5	-0.1553	4.6539	1.8989
567.5	0.01474	0.01355	0.01135	0.00859	0.00711	0.00418												567.5	2.5395	2.8423			567.5	0.02091	0.0207	0.01643	0.00822	0.00483	0.00232															567.5	-0.199	4.6766	1.9121
568.5	0.0151	0.014	0.0122	0.00908	0.00738	0.00444												568.5	2.5997	2.9777			568.5	0.02124	0.02119	0.01654	0.00821	0.00453	0.00235															568.5	-0.1939	4.7973	1.9077
569.5	0.01539	0.01481	0.01255	0.00919	0.00743	0.00458												569.5	2.6812	3.0989			569.5	0.02141	0.02119	0.01659	0.00845	0.0046	0.00221															569.5	-0.1331	4.728	1.9733
570.5	0.01494	0.0145	0.01193	0.00924	0.00702	0.00411												570.5	2.678	2.9085			570.5	0.02114	0.02118	0.01682	0.00832	0.00473	0.00261															570.5	-0.1545	4.7436	1.9135
571.5	0.01502	0.0142	0.01193	0.00893	0.00693	0.00405												571.5	2.6011	2.9385			571.5	0.02114	0.02121	0.01678	0.00823	0.00485	0.00223															571.5	-0.1823	4.7865	1.9131
572.5	0.01494	0.01415	0.01209	0.00891	0.00704	0.00458												572.5	2.6998	2.9225			572.5	0.02116	0.02148	0.01683	0.0082	0.0049	0.00255															572.5	-0.1744	4.8069	1.9212
573.5	0.01545	0.01484	0.01243	0.00905	0.00719	0.00492												573.5	2.7795	2.9878			573.5	0.02158	0.02148	0.01717	0.00871	0.0046	0.00257															573.5	-0.1495	4.8601	1.9462
574.5	0.01558	0.01416	0.01191	0.00919	0.00731	0.00403												574.5	2.7314	2.9166			574.5	0.02192	0.02218	0.01759	0.00857	0.00482	0.00243															574.5	-0.2267	5.1198	1.9235
575.5	0.01553	0.01469	0.01216	0.00916	0.00702	0.00448												575.5	2.7823	2.9341			575.5	0.0219	0.02257	0.01798	0.00888	0.00437	0.00214															575.5	-0.2193	5.0931	1.9733
576.5	0.01581	0.01456	0.01247	0.00916	0.00721	0.00443												576.5	2.8134	2.9858			576.5	0.02228	0.02244	0.01769	0.00844	0.00445	0.00238															576.5	-0.2315	5.1707	1.9269
577.5	0.01599	0.01452	0.01248	0.00903	0.00658	0.00372												577.5	2.86	2.8946			577.5	0.02189	0.02223	0.01732	0.00822	0.00471	0.00242															577.5	-0.1808	5.0437	1.8942
578.5	0.01654	0.01512	0.01289	0.00995	0.00725	0.00412												578.5	2.8201	3.1697			578.5	0.0223	0.02246	0.01788	0.00835	0.00494	0.00256															578.5	-0.2022	5.1104	1.967
579.5	0.01677	0.01572	0.0129	0.01011	0.00745	0.00408												579.5	2.8694	3.2303			579.5	0.02238	0.02227	0.0173	0.00853	0.00466	0.00248															579.5	-0.2194	5.1412	1.9281
580.5	0.01588	0.01486	0.0127	0.00912	0.00716	0.00395												580.5	2.8313	2.9892			580.5	0.02261	0.02258	0.01788	0.00837	0.00478	0.00221															580.5	-0.2173	5.2343	1.91
581.5	0.01615	0.01441	0.0121	0.00876	0.0073	0.00357												581.5	2.8083	2.9347			581.5	0.02313	0.02293	0.0181	0.00839	0.00456	0.00233															581.5	-0.208	5.4558	1.8868
582.5	0.01539	0.01436	0.01226	0.00903	0.00686	0.00445												582.5	2.7758	2.8672			582.5	0.02283	0.02256	0.01785	0.00844	0.00473	0.00271															582.5	-0.2171	5.2467	1.9017
583.5	0.01572	0.01508	0.01183	0.009	0.00706	0.00429												583.5	2.8602	2.9077			583.5	0.0226	0.0226	0.01793	0.00886	0.00503	0.00264															583.5	-0.2131	5.2712	1.8938
584.5	0.01602	0.01487	0.01279	0.00909	0.00745	0.00449												584.5	2.8966	2.947			584.5	0.02271	0.02273	0.01818	0.00903	0.00462	0.00234															584.5	-0.2206	5.3173	1.9016
585.5	0.01647	0.0145	0.01269	0.00904	0.00753	0.00489												585.5	2.8149	3.0646			585.5	0.02296	0.02329	0.01856	0.00883	0.00478	0.0027															585.5	-0.3429	5.5482	1.9034
586.5	0.01699	0.01544	0.01286	0.01003	0.00768	0.00417												586.5	2.9824	3.1716			586.5	0.02309	0.02313	0.01834	0.00836	0.00479	0.00221															586.5	-0.2816	5.5001	1.9186
587.5	0.01692	0.01576	0.01262	0.00975	0.00749	0.00406												587.5	2.9945	3.0892			587.5	0.02338	0.02318	0.01838	0.00815	0.00467	0.00236															587.5	-0.2874	5.5763	1.8603
588.5	0.01704	0.01545	0.0129	0.00953	0.00761	0.00451												588.5	3.0057	3.0728			588.5	0.02319	0.02337	0.01839	0.00824	0.00452	0.00251															588.5	-0.2904	5.5788	1.8185
589.5	0.01694	0.01568	0.01323	0.01022	0.00731	0.00392												589.5	2.9002	3.282			589.5	0.0235	0.02358	0.01879	0.00909	0.00449	0.0027															589.5	-0.3572	5.6447	1.9219
590.5	0.01738	0.01613	0.0132	0.01009	0.00686	0.00376												590.5	3.157	3.1949			590.5	0.02396	0.0239	0.01881	0.0092	0.00468	0.00236															590.5	-0.2012	5.5801	1.9738
591.5	0.01776	0.01686	0.01391	0.0104	0.00724	0.00418												591.5	3.2213	3.2741			591.5	0.02402	0.02396	0.0188	0.00917	0.00487	0.00276															591.5	-0.1059	5.4753	2.0313
592.5	0.01687	0.01549	0.0135	0.00945	0.00753	0.00391												592.5	3.1108	3.0612			592.5	0.02368	0.02361	0.01896	0.00894	0.00483	0.0026															592.5	-0.2702	5.5376	1.9444
593.5	0.01746	0.01602	0.01358	0.00989	0.00736	0.00338												593.5	2.9628	3.3571			593.5	0.02304	0.0227	0.01839	0.00877	0.00525	0.00233															593.5	-0.3064	5.4544	1.9454
594.5	0.01712	0.01552	0.01286	0.00994	0.0076	0.00377												594.5	2.9762	3.2077			594.5	0.02181	0.02197	0.01725	0.00808	0.00479	0.00242															594.5	-0.1884	5.0934	1.8421
595.5	0.0165	0.01549	0.01243	0.00966	0.00715	0.00477												595.5	2.9995	3.0664			595.5	0.02177	0.02181	0.01728	0.008	0.00455	0.00217															595.5	-0.2521	5.2163	1.7727
596.5	0.01709	0.01606	0.01326	0.01009	0.00732	0.00413												596.5	3.086	3.1759			596.5	0.02279	0.02244	0.01784	0.00832	0.00443	0.00201															596.5	-0.1897	5.3993	1.8284
597.5	0.01778	0.01665	0.0139	0.01078	0.00704	0.003												597.5	3.2406	3.3044			597.5	0.02352	0.02356	0.0184	0.00871	0.00476	0.00235															597.5	-0.1815	5.4588	1.9619
598.5	0.01606	0.01484	0.01215	0.00884	0.00723	0.00289												598.5	2.8679	2.991			598.5	0.0212	0.02146	0.01645	0.00798	0.00406	0.00193															598.5	-0.1582	4.9981	1.7047
599.5	0.01604	0.01525	0.01221	0.00928	0.00683	0.00274												599.5	3.0268	2.9756			599.5	0.02279	0.02262	0.01792	0.00848	0.00421	0.00258															599.5	-0.1594	5.4613	1.7472
600.5	0.01716	0.01588	0.01319	0.0093	0.00819	0.00397												600.5	3.1977	3.0348			600.5	0.02338	0.02254	0.01785	0.00821	0.00425	0.00209															600.5	-0.2115	5.5291	1.7442
601.5	0.01715	0.01732	0.01465	0.01018	0.00727	0.0035												601.5	3.6093	3.1357			601.5	0.02279	0.02318	0.01866	0.00944	0.00429	0.00244															601.5	-0.1159	5.3588	1.9047
602.5	0.01704	0.01677	0.01351	0.01001	0.00678	0.00288												602.5	3.3038	3.1679			602.5	0.02247	0.02283	0.01762	0.00855	0.00391	0.0021															602.5	-0.1228	5.2698	1.8445
603.5	0.01691	0.01578	0.01303	0.01028	0.00751	0.00393												603.5	3.1114	3.1165			603.5	0.02205	0.02201	0.01739	0.00792	0.00467	0.00209															603.5	-0.1463	5.1741	1.7233
604.5	0.01706	0.01592	0.01337	0.00974	0.00711	0.00394												604.5	3.1955	3.0299			604.5	0.02332	0.02246	0.01802	0.00804	0.00426	0.00237															604.5	-0.1418	5.382	1.7899
605.5	0.01572	0.01372	0.01045	0.00771	0.00696	0.00416												605.5	2.7177	2.5809			605.5	0.02319	0.02293	0.01778	0.00764	0.00411	0.00203															605.5	-0.1319	5.6938	1.4737
606.5	0.01507	0.01395	0.01078	0.00838	0.00753	0.0033												606.5	2.6991	2.6819			606.5	0.02252	0.02157	0.01652	0.00751	0.00456	0.00238															606.5	-0.0659	5.4292	1.4961
607.5	0.01612	0.01471	0.01189	0.00912	0.00685	0.00298												607.5	2.8895	2.8692			607.5	0.0217	0.02137	0.01644	0.00729	0.00462	0.00194															607.5	-0.1502	5.2497	1.5285
608.5	0.01706	0.0159	0.01313	0.00965	0.0077	0.00357												608.5	3.1019	3.1329			608.5	0.02227	0.02117	0.01631	0.00717	0.00469	0.00231															608.5	-0.0638	4.9391	1.7142
609.5	0.01743	0.01662	0.01328	0.01055	0.00787	0.00278												609.5	3.1425	3.3448			609.5	0.0198	0.01953	0.01566	0.00763	0.00485	0.00185															609.5	0.0506	4.2235	1.8749
610.5	0.01743	0.01712	0.01339	0.00968	0.00734	0.00336												610.5	3.4588	3.12			610.5	0.02366	0.02325	0.01795	0.00853	0.00493	0.00167															610.5	-0.061	5.5698	1.8011
611.5	0.0174	0.01672	0.01261	0.01128	0.00711	0.00348												611.5	3.3327	3.1626			611.5	0.02421	0.02368	0.01889	0.00837	0.00475	0.00189															611.5	-0.0707	5.7465	1.8249
612.5	0.01625	0.01556	0.01308	0.0094	0.00703	0.00276												612.5	3.2691	2.9618			612.5	0.02293	0.02189	0.01709	0.008	0.00367	0.00258															612.5	-0.0963	5.387	1.6145
613.5	0.01682	0.01665	0.01271	0.0101	0.00696	0.00193												613.5	3.4255	2.958			613.5	0.02508	0.02475	0.01888	0.00806	0.00364	0.00204															613.5	-0.1544	6.2787	1.5618
614.5	0.01745	0.01668	0.01304	0.01016	0.00756	0.00358												614.5	3.3658	3.1841			614.5	0.02316	0.02202	0.01729	0.00828	0.00422	0.00233															614.5	-0.0159	5.2125	1.7433
615.5	0.01841	0.01745	0.0131	0.01056	0.00832	0.00379												615.5	3.407	3.3025			615.5	0.02209	0.02159	0.0167	0.00804	0.0048	0.00237															615.5	0.0268	4.9784	1.8049
616.5	0.01664	0.01587	0.01282	0.01004	0.00769	0.0032												616.5	3.2915	3.1166			616.5	0.02262	0.0214	0.01648	0.00784	0.00466	0.00267															616.5	0.0698	5.0739	1.6821
617.5	0.01769	0.01724	0.01301	0.01011	0.00787	0.00435												617.5	3.2963	3.0976			617.5	0.01945	0.01847	0.0143	0.00709	0.00483	0.00279															617.5	0.1291	4.0981	1.6627
618.5	0.01628	0.01604	0.01206	0.01029	0.00717	0.00341												618.5	3.034	3.1544			618.5	0.01932	0.01825	0.0148	0.00763	0.00456	0.00193															618.5	0.0319	4.152	1.6293
619.5	0.01661	0.01601	0.01258	0.01009	0.00775	0.0023												619.5	2.9813	3.1457			619.5	0.02047	0.01906	0.01556	0.00807	0.00414	0.00204															619.5	0.1097	4.3615	1.7182
620.5	0.01599	0.0158	0.01267	0.00967	0.00647	0.00337												620.5	3.1552	2.8935			620.5	0.02112	0.02019	0.01508	0.00785	0.00431	0.00197															620.5	0.1054	4.6475	1.5931
621.5	0.0138	0.01331	0.01052	0.00772	0.00661	0.0022												621.5	2.6657	2.5903			621.5	0.02032	0.01831	0.01408	0.00728	0.00315	0.0021															621.5	0.1582	4.422	1.3796
622.5	0.01351	0.0143	0.00976	0.00853	0.00575	0.00189												622.5	2.7285	2.6108			622.5	0.01895	0.01789	0.01343	0.00663	0.0036	0.00194															622.5	0.1641	4.1603	1.3391
623.5	0.01386	0.01433	0.01059	0.0085	0.00691	0.00275												623.5	2.7163	2.6997			623.5	0.01769	0.01669	0.01302	0.00689	0.00456	0.00198															623.5	0.0918	3.8931	1.4319
624.5	0.01545	0.01462	0.01084	0.00965	0.00685	0.00344												624.5	2.9128	2.8666			624.5	0.01893	0.01766	0.01357	0.00757	0.00379	0.00253															624.5	0.2173	3.891	1.6139
625.5	0.01565	0.01526	0.01178	0.00875	0.00812	0.00288												625.5	3.2559	2.9273			625.5	0.01996	0.01914	0.01484	0.00764	0.00504	0.00157															625.5	0.1298	4.1212	1.7783
626.5	0.01509	0.01577	0.01161	0.01014	0.00775	0.00355												626.5	2.9832	3.0382			626.5	0.02029	0.01887	0.01459	0.00745	0.00376	0.00131															626.5	0.0155	4.511	1.5218
627.5	0.01461	0.01501	0.01062	0.00935	0.00608	0.00141												627.5	2.8099	2.9116			627.5	0.02008	0.01842	0.01488	0.00685	0.00409	0.00122															627.5	0.1983	4.2909	1.4686
628.5	0.01519	0.0152	0.01212	0.01067	0.00746	0.00237												628.5	2.9405	2.9893			628.5	0.01946	0.01831	0.01481	0.0071	0.00404	0.0013															628.5	0.0955	4.2875	1.4202
629.5	0.01317	0.01418	0.01	0.00911	0.00569	0.00211												629.5	2.5893	2.721			629.5	0.0179	0.01678	0.01252	0.00645	0.00327	0.00185															629.5	0.2647	3.8394	1.3121
630.5	0.01439	0.0156	0.01124	0.00915	0.00618	0.0034												630.5	2.9446	2.8172			630.5	0.01906	0.01696	0.01392	0.00681	0.00461	0.00163															630.5	0.2449	3.8402	1.5466
631.5	0.01431	0.01606	0.01134	0.00934	0.00697	0.00281												631.5	3.0246	2.9037			631.5	0.02024	0.01777	0.01372	0.00784	0.00466	0.00246															631.5	0.3388	4.1065	1.4306
632.5	0.01492	0.01478	0.01121	0.00881	0.0074	0.00284												632.5	3.0982	2.8138			632.5	0.01877	0.01825	0.0142	0.00719	0.00345	0.00213															632.5	0.1535	4.1909	1.4798
633.5	0.01476	0.01606	0.0128	0.00941	0.00653	0.00338												633.5	3.269	2.9867			633.5	0.02177	0.02072	0.01534	0.00831	0.00332	0.00152															633.5	0.3067	4.7763	1.4605
634.5	0.01433	0.01455	0.01022	0.0087	0.00636	0.00214												634.5	2.8085	2.8636			634.5	0.01966	0.0173	0.01341	0.00697	0.00287	0.00222															634.5	0.2654	3.9461	1.4122
635.5	0.01363	0.01465	0.01051	0.00912	0.00674	0.00324												635.5	2.7909	2.8028			635.5	0.01839	0.01609	0.01266	0.0073	0.00457	0.00187															635.5	0.2923	3.7772	1.4448
636.5	0.01417	0.01412	0.01112	0.00907	0.00849	0.00267												636.5	2.964	2.7155			636.5	0.01777	0.01676	0.01382	0.00647	0.00332	0.00183															636.5	0.2768	3.627	1.5085
637.5	0.01478	0.01574	0.01132	0.00967	0.00675	0.00414												637.5	3.2566	2.6333			637.5	0.01807	0.01717	0.01401	0.00694	0.00418	0.0023															637.5	0.0672	4.0783	1.5225
638.5	0.01516	0.01505	0.01113	0.01003	0.0076	0.00295												638.5	3.007	3.098			638.5	0.01852	0.01678	0.01387	0.00674	0.00515	0.00243															638.5	0.1347	3.9077	1.568
639.5	0.01315	0.01636	0.01197	0.01103	0.00656	0.00211												639.5	2.7357	3.2823			639.5	0.01891	0.01604	0.01416	0.00757	0.00402	0.00264															639.5	0.2823	3.8368	1.5388
640.5	0.01349	0.0147	0.01054	0.00878	0.00673	0.00222												640.5	2.7784	2.747			640.5	0.01681	0.01599	0.01264	0.00615	0.00397	0.00144															640.5	0.2307	3.5582	1.3623
641.5	0.01328	0.01303	0.01065	0.00897	0.00577	0.00237												641.5	2.4415	2.6237			641.5	0.01523	0.01238	0.01077	0.00663	0.0029	0.00217															641.5	0.4001	2.5716	1.4168
642.5	0.01207	0.01328	0.00883	0.00822	0.00589	0.00304												642.5	2.5142	2.577			642.5	0.01495	0.01339	0.01104	0.00592	0.0032	0.00194															642.5	0.2524	3.1014	1.2899
643.5	0.01395	0.01586	0.01062	0.01035	0.00659	0.00266												643.5	2.731	3.0986			643.5	0.01671	0.01483	0.01265	0.00664	0.00421	0.00267															643.5	0.2125	3.3959	1.4459
644.5	0.01317	0.01376	0.01048	0.00791	0.00655	0.00307												644.5	2.6406	2.6394			644.5	0.01688	0.015	0.01225	0.00637	0.00416	0.00211															644.5	0.2602	3.3304	1.3887
645.5	0.01169	0.01322	0.00935	0.00705	0.00591	0.00211												645.5	2.54	2.3027			645.5	0.01449	0.0139	0.01068	0.00589	0.00314	0.00101															645.5	0.3511	3.1519	1.1887
646.5	0.01205	0.01347	0.00881	0.00879	0.00634	0.00272												646.5	2.283	2.6896			646.5	0.01498	0.0137	0.01132	0.00593	0.00377	0.00142															646.5	0.2099	2.855	1.3321
647.5	0.01317	0.01463	0.0101	0.00828	0.00676	0.002												647.5	2.6541	2.9034			647.5	0.01624	0.01422	0.01169	0.00712	0.00444	0.00225															647.5	0.2489	3.2968	1.369
648.5	0.01296	0.01332	0.00989	0.00763	0.00698	0.00327												648.5	2.588	2.5013			648.5	0.01552	0.01377	0.01133	0.00513	0.00423	0.00219															648.5	0.3594	2.9942	1.2803
649.5	0.01134	0.01099	0.00805	0.0072	0.00599	0.00421												649.5	2.1671	2.2824			649.5	0.0143	0.0135	0.01087	0.00555	0.00367	0.00238															649.5	0.21	3.0947	1.1834
650.5	0.01385	0.01333	0.01026	0.00821	0.00741	0.00354												650.5	2.6091	2.7934			650.5	0.01481	0.0139	0.01153	0.00544	0.0046	0.00215															650.5	0.1809	3.1575	1.4201
651.5	0.01293	0.01344	0.01038	0.00936	0.00614	0.00206												651.5	2.5011	2.8247			651.5	0.0164	0.01345	0.01135	0.00556	0.00294	0.00176															651.5	0.378	3.0262	1.4719
652.5	0.01274	0.01232	0.00926	0.00696	0.00537	0.00169												652.5	2.4936	2.3684			652.5	0.01422	0.01229	0.00969	0.00586	0.0034	0.00165															652.5	0.2568	2.8749	1.2222
653.5	0.01218	0.01195	0.00889	0.0085	0.00663	0.00383												653.5	2.5673	2.2985			653.5	0.01306	0.01165	0.00886	0.00527	0.00281	0.00225															653.5	0.3859	2.4851	1.185
654.5	0.01312	0.01267	0.00996	0.00941	0.00539	0.00355												654.5	2.4828	2.727			654.5	0.01496	0.01324	0.01074	0.00552	0.00349	0.00284															654.5	0.32	2.906	1.3041
655.5	0.01237	0.01281	0.00929	0.00872	0.00554	0.00235												655.5	2.2812	2.7356			655.5	0.01546	0.01369	0.01053	0.0061	0.00397	0.00177															655.5	0.3941	2.9316	1.3748
656.5	0.01255	0.01197	0.0092	0.00776	0.00714	0.00328												656.5	2.2488	2.446			656.5	0.01339	0.01225	0.0102	0.00536	0.00387	0.0026															656.5	0.2518	2.614	1.259
657.5	0.01214	0.0115	0.00897	0.00705	0.00565	0.00325												657.5	2.3964	2.3513			657.5	0.01161	0.01066	0.00919	0.00596	0.00301	0.00127															657.5	0.3043	2.1534	1.1874
658.5	0.01319	0.01346	0.0095	0.00859	0.00691	0.00313												658.5	2.515	2.6795			658.5	0.01424	0.01297	0.01049	0.00561	0.00443	0.00241															658.5	0.3234	2.7175	1.3645
659.5	0.0105	0.01169	0.00708	0.00816	0.00533	0.00337												659.5	2.085	2.3433			659.5	0.01265	0.0109	0.01	0.00546	0.00369	0.00344															659.5	0.3264	2.3498	1.2178
660.5	0.01311	0.01244	0.00894	0.00757	0.0052	0.0036												660.5	2.5141	2.3138			660.5	0.01311	0.01071	0.00962	0.00521	0.00394	0.00259															660.5	0.2387	2.4938	1.2132
661.5	0.0158	0.01466	0.01082	0.01047	0.008	0.00246												661.5	2.566	3.3316			661.5	0.017	0.01536	0.01272	0.00647	0.00432	0.00152															661.5	0.2538	3.3852	1.6151
662.5	0.01106	0.01153	0.00812	0.00817	0.0051	0.00225												662.5	1.9772	2.5161			662.5	0.01328	0.01099	0.00961	0.00489	0.0044	0.00279															662.5	0.3001	2.3993	1.2649
663.5	0.0123	0.01228	0.00864	0.00842	0.00598	0.00241												663.5	2.2218	2.5552			663.5	0.01337	0.01137	0.0098	0.00562	0.00351	0.00254															663.5	0.3331	2.4965	1.1829
664.5	0.01314	0.01214	0.00993	0.00925	0.00644	0.00381												664.5	2.283	2.6774			664.5	0.01356	0.012	0.01008	0.00571	0.00355	0.00223															664.5	0.3492	2.5588	1.332
665.5	0.01151	0.01117	0.00814	0.00812	0.00599	0.00115												665.5	1.9059	2.6076			665.5	0.0136	0.01249	0.00941	0.00532	0.00351	0.00267															665.5	0.4722	2.3402	1.3055
666.5	0.01125	0.01098	0.00788	0.00793	0.00555	0.00248												666.5	1.904	2.3147			666.5	0.01199	0.00999	0.00854	0.00416	0.00324	0.00264															666.5	0.3838	2.0079	1.2354
667.5	0.01254	0.01166	0.00922	0.00868	0.00544	0.00374												667.5	2.2824	2.5495			667.5	0.01371	0.01187	0.01008	0.00586	0.00383	0.0023															667.5	0.2595	2.531	1.2686
668.5	0.01268	0.01119	0.00923	0.00826	0.00693	0.00298												668.5	2.1364	2.5533			668.5	0.01253	0.01148	0.00924	0.00515	0.00339	0.00185															668.5	0.2947	2.3089	1.3287
669.5	0.01057	0.00871	0.00681	0.00726	0.00551	0.00153												669.5	1.7367	2.1641			669.5	0.0106	0.0092	0.00765	0.00464	0.00255	0.00291															669.5	0.4285	1.8718	1.0407
670.5	0.01202	0.0112	0.00792	0.00799	0.00542	0.00195												670.5	2.0322	2.4764			670.5	0.01181	0.01025	0.00853	0.00483	0.00412	0.0022															670.5	0.1741	2.1714	1.173
671.5	0.01052	0.00933	0.00759	0.00832	0.00503	0.00234												671.5	1.6055	2.3253			671.5	0.01103	0.00969	0.00795	0.00481	0.00366	0.00231															671.5	0.2991	1.9664	1.1518
672.5	0.01101	0.00969	0.00767	0.00742	0.0056	0.00236												672.5	1.8244	2.2346			672.5	0.01048	0.00923	0.00752	0.00459	0.00331	0.00158															672.5	0.1843	1.8697	1.0486
673.5	0.01185	0.01009	0.00857	0.00815	0.00738	0.00289												673.5	1.8296	2.4634			673.5	0.01169	0.01063	0.00905	0.00482	0.00327	0.002															673.5	0.2071	2.3526	1.1476
674.5	0.01034	0.0089	0.0073	0.00735	0.00475	0.00219												674.5	1.6984	2.1513			674.5	0.01073	0.0096	0.00781	0.00476	0.00321	0.00197															674.5	0.2761	1.8593	1.1257
675.5	0.01085	0.00921	0.00715	0.00708	0.00504	0.00251												675.5	1.6564	2.1666			675.5	0.01129	0.00985	0.00775	0.00478	0.00382	0.00247															675.5	0.3037	1.9397	1.1115
676.5	0.01125	0.00996	0.00846	0.00683	0.00543	0.00322												676.5	2.0046	2.1854			676.5	0.01086	0.00961	0.00754	0.00519	0.00317	0.00265															676.5	0.2959	1.856	1.1297
677.5	0.01528	0.01402	0.01161	0.00943	0.00706	0.00476												677.5	2.6165	3.0776			677.5	0.01336	0.01233	0.01005	0.00506	0.00366	0.00192															677.5	0.2339	2.5999	1.328
678.5	0.01084	0.00917	0.00723	0.00681	0.005	0.00261												678.5	1.7304	2.2262			678.5	0.01053	0.0094	0.00768	0.00465	0.00315	0.00179															678.5	0.3164	1.7782	1.1476
679.5	0.01264	0.0113	0.00891	0.009	0.00543	0.0037												679.5	2.2229	2.4165			679.5	0.01164	0.01014	0.00841	0.00537	0.00401	0.00183															679.5	0.2804	2.0411	1.265
680.5	0.01193	0.01029	0.00842	0.00779	0.00548	0.00274												680.5	1.981	2.3422			680.5	0.01183	0.01076	0.00835	0.00474	0.00349	0.00244															680.5	0.3229	2.0469	1.2345
681.5	0.00941	0.00831	0.00631	0.00615	0.00451	0.00215												681.5	1.4125	1.9927			681.5	0.00954	0.00829	0.0066	0.00432	0.00295	0.00236															681.5	0.337	1.5124	1.0665
682.5	0.01151	0.00915	0.00736	0.00724	0.00549	0.00252												682.5	1.7788	2.2234			682.5	0.01077	0.00966	0.00795	0.00447	0.00361	0.00269															682.5	0.2794	1.8125	1.177
683.5	0.01215	0.01024	0.00816	0.00805	0.00615	0.00356												683.5	1.8983	2.5465			683.5	0.01133	0.01072	0.00877	0.00501	0.00413	0.00307															683.5	0.1476	2.1288	1.236
684.5	0.0116	0.00981	0.00783	0.00734	0.0061	0.00318												684.5	1.769	2.272			684.5	0.01124	0.00982	0.00831	0.00457	0.00353	0.00224															684.5	0.3169	1.8549	1.2104
685.5	0.01062	0.00871	0.00699	0.00639	0.00462	0.00249												685.5	1.6861	2.0096			685.5	0.01038	0.00906	0.00744	0.00433	0.00285	0.00162															685.5	0.2323	1.884	1.0141
686.5	0.01033	0.00844	0.00689	0.00635	0.00497	0.00332												686.5	1.6022	2.032			686.5	0.01006	0.00908	0.00726	0.00468	0.00335	0.00251															686.5	0.2563	1.6772	1.1408
687.5	0.01197	0.01052	0.00768	0.00824	0.00565	0.0028												687.5	1.8291	2.3909			687.5	0.01127	0.00967	0.00842	0.0051	0.00378	0.00202															687.5	0.2491	1.8574	1.2905
688.5	0.01021	0.00843	0.00726	0.00616	0.00492	0.00223												688.5	1.6103	2.0182			688.5	0.01005	0.00902	0.00708	0.00451	0.00272	0.00182															688.5	0.2784	1.6997	1.1122
689.5	0.01029	0.00876	0.00748	0.0068	0.00409	0.00153												689.5	1.4764	2.212			689.5	0.01069	0.00994	0.00818	0.00526	0.00268	0.00199															689.5	0.2632	1.778	1.286
690.5	0.01067	0.00881	0.00682	0.00647	0.00522	0.00246												690.5	1.6441	2.0384			690.5	0.00969	0.00903	0.00719	0.00431	0.00331	0.00203															690.5	0.1583	1.6038	1.1562
691.5	0.01044	0.00853	0.0069	0.00681	0.00513	0.00279												691.5	1.6573	2.053			691.5	0.01007	0.00911	0.00757	0.00443	0.00293	0.00262															691.5	0.2267	1.7479	1.1454
692.5	0.01016	0.00809	0.00694	0.00597	0.00506	0.00253												692.5	1.5608	1.9626			692.5	0.00876	0.00827	0.00722	0.00403	0.00311	0.0016															692.5	0.1689	1.54	1.0676
693.5	0.00957	0.00692	0.00597	0.00556	0.00437	0.00254												693.5	1.3676	1.72			693.5	0.00883	0.00814	0.00644	0.00442	0.00274	0.00234															693.5	0.2038	1.5356	0.9932
694.5	0.00999	0.00803	0.00668	0.00621	0.00458	0.00294												694.5	1.4578	1.9816			694.5	0.0089	0.0084	0.00689	0.00402	0.00315	0.00223															694.5	0.2132	1.5105	1.0955
695.5	0.00952	0.00777	0.00614	0.00628	0.00427	0.00215												695.5	1.3639	1.8994			695.5	0.0085	0.00794	0.00656	0.004	0.00247	0.00191															695.5	0.1777	1.4733	1.0093
696.5	0.00955	0.00779	0.00673	0.00649	0.00468	0.00306												696.5	1.4375	1.8794			696.5	0.00902	0.00814	0.00696	0.00404	0.00289	0.00179															696.5	0.17	1.5284	1.0681
697.5	0.01061	0.00867	0.00688	0.00629	0.00542	0.00335												697.5	1.6955	1.9382			697.5	0.00987	0.00949	0.00755	0.0044	0.00303	0.00209															697.5	0.205	1.7412	1.1759
698.5	0.01051	0.00847	0.00709	0.00657	0.00449	0.00299												698.5	1.5081	2.0746			698.5	0.00916	0.00843	0.00725	0.00467	0.00281	0.00209															698.5	0.199	1.4966	1.1435
699.5	0.00922	0.00736	0.00611	0.00515	0.00445	0.00252												699.5	1.3669	1.8222			699.5	0.00885	0.00825	0.00706	0.00432	0.00318	0.00177															699.5	0.1786	1.5357	1.0519
700.5	0.00998	0.00803	0.00639	0.00563	0.00504	0.00318												700.5	1.5101	1.9025			700.5	0.00947	0.00888	0.00723	0.00432	0.00294	0.00262															700.5	0.1834	1.5977	1.1486
701.5	0.0113	0.00868	0.00822	0.00649	0.00483	0.00257												701.5	1.595	2.1856			701.5	0.00921	0.00876	0.00687	0.0047	0.00268	0.0019															701.5	0.137	1.5469	1.1394
702.5	0.00945	0.00743	0.00613	0.00628	0.00431	0.00258												702.5	1.224	1.9504			702.5	0.00823	0.00756	0.00638	0.00371	0.00253	0.00206															702.5	0.178	1.3301	1.0378
703.5	0.00981	0.00774	0.0063	0.00653	0.00438	0.00294												703.5	1.2481	2.0179			703.5	0.00895	0.00815	0.00656	0.00446	0.003	0.0021															703.5	0.1675	1.4224	1.1316
704.5	0.00957	0.00768	0.00666	0.00629	0.00479	0.00237												704.5	1.2409	2.0109			704.5	0.00883	0.00809	0.00681	0.00469	0.00271	0.00236															704.5	0.2187	1.3584	1.1441
705.5	0.00916	0.00703	0.00612	0.00557	0.00456	0.00348												705.5	1.3445	1.7207			705.5	0.00841	0.00811	0.00659	0.0041	0.003	0.00149															705.5	0.1343	1.4762	1.0244
706.5	0.0086	0.00691	0.00578	0.00571	0.00428	0.0029												706.5	1.1689	1.8042			706.5	0.00823	0.00766	0.00632	0.004	0.00316	0.00222															706.5	0.1565	1.2956	1.0694
707.5	0.00925	0.00751	0.00625	0.00609	0.00404	0.00227												707.5	1.1996	1.9095			707.5	0.00836	0.00793	0.00666	0.00413	0.00297	0.002															707.5	0.1358	1.3694	1.1157
708.5	0.00924	0.00711	0.00647	0.00552	0.00498	0.00341												708.5	1.3626	1.8059			708.5	0.00851	0.00773	0.00648	0.00372	0.00287	0.00221															708.5	0.1284	1.3924	1.0621
709.5	0.0079	0.00645	0.00561	0.00555	0.00415	0.00248												709.5	0.9074	1.8121			709.5	0.00765	0.00725	0.00591	0.00448	0.00253	0.00256															709.5	0.1312	1.0935	1.15
710.5	0.00889	0.00758	0.00646	0.00589	0.00478	0.00284												710.5	1.2524	1.9346			710.5	0.00852	0.00807	0.00677	0.00414	0.00296	0.00203															710.5	0.1242	1.3872	1.1305
711.5	0.00874	0.00717	0.00599	0.00571	0.00439	0.00259												711.5	1.0929	1.9357			711.5	0.00857	0.00796	0.00669	0.00433	0.00276	0.00231															711.5	0.1323	1.3172	1.1247
712.5	0.00884	0.00733	0.00645	0.00554	0.00443	0.0031												712.5	1.3231	1.794			712.5	0.00856	0.00803	0.00675	0.00429	0.00284	0.00158															712.5	0.0891	1.4455	1.0867
713.5	0.00848	0.00662	0.00538	0.00597	0.00448	0.00253												713.5	0.8072	2.0115			713.5	0.00822	0.00763	0.00649	0.00451	0.00308	0.00268															713.5	0.0809	1.2003	1.1938
714.5	0.00879	0.0071	0.00591	0.00549	0.00417	0.00282												714.5	1.2292	1.7549			714.5	0.00835	0.00795	0.00657	0.00421	0.0028	0.00198															714.5	0.0961	1.3824	1.0661
715.5	0.00835	0.00688	0.00582	0.00512	0.00403	0.00263												715.5	1.1646	1.7363			715.5	0.00838	0.00784	0.00613	0.00418	0.00277	0.00192															715.5	0.1355	1.3131	1.0677
716.5	0.0081	0.00647	0.00581	0.00519	0.00439	0.00259												716.5	1.1146	1.7043			716.5	0.00825	0.00753	0.00645	0.00404	0.0025	0.00211															716.5	0.1125	1.3193	1.0602
717.5	0.00817	0.00654	0.0055	0.00533	0.00471	0.00226												717.5	0.9916	1.7582			717.5	0.008	0.00746	0.00634	0.00383	0.00287	0.00207															717.5	0.0974	1.2896	1.0459
718.5	0.00797	0.00619	0.0056	0.00514	0.00395	0.00256												718.5	1.0526	1.6664			718.5	0.00796	0.00729	0.00608	0.00394	0.00256	0.00173															718.5	0.1333	1.2489	1.0194
719.5	0.00778	0.00628	0.00535	0.00494	0.00407	0.00259												719.5	0.9998	1.6544			719.5	0.00776	0.00723	0.00607	0.00378	0.00261	0.0016															719.5	0.1037	1.2294	1.0199
720.5	0.00813	0.00626	0.00595	0.00492	0.00408	0.0029												720.5	1.1354	1.6421			720.5	0.00812	0.00777	0.00623	0.00369	0.00276	0.00187															720.5	0.0768	1.3478	1.0022
721.5	0.00715	0.00576	0.00487	0.00529	0.00364	0.00321												721.5	0.7346	1.7338			721.5	0.00733	0.007	0.00606	0.00405	0.00233	0.00189															721.5	0.0521	1.121	1.0535
722.5	0.0074	0.00602	0.00533	0.00484	0.00359	0.0026												722.5	0.9841	1.5766			722.5	0.00749	0.00704	0.00561	0.00364	0.00236	0.00189															722.5	0.0991	1.1967	0.9652
723.5	0.00715	0.00574	0.0052	0.00494	0.00367	0.00274												723.5	0.8517	1.6223			723.5	0.00745	0.00698	0.00566	0.00388	0.00242	0.00177															723.5	0.083	1.1503	0.9869
724.5	0.00687	0.00564	0.00472	0.00467	0.00345	0.00258												724.5	0.8411	1.5592			724.5	0.00718	0.00674	0.00563	0.00378	0.00252	0.00181															724.5	0.074	1.1207	0.9742
725.5	0.00662	0.00532	0.00502	0.00482	0.00349	0.00287												725.5	0.7653	1.5571			725.5	0.00728	0.00675	0.00576	0.00346	0.00255	0.00136															725.5	0.0651	1.1612	0.9566
726.5	0.00633	0.00531	0.00477	0.0046	0.00354	0.00242												726.5	0.7457	1.5115			726.5	0.00689	0.00639	0.00547	0.0034	0.00253	0.00195															726.5	0.0719	1.0643	0.9421
727.5	0.00629	0.00526	0.00471	0.00456	0.00369	0.00242												727.5	0.6669	1.5228			727.5	0.00664	0.00639	0.00543	0.00352	0.00232	0.00143															727.5	0.054	1.0254	0.9541
728.5	0.00633	0.00536	0.00478	0.00434	0.0037	0.00239												728.5	0.7637	1.5067			728.5	0.00692	0.00637	0.00538	0.00368	0.00239	0.00169															728.5	0.0688	1.0459	0.9405
729.5	0.00608	0.0049	0.00461	0.00449	0.00356	0.00247												729.5	0.6242	1.5299			729.5	0.00649	0.00629	0.00511	0.00361	0.00222	0.00174															729.5	0.0323	0.9805	0.9555
730.5	0.00609	0.00516	0.00469	0.00433	0.0037	0.00232												730.5	0.6952	1.4921			730.5	0.00655	0.00636	0.00521	0.00352	0.00235	0.00167															730.5	0.0665	0.9949	0.9341
731.5	0.0061	0.0051	0.00453	0.00445	0.00357	0.00249												731.5	0.6778	1.4789			731.5	0.00656	0.00622	0.00532	0.00337	0.00247	0.00161															731.5	0.0552	0.9956	0.9255
732.5	0.00614	0.00518	0.0045	0.00423	0.0036	0.00256												732.5	0.6969	1.4669			732.5	0.00659	0.00641	0.00544	0.00345	0.00223	0.0017															732.5	0.0273	1.0289	0.9379
733.5	0.00586	0.00504	0.00457	0.00436	0.00356	0.00247												733.5	0.6268	1.4842			733.5	0.00653	0.00621	0.00522	0.00355	0.0024	0.00171															733.5	0.0591	0.9722	0.9468
734.5	0.00608	0.00515	0.00456	0.00407	0.00348	0.00226												734.5	0.7087	1.4341			734.5	0.00629	0.00608	0.00511	0.00328	0.00233	0.00187															734.5	0.0573	0.9306	0.9419
735.5	0.00584	0.00478	0.00426	0.00413	0.00334	0.00252												735.5	0.6012	1.4517			735.5	0.00624	0.00627	0.00524	0.00341	0.00248	0.00166															735.5	0.0608	0.93	0.9394
736.5	0.00573	0.00495	0.00447	0.00409	0.00349	0.00261												736.5	0.6304	1.439			736.5	0.00639	0.00623	0.00527	0.00336	0.00223	0.00163															736.5	0.0509	0.9737	0.9284
737.5	0.00563	0.00484	0.00434	0.00411	0.00356	0.00238												737.5	0.5868	1.4298			737.5	0.00627	0.00596	0.0051	0.00335	0.00226	0.00162															737.5	0.0641	0.9224	0.9277
738.5	0.00552	0.00482	0.00427	0.00416	0.00344	0.00257												738.5	0.5548	1.4385			738.5	0.00622	0.00604	0.0051	0.00342	0.00231	0.00166															738.5	0.0565	0.914	0.9315
739.5	0.00562	0.00489	0.00438	0.00419	0.00334	0.00253												739.5	0.6072	1.4029			739.5	0.00616	0.00595	0.00499	0.0033	0.00219	0.00167															739.5	0.0527	0.9209	0.9146
740.5	0.00551	0.00455	0.00428	0.00404	0.0035	0.00268												740.5	0.5515	1.4121			740.5	0.00613	0.00595	0.00506	0.00344	0.00223	0.00174															740.5	0.0351	0.8988	0.9343
741.5	0.00554	0.00469	0.00443	0.00398	0.00327	0.00275												741.5	0.5577	1.4297			741.5	0.00625	0.00607	0.00509	0.00346	0.00211	0.00164															741.5	0.0466	0.9065	0.9491
742.5	0.00545	0.00477	0.00437	0.00406	0.00348	0.00236												742.5	0.5516	1.4339			742.5	0.00614	0.00599	0.00507	0.00326	0.00233	0.00177															742.5	0.0471	0.9001	0.9368
743.5	0.00532	0.00461	0.00422	0.00405	0.00323	0.00258												743.5	0.5432	1.3883			743.5	0.00593	0.0058	0.00487	0.00331	0.00226	0.00178															743.5	0.0435	0.8475	0.9284
744.5	0.00526	0.00469	0.00425	0.00416	0.00344	0.00271												744.5	0.5157	1.4138			744.5	0.00596	0.00582	0.00502	0.00334	0.00228	0.00183															744.5	0.0364	0.8422	0.9524
745.5	0.00544	0.00494	0.00447	0.0041	0.00355	0.00239												745.5	0.5566	1.4672			745.5	0.00612	0.00605	0.00505	0.00347	0.0024	0.00184															745.5	0.0409	0.8926	0.9524
746.5	0.00563	0.00483	0.0044	0.00412	0.00332	0.00263												746.5	0.5896	1.4289			746.5	0.00598	0.00596	0.0051	0.00332	0.00231	0.00173															746.5	0.0143	0.8833	0.9523
747.5	0.00542	0.00481	0.0044	0.00419	0.0034	0.00256												747.5	0.5174	1.4691			747.5	0.00614	0.00608	0.00511	0.00347	0.00242	0.00187															747.5	0.0356	0.868	0.9833
748.5	0.00559	0.00502	0.00463	0.00425	0.0036	0.00256												748.5	0.5655	1.4874			748.5	0.00621	0.00616	0.0052	0.0034	0.0024	0.00179															748.5	0.0543	0.9108	0.9629
749.5	0.00548	0.00481	0.00435	0.00424	0.00357	0.00283												749.5	0.5498	1.4628			749.5	0.00624	0.00626	0.0052	0.0035	0.00242	0.00184															749.5	0.0277	0.882	1.0078
750.5	0.00529	0.00471	0.00438	0.00421	0.00348	0.00276												750.5	0.5156	1.4468			750.5	0.00611	0.00604	0.00509	0.00338	0.00243	0.00177															750.5	0.0452	0.8484	0.986
751.5	0.00563	0.00496	0.00444	0.00431	0.00366	0.00302												751.5	0.5029	1.5216			751.5	0.00626	0.00624	0.00536	0.0036	0.00261	0.00206															751.5	0.0353	0.8667	1.0432
752.5	0.00578	0.00513	0.00456	0.00422	0.00363	0.00288												752.5	0.6066	1.5096			752.5	0.00642	0.00628	0.00525	0.00363	0.00241	0.00181															752.5	0.0468	0.9223	1.016
753.5	0.00574	0.00489	0.00454	0.00437	0.00374	0.00269												753.5	0.5186	1.5465			753.5	0.00646	0.00638	0.0054	0.0035	0.00243	0.00196															753.5	0.0552	0.9313	1.0103
754.5	0.00567	0.00499	0.00455	0.00439	0.00377	0.00281												754.5	0.5168	1.5337			754.5	0.00655	0.00626	0.00533	0.00361	0.00258	0.00192															754.5	0.0871	0.8871	1.0375
755.5	0.00564	0.00494	0.00454	0.00425	0.00369	0.00297												755.5	0.5363	1.5281			755.5	0.00647	0.00626	0.00533	0.00363	0.0027	0.00189															755.5	0.0564	0.8855	1.0509
756.5	0.00581	0.00489	0.00447	0.00425	0.00394	0.0032												756.5	0.5081	1.5658			756.5	0.00665	0.00653	0.00559	0.00378	0.00262	0.00191															756.5	0.0483	0.9177	1.0871
757.5	0.00572	0.00509	0.00468	0.00452	0.00391	0.00316												757.5	0.5393	1.5714			757.5	0.00664	0.00649	0.00549	0.00357	0.00257	0.00189															757.5	0.0589	0.9494	1.0479
758.5	0.00584	0.00505	0.00462	0.00428	0.00387	0.00323												758.5	0.5467	1.5632			758.5	0.00653	0.00644	0.00544	0.0038	0.00277	0.00184															758.5	0.0557	0.8719	1.1013
759.5	0.0057	0.00502	0.00462	0.00453	0.00391	0.00319												759.5	0.4791	1.6004			759.5	0.00666	0.00642	0.00564	0.00378	0.00277	0.0019															759.5	0.0379	0.9045	1.1078
760.5	0.00568	0.00503	0.00475	0.00454	0.00384	0.00311												760.5	0.4567	1.6445			760.5	0.00681	0.00657	0.00563	0.00373	0.00276	0.00193															760.5	0.07	0.941	1.0786
761.5	0.00573	0.00509	0.00477	0.00464	0.00372	0.00311												761.5	0.496	1.6296			761.5	0.00657	0.00633	0.00538	0.00376	0.00275	0.00193															761.5	0.0694	0.8644	1.0953
762.5	0.00568	0.00505	0.00461	0.00459	0.00381	0.00309												762.5	0.4745	1.6132			762.5	0.00659	0.00637	0.00546	0.00373	0.0027	0.00195															762.5	0.0829	0.8861	1.0778
763.5	0.00583	0.00516	0.00478	0.00463	0.00367	0.00304												763.5	0.4999	1.6291			763.5	0.00672	0.0065	0.00542	0.00391	0.00274	0.00196															763.5	0.0769	0.8816	1.0882
764.5	0.00595	0.00522	0.00461	0.00443	0.00395	0.00303												764.5	0.559	1.588			764.5	0.00669	0.00648	0.00552	0.00388	0.00281	0.002															764.5	0.1089	0.8708	1.0964
765.5	0.00574	0.00504	0.00471	0.00473	0.00403	0.00322												765.5	0.4594	1.6496			765.5	0.00673	0.0065	0.0055	0.00384	0.0028	0.00198															765.5	0.0742	0.9009	1.1092
766.5	0.00596	0.00508	0.00456	0.00447	0.00382	0.0032												766.5	0.5278	1.5942			766.5	0.00666	0.00653	0.00557	0.00397	0.00283	0.00209															766.5	0.0822	0.8771	1.1231
767.5	0.0058	0.00508	0.00479	0.00462	0.00398	0.00327												767.5	0.4783	1.6186			767.5	0.00675	0.00665	0.00567	0.00389	0.00288	0.00199															767.5	0.0707	0.9195	1.1207
768.5	0.00602	0.00523	0.00469	0.00447	0.00406	0.00325												768.5	0.5319	1.6263			768.5	0.00688	0.00672	0.00566	0.004	0.00291	0.00201															768.5	0.1073	0.885	1.1493
769.5	0.0061	0.00545	0.00514	0.00452	0.00398	0.00315												769.5	0.6203	1.6295			769.5	0.0067	0.00671	0.00566	0.00396	0.00292	0.00203															769.5	0.056	0.899	1.1347
770.5	0.00586	0.00523	0.00467	0.00438	0.00404	0.00339												770.5	0.4733	1.6542			770.5	0.00709	0.00689	0.00574	0.00397	0.00283	0.00207															770.5	0.0739	0.971	1.137
771.5	0.00585	0.00518	0.00475	0.00457	0.00399	0.00349												771.5	0.4772	1.6491			771.5	0.00661	0.00651	0.00562	0.00406	0.00279	0.00203															771.5	0.0173	0.8609	1.166
772.5	0.0057	0.00503	0.00467	0.00452	0.0042	0.00337												772.5	0.4517	1.6555			772.5	0.00694	0.0069	0.00583	0.00401	0.00288	0.00207															772.5	0.063	0.9366	1.1595
773.5	0.00603	0.00521	0.00462	0.00463	0.00412	0.00329												773.5	0.5389	1.6382			773.5	0.00681	0.00665	0.00561	0.00398	0.0029	0.00209															773.5	0.0447	0.9111	1.1265
774.5	0.006	0.00524	0.00476	0.00466	0.00413	0.00352												774.5	0.5413	1.6413			774.5	0.00672	0.00661	0.00565	0.00389	0.00281	0.00215															774.5	0.0506	0.9352	1.1058
775.5	0.0061	0.00526	0.00474	0.00462	0.0039	0.00341												775.5	0.4935	1.6722			775.5	0.00681	0.00668	0.00558	0.00387	0.00289	0.00208															775.5	0.0074	0.9665	1.1215
776.5	0.00614	0.00521	0.00475	0.00449	0.00395	0.0035												776.5	0.5862	1.6079			776.5	0.00687	0.00668	0.00572	0.00391	0.00281	0.00212															776.5	0.0582	0.9552	1.102
777.5	0.00567	0.00504	0.0046	0.00461	0.0041	0.00325												777.5	0.5123	1.6112			777.5	0.00713	0.00681	0.00586	0.00391	0.00271	0.00202															777.5	0.1745	0.9385	1.132
778.5	0.00606	0.0051	0.0046	0.00473	0.00386	0.00316												778.5	0.4391	1.6886			778.5	0.00679	0.00668	0.00569	0.00396	0.00294	0.0021															778.5	0.0679	0.9274	1.1226
