# Supplementary material for: Outpacing conventional nicotinamide hydrogenation catalysis by a strongly communicating heterodinuclear photocatalyst
Source: Nat Commun. 2022 May 9;13:2538. doi: 10.1038/s41467-022-30147-4 (PMC9085789; doi:10.1038/s41467-022-30147-4)
Supplement: Supplementary file 4 — Source Data [file 41467_2022_30147_MOESM4_ESM.zip › SourceData/Source Data Fig. 2/Figure_2_chem_struct.cdxml]

<?xml version="1.0" encoding="UTF-8" ?>
<!DOCTYPE CDXML SYSTEM "http://www.cambridgesoft.com/xml/cdxml.dtd" >
<CDXML
 CreationProgram="ChemDraw 20.1.0.110"
 Name="Figure2.cdxml"
 BoundingBox="6.60 147.08 513.38 364.44"
 WindowPosition="0 0"
 WindowSize="0 -1073741824"
 WindowIsZoomed="yes"
 FractionalWidths="yes"
 InterpretChemically="yes"
 ShowAtomQuery="yes"
 ShowAtomStereo="no"
 ShowAtomEnhancedStereo="yes"
 ShowAtomNumber="no"
 ShowResidueID="no"
 ShowBondQuery="yes"
 ShowBondRxn="yes"
 ShowBondStereo="no"
 ShowTerminalCarbonLabels="no"
 ShowNonTerminalCarbonLabels="no"
 HideImplicitHydrogens="no"
 LabelFont="3"
 LabelSize="6"
 LabelFace="96"
 CaptionFont="3"
 CaptionSize="6"
 CaptionFace="96"
 HashSpacing="1.70"
 MarginWidth="1.19"
 LineWidth="0.60"
 BoldWidth="1.56"
 BondLength="10.80"
 BondSpacing="18"
 ChainAngle="120"
 LabelJustification="Auto"
 CaptionJustification="Left"
 AminoAcidTermini="HOH"
 ShowSequenceTermini="yes"
 ShowSequenceBonds="yes"
 ShowSequenceUnlinkedBranches="no"
 ResidueWrapCount="40"
 ResidueBlockCount="10"
 ResidueZigZag="yes"
 NumberResidueBlocks="no"
 PrintMargins="50.88 55.84 50.88 55.84"
 MacPrintInfo="00030000004800480000000002DE0240FFEEFFEE030602520367052803FC00020000004800480000000002DE0240000100000064000000010001010100000001270F000100010000000000000000000000000002001901900000000000600000000000000000000100000000000000000000000000000000"
 ChemPropName=""
 ChemPropFormula="Chemical Formula: "
 ChemPropExactMass="Exact Mass: "
 ChemPropMolWt="Molecular Weight: "
 ChemPropMOverZ="m/z: "
 ChemPropAnalysis="Elemental Analysis: "
 ChemPropBoilingPt="Boiling Point: "
 ChemPropMeltingPt="Melting Point: "
 ChemPropCritTemp="Critical Temp: "
 ChemPropCritPres="Critical Pres: "
 ChemPropCritVol="Critical Vol: "
 ChemPropGibbs="Gibbs Energy: "
 ChemPropLogP="Log P: "
 ChemPropMR="MR: "
 ChemPropHenry="Henry&apos;s Law: "
 ChemPropEForm="Heat of Form: "
 ChemProptPSA="tPSA: "
 ChemPropLogS="LogS: "
 ChemPropPKa="pKa: "
 ChemPropID=""
 ChemPropFragmentLabel=""
 color="0"
 bgcolor="1"
 RxnAutonumberStart="1"
 RxnAutonumberConditions="no"
 RxnAutonumberStyle="Roman"
 RxnAutonumberFormat="(#)"
><colortable>
<color r="1" g="1" b="1"/>
<color r="0" g="0" b="0"/>
<color r="0.0706" g="0.0706" b="0.0706"/>
<color r="0.7255" g="0.0510" b="0.1255"/>
<color r="0.9608" g="0.7451" b="0.3647"/>
<color r="0" g="0.4392" b="0.2000"/>
<color r="0" g="0.4510" b="0.5373"/>
<color r="0" g="0.1608" b="0.3451"/>
<color r="0.3451" g="0.2941" b="0.5059"/>
<color r="0.4000" g="0.4000" b="1"/>
<color r="0.7961" g="0.9020" b="1"/>
<color r="0.9294" g="0.8667" b="0.9294"/>
<color r="1" g="0" b="1"/>
<color r="0.2392" g="0.5255" b="0.4000"/>
<color r="0.7490" g="0.7490" b="0.7490"/>
<color r="0.9216" g="0.9216" b="0.9216"/>
<color r="0.5020" g="0" b="0.5020"/>
</colortable><fonttable>
<font id="3" charset="iso-8859-1" name="Arial"/>
</fonttable><page
 id="114511"
 BoundingBox="0 0 1020.48 1360.64"
 HeaderPosition="36"
 FooterPosition="36"
 PrintTrimMarks="yes"
 HeightPages="2"
 WidthPages="2"
><group
 id="11612"
 BoundingBox="112.33 189.20 134.30 200.85"
 Z="2696"
><t
 id="1751"
 p="121 194.55"
 BoundingBox="121 189.20 124.33 196.10"
 Z="2281"
 Warning="ChemDraw can&apos;t interpret this label."
 LineHeight="auto"
><s font="3" size="6" color="0" face="96">i)</s></t><graphic
 id="114494"
 SupersededBy="114524"
 BoundingBox="134.30 199.35 112.33 199.35"
 Z="2283"
 GraphicType="Line"
 ArrowType="FullHead"
 HeadSize="1000"
/><arrow
 id="114524"
 BoundingBox="112.33 197.10 134.30 200.85"
 Z="2283"
 FillType="None"
 ArrowheadHead="Full"
 ArrowheadType="Solid"
 HeadSize="1000"
 ArrowheadCenterSize="875"
 ArrowheadWidth="250"
 Head3D="134.30 199.35 0"
 Tail3D="112.33 199.35 0"
 Center3D="189.91 621.52 0"
 MajorAxisEnd3D="194.27 621.52 0"
 MinorAxisEnd3D="189.91 630.11 0"
/></group><group
 id="12489"
 BoundingBox="111.58 304.40 133.55 316.06"
 Z="3129"
><t
 id="12490"
 p="120.25 309.75"
 BoundingBox="120.25 304.40 124.91 311.30"
 Z="3126"
 Warning="ChemDraw can&apos;t interpret this label."
 LineHeight="auto"
><s font="3" size="6" color="0" face="96">ii)</s></t><graphic
 id="114499"
 SupersededBy="114529"
 BoundingBox="133.55 314.56 111.58 314.56"
 Z="3128"
 GraphicType="Line"
 ArrowType="FullHead"
 HeadSize="1000"
/><arrow
 id="114529"
 BoundingBox="111.58 312.31 133.55 316.06"
 Z="3128"
 FillType="None"
 ArrowheadHead="Full"
 ArrowheadType="Solid"
 HeadSize="1000"
 ArrowheadCenterSize="875"
 ArrowheadWidth="250"
 Head3D="133.55 314.56 0"
 Tail3D="111.58 314.56 0"
 Center3D="188.78 794.34 0"
 MajorAxisEnd3D="193.34 794.34 0"
 MinorAxisEnd3D="188.78 803.32 0"
/></group><group
 id="12499"
 BoundingBox="494.16 263.23 513.01 273.86"
 Z="3132"
><fragment
 id="12033"
 BoundingBox="494.16 264.92 503.11 273.86"
 Z="2865"
><n
 id="12034"
 p="494.16 265.22"
 Z="2864"
 AS="N"
/><n
 id="12035"
 p="502.81 265.22"
 Z="2866"
 AS="N"
/><n
 id="12036"
 p="502.81 273.86"
 Z="2868"
 AS="N"
/><b
 id="12037"
 Z="2867"
 B="12034"
 E="12035"
 BS="N"
/><b
 id="12038"
 Z="2869"
 B="12035"
 E="12036"
 BS="N"
/></fragment><t
 id="12039"
 p="506.17 268.58"
 BoundingBox="506.17 263.23 513.01 270.13"
 Z="2870"
 Warning="Chemical Interpretation is not possible for this label"
 LineHeight="auto"
><s font="3" size="6" color="0" face="96">3</s><s font="3" size="6" color="0">+</s></t></group><group
 id="12501"
 BoundingBox="144.63 267.43 287.09 364.44"
 Z="3133"
><fragment
 id="12041"
 BoundingBox="144.63 267.43 287.09 362.46"
 Z="2874"
><n
 id="12042"
 p="205.26 299.57"
 Z="2872"
 AS="N"
/><n
 id="12043"
 p="205.26 308.21"
 Z="2873"
 Warning="An atom in this label has an invalid valence."
 Element="7"
 NumHydrogens="0"
 NeedsClean="yes"
 AS="N"
><t
 p="203.09 310.53"
 BoundingBox="203.09 305.52 207.43 310.53"
 LabelJustification="Left"
><s font="3" size="6" color="0" face="96">N</s></t></n><n
 id="12044"
 p="212.74 312.53"
 Z="2875"
 AS="N"
/><n
 id="12045"
 p="220.22 308.21"
 Z="2876"
 AS="N"
/><n
 id="12046"
 p="220.22 299.57"
 Z="2877"
 AS="N"
/><n
 id="12047"
 p="212.74 295.25"
 Z="2878"
 AS="N"
/><n
 id="12048"
 p="212.74 321.18"
 Z="2885"
 AS="N"
/><n
 id="12049"
 p="220.22 325.50"
 Z="2886"
 AS="N"
/><n
 id="12050"
 p="227.71 321.18"
 Z="2887"
 AS="N"
/><n
 id="12051"
 p="227.71 312.53"
 Z="2888"
 AS="N"
/><n
 id="12052"
 p="205.26 325.50"
 Z="2894"
 Warning="An atom in this label has an invalid valence."
 Element="7"
 NumHydrogens="0"
 NeedsClean="yes"
 AS="N"
><t
 p="203.09 327.82"
 BoundingBox="203.09 322.81 207.43 327.82"
 LabelJustification="Left"
><s font="3" size="6" color="0" face="96">N</s></t></n><n
 id="12053"
 p="205.26 334.14"
 Z="2895"
 AS="N"
/><n
 id="12054"
 p="212.74 338.46"
 Z="2896"
 AS="N"
/><n
 id="12055"
 p="220.22 334.14"
 Z="2897"
 AS="N"
/><n
 id="12056"
 p="188.96 280.50"
 Z="2903"
 AS="N"
/><n
 id="12057"
 p="181.47 284.82"
 Z="2904"
 AS="N"
/><n
 id="12058"
 p="181.47 293.46"
 Z="2905"
 AS="N"
/><n
 id="12059"
 p="188.96 297.78"
 Z="2906"
 Warning="An atom in this label has an invalid valence."
 Element="7"
 NumHydrogens="0"
 NeedsClean="yes"
 AS="N"
><t
 p="186.79 300.10"
 BoundingBox="186.79 295.09 191.13 300.10"
 LabelJustification="Left"
><s font="3" size="6" color="0" face="96">N</s></t></n><n
 id="12060"
 p="196.44 293.46"
 Z="2907"
 AS="N"
/><n
 id="12061"
 p="196.44 284.82"
 Z="2908"
 AS="N"
/><n
 id="12062"
 p="173.99 297.78"
 Z="2915"
 AS="N"
/><n
 id="12063"
 p="166.52 293.46"
 Z="2917"
 AS="N"
/><n
 id="12064"
 p="159.04 297.78"
 Z="2918"
 AS="N"
/><n
 id="12065"
 p="159.04 306.42"
 Z="2919"
 AS="N"
/><n
 id="12066"
 p="166.52 310.74"
 Z="2920"
 AS="N"
/><n
 id="12067"
 p="173.99 306.42"
 Z="2921"
 Warning="An atom in this label has an invalid valence."
 Element="7"
 NumHydrogens="0"
 NeedsClean="yes"
 AS="N"
><t
 p="171.82 308.74"
 BoundingBox="171.82 303.73 176.16 308.74"
 LabelJustification="Left"
><s font="3" size="6" color="0" face="96">N</s></t></n><n
 id="12068"
 p="188.96 271.86"
 Z="2928"
 NodeType="Nickname"
 NeedsClean="yes"
 AS="N"
><fragment
 id="114530"
><n
 id="113934"
 p="188.96 271.86"
 Z="2172"
/><n
 id="113935"
 p="180.36 271.86"
 Z="2173"
/><n
 id="113936"
 p="188.96 263.26"
 Z="2174"
/><n
 id="113937"
 p="197.56 271.86"
 Z="2175"
/><n
 id="113938"
 p="188.96 280.46"
 Z="2176"
 NodeType="ExternalConnectionPoint"
 ExternalConnectionNum="1"
/><b
 id="113939"
 Z="2177"
 B="113934"
 E="113935"
/><b
 id="113940"
 Z="2178"
 B="113934"
 E="113936"
/><b
 id="113941"
 Z="2179"
 B="113934"
 E="113937"
/><b
 id="113942"
 Z="2180"
 B="113938"
 E="113934"
/></fragment><t
 p="188.33 274.19"
 BoundingBox="188.33 267.43 196.92 274.24"
 LabelJustification="Left"
 LabelAlignment="Left"
><s font="3" size="6" color="0" face="66">t</s><s font="3" size="6" color="0" face="96">Bu</s></t></n><n
 id="12079"
 p="151.55 293.46"
 Z="2930"
 NodeType="Nickname"
 NeedsClean="yes"
 AS="N"
><fragment
 id="114531"
><n
 id="113945"
 p="151.55 293.46"
 Z="2181"
/><n
 id="113946"
 p="147.25 300.91"
 Z="2182"
/><n
 id="113947"
 p="144.10 289.16"
 Z="2183"
/><n
 id="113948"
 p="155.85 286.01"
 Z="2184"
/><n
 id="113949"
 p="159 297.76"
 Z="2185"
 NodeType="ExternalConnectionPoint"
 ExternalConnectionNum="1"
/><b
 id="113950"
 Z="2186"
 B="113945"
 E="113946"
/><b
 id="113951"
 Z="2187"
 B="113945"
 E="113947"
/><b
 id="113952"
 Z="2188"
 B="113945"
 E="113948"
/><b
 id="113953"
 Z="2189"
 B="113949"
 E="113945"
/></fragment><t
 p="153.22 295.78"
 BoundingBox="144.63 289.02 153.22 295.83"
 LabelJustification="Right"
 Justification="Right"
 LabelAlignment="Right"
><s font="3" size="6" color="0" face="66">t</s><s font="3" size="6" color="0" face="96">Bu</s></t></n><n
 id="12090"
 p="159.11 334.15"
 Z="2932"
 AS="N"
/><n
 id="12091"
 p="166.59 338.47"
 Z="2933"
 AS="N"
/><n
 id="12092"
 p="174.07 334.15"
 Z="2934"
 AS="N"
/><n
 id="12093"
 p="174.07 325.52"
 Z="2935"
 Warning="An atom in this label has an invalid valence."
 Element="7"
 NumHydrogens="0"
 NeedsClean="yes"
 AS="N"
><t
 p="171.90 327.84"
 BoundingBox="171.90 322.83 176.24 327.84"
 LabelJustification="Left"
><s font="3" size="6" color="0" face="96">N</s></t></n><n
 id="12094"
 p="166.59 321.20"
 Z="2936"
 AS="N"
/><n
 id="12095"
 p="159.11 325.52"
 Z="2937"
 AS="N"
/><n
 id="12096"
 p="181.55 338.47"
 Z="2944"
 AS="N"
/><n
 id="12097"
 p="181.55 347.12"
 Z="2946"
 AS="N"
/><n
 id="12098"
 p="189.04 351.44"
 Z="2947"
 AS="N"
/><n
 id="12099"
 p="196.52 347.12"
 Z="2948"
 AS="N"
/><n
 id="12100"
 p="196.52 338.47"
 Z="2949"
 AS="N"
/><n
 id="12101"
 p="189.04 334.15"
 Z="2950"
 Warning="An atom in this label has an invalid valence."
 Element="7"
 NumHydrogens="0"
 NeedsClean="yes"
 AS="N"
><t
 p="186.87 336.47"
 BoundingBox="186.87 331.46 191.21 336.47"
 LabelJustification="Left"
><s font="3" size="6" color="0" face="96">N</s></t></n><n
 id="12102"
 p="151.62 338.47"
 Z="2957"
 NodeType="Nickname"
 NeedsClean="yes"
 AS="N"
><fragment
 id="114532"
><n
 id="113956"
 p="151.62 338.47"
 Z="2190"
/><n
 id="113957"
 p="155.92 345.92"
 Z="2191"
/><n
 id="113958"
 p="144.17 342.77"
 Z="2192"
/><n
 id="113959"
 p="147.32 331.03"
 Z="2193"
/><n
 id="113960"
 p="159.07 334.18"
 Z="2194"
 NodeType="ExternalConnectionPoint"
 ExternalConnectionNum="1"
/><b
 id="113961"
 Z="2195"
 B="113956"
 E="113957"
/><b
 id="113962"
 Z="2196"
 B="113956"
 E="113958"
/><b
 id="113963"
 Z="2197"
 B="113956"
 E="113959"
/><b
 id="113964"
 Z="2198"
 B="113960"
 E="113956"
/></fragment><t
 p="153.29 340.79"
 BoundingBox="144.70 334.03 153.29 340.84"
 LabelJustification="Right"
 Justification="Right"
 LabelAlignment="Right"
><s font="3" size="6" color="0" face="66">t</s><s font="3" size="6" color="0" face="96">Bu</s></t></n><n
 id="12113"
 p="189.04 360.08"
 Z="2959"
 NodeType="Nickname"
 NeedsClean="yes"
 AS="N"
><fragment
 id="114533"
><n
 id="113967"
 p="189.04 360.08"
 Z="2199"
/><n
 id="113968"
 p="197.64 360.08"
 Z="2200"
/><n
 id="113969"
 p="189.04 368.68"
 Z="2201"
/><n
 id="113970"
 p="180.44 360.08"
 Z="2202"
/><n
 id="113971"
 p="189.04 351.48"
 Z="2203"
 NodeType="ExternalConnectionPoint"
 ExternalConnectionNum="1"
/><b
 id="113972"
 Z="2204"
 B="113967"
 E="113968"
/><b
 id="113973"
 Z="2205"
 B="113967"
 E="113969"
/><b
 id="113974"
 Z="2206"
 B="113967"
 E="113970"
/><b
 id="113975"
 Z="2207"
 B="113971"
 E="113967"
/></fragment><t
 p="188.41 362.41"
 BoundingBox="188.41 355.65 197 362.46"
 LabelJustification="Left"
 LabelAlignment="Left"
><s font="3" size="6" color="0" face="66">t</s><s font="3" size="6" color="0" face="96">Bu</s></t></n><n
 id="12124"
 p="188.90 316.10"
 Z="2961"
 Element="44"
 NumHydrogens="0"
 NeedsClean="yes"
 AS="N"
><t
 p="188.90 318.42"
 BoundingBox="185.07 313.41 192.73 318.47"
 LabelJustification="Center"
 Justification="Center"
 LabelAlignment="Center"
><s font="3" size="6" color="0" face="96">Ru</s></t></n><n
 id="12125"
 p="235.19 325.50"
 Z="2968"
 AS="N"
/><n
 id="12126"
 p="236.10 334.09"
 Z="2970"
 Element="7"
 NumHydrogens="0"
 NeedsClean="yes"
 AS="N"
><t
 p="233.93 336.41"
 BoundingBox="233.93 331.40 238.27 336.41"
 LabelJustification="Left"
 LabelAlignment="Right"
><s font="3" size="6" color="0" face="96">N</s></t></n><n
 id="12127"
 p="244.54 335.88"
 Z="2971"
 Element="7"
 NumHydrogens="0"
 NeedsClean="yes"
 AS="N"
><t
 p="242.37 338.20"
 BoundingBox="242.37 333.19 246.71 338.20"
 LabelJustification="Left"
 LabelAlignment="Below"
><s font="3" size="6" color="0" face="96">N</s></t></n><n
 id="12128"
 p="248.86 328.40"
 Z="2972"
 Element="7"
 NumHydrogens="0"
 NeedsClean="yes"
 AS="N"
><t
 p="246.69 330.72"
 BoundingBox="246.69 325.71 251.03 330.72"
 LabelJustification="Left"
><s font="3" size="6" color="0" face="96">N</s></t></n><n
 id="12129"
 p="243.09 321.98"
 Z="2973"
 AS="N"
/><n
 id="12130"
 p="257.45 327.50"
 Z="2979"
 AS="N"
/><n
 id="12131"
 p="262.54 334.49"
 Z="2981"
 AS="N"
/><n
 id="12132"
 p="271.13 333.59"
 Z="2982"
 AS="N"
/><n
 id="12133"
 p="274.64 325.70"
 Z="2983"
 AS="N"
/><n
 id="12134"
 p="269.57 318.70"
 Z="2984"
 AS="N"
/><n
 id="12135"
 p="260.97 319.61"
 Z="2985"
 AS="N"
/><n
 id="12136"
 p="283.24 324.79"
 Z="2992"
 Element="7"
 NumHydrogens="0"
 NeedsClean="yes"
 AS="N"
><t
 p="281.07 327.11"
 BoundingBox="281.07 322.10 285.41 327.11"
 LabelJustification="Left"
><s font="3" size="6" color="0" face="96">N</s></t></n><n
 id="12137"
 p="286.75 316.90"
 Z="2993"
 AS="N"
/><n
 id="12138"
 p="281.67 309.91"
 Z="2994"
 AS="N"
/><n
 id="12139"
 p="273.08 310.81"
 Z="2995"
 AS="N"
/><n
 id="12140"
 p="259.02 342.38"
 Z="3001"
 AS="N"
/><n
 id="12141"
 p="264.10 349.37"
 Z="3002"
 AS="N"
/><n
 id="12142"
 p="272.70 348.47"
 Z="3003"
 AS="N"
/><n
 id="12143"
 p="276.21 340.57"
 Z="3004"
 Element="7"
 NumHydrogens="0"
 NeedsClean="yes"
 AS="N"
><t
 p="274.04 342.89"
 BoundingBox="274.04 337.88 278.38 342.89"
 LabelJustification="Left"
><s font="3" size="6" color="0" face="96">N</s></t></n><b
 id="12147"
 Z="2879"
 B="12042"
 E="12043"
 Order="2"
 BS="N"
 BondCircularOrdering="12152 0 12198 12148"
/><b
 id="12148"
 Z="2880"
 B="12043"
 E="12044"
 BS="N"
/><b
 id="12149"
 Z="2881"
 B="12044"
 E="12045"
 Order="2"
 BS="N"
 BondCircularOrdering="12148 12153 12157 12150"
/><b
 id="12150"
 Z="2882"
 B="12045"
 E="12046"
 BS="N"
/><b
 id="12151"
 Z="2883"
 B="12046"
 E="12047"
 Order="2"
 BS="N"
 BondCircularOrdering="12150 0 0 12152"
/><b
 id="12152"
 Z="2884"
 B="12047"
 E="12042"
 BS="N"
/><b
 id="12153"
 Z="2889"
 B="12044"
 E="12048"
 BS="N"
/><b
 id="12154"
 Z="2890"
 B="12048"
 E="12049"
 Order="2"
 DoublePosition="Left"
 BS="N"
 BondCircularOrdering="12153 12158 12162 12155"
/><b
 id="12155"
 Z="2891"
 B="12049"
 E="12050"
 BS="N"
/><b
 id="12156"
 Z="2892"
 B="12050"
 E="12051"
 Order="2"
 BS="N"
 BondCircularOrdering="12155 12199 0 12157"
/><b
 id="12157"
 Z="2893"
 B="12051"
 E="12045"
 BS="N"
/><b
 id="12158"
 Z="2898"
 B="12048"
 E="12052"
 BS="N"
/><b
 id="12159"
 Z="2899"
 B="12052"
 E="12053"
 Order="2"
 BS="N"
 BondCircularOrdering="12158 12196 0 12160"
/><b
 id="12160"
 Z="2900"
 B="12053"
 E="12054"
 BS="N"
/><b
 id="12161"
 Z="2901"
 B="12054"
 E="12055"
 Order="2"
 BS="N"
 BondCircularOrdering="12160 0 0 12162"
/><b
 id="12162"
 Z="2902"
 B="12055"
 E="12049"
 BS="N"
/><b
 id="12163"
 Z="2909"
 B="12056"
 E="12057"
 Order="2"
 BS="N"
 BondCircularOrdering="12168 12176 0 12164"
/><b
 id="12164"
 Z="2910"
 B="12057"
 E="12058"
 BS="N"
/><b
 id="12165"
 Z="2911"
 B="12058"
 E="12059"
 Order="2"
 BS="N"
 BondCircularOrdering="12164 12169 12193 12166"
/><b
 id="12166"
 Z="2912"
 B="12059"
 E="12060"
 BS="N"
/><b
 id="12167"
 Z="2913"
 B="12060"
 E="12061"
 Order="2"
 BS="N"
 BondCircularOrdering="12166 0 0 12168"
/><b
 id="12168"
 Z="2914"
 B="12061"
 E="12056"
 BS="N"
/><b
 id="12169"
 Z="2916"
 B="12058"
 E="12062"
 BS="N"
/><b
 id="12170"
 Z="2922"
 B="12062"
 E="12063"
 Order="2"
 BS="N"
 BondCircularOrdering="12175 12169 0 12171"
/><b
 id="12171"
 Z="2923"
 B="12063"
 E="12064"
 BS="N"
/><b
 id="12172"
 Z="2924"
 B="12064"
 E="12065"
 Order="2"
 BS="N"
 BondCircularOrdering="12171 12177 0 12173"
/><b
 id="12173"
 Z="2925"
 B="12065"
 E="12066"
 BS="N"
/><b
 id="12174"
 Z="2926"
 B="12066"
 E="12067"
 Order="2"
 BS="N"
 BondCircularOrdering="12173 0 12197 12175"
/><b
 id="12175"
 Z="2927"
 B="12067"
 E="12062"
 BS="N"
/><b
 id="12176"
 Z="2929"
 B="12056"
 E="12068"
 BS="N"
/><b
 id="12177"
 Z="2931"
 B="12064"
 E="12079"
 BS="N"
/><b
 id="12178"
 Z="2938"
 B="12090"
 E="12091"
 Order="2"
 BS="N"
 BondCircularOrdering="12183 12191 0 12179"
/><b
 id="12179"
 Z="2939"
 B="12091"
 E="12092"
 BS="N"
/><b
 id="12180"
 Z="2940"
 B="12092"
 E="12093"
 Order="2"
 BS="N"
 BondCircularOrdering="12179 12184 12195 12181"
/><b
 id="12181"
 Z="2941"
 B="12093"
 E="12094"
 BS="N"
/><b
 id="12182"
 Z="2942"
 B="12094"
 E="12095"
 Order="2"
 BS="N"
 BondCircularOrdering="12181 0 0 12183"
/><b
 id="12183"
 Z="2943"
 B="12095"
 E="12090"
 BS="N"
/><b
 id="12184"
 Z="2945"
 B="12092"
 E="12096"
 BS="N"
/><b
 id="12185"
 Z="2951"
 B="12096"
 E="12097"
 Order="2"
 BS="N"
 BondCircularOrdering="12190 12184 0 12186"
/><b
 id="12186"
 Z="2952"
 B="12097"
 E="12098"
 BS="N"
/><b
 id="12187"
 Z="2953"
 B="12098"
 E="12099"
 Order="2"
 BS="N"
 BondCircularOrdering="12186 12192 0 12188"
/><b
 id="12188"
 Z="2954"
 B="12099"
 E="12100"
 BS="N"
/><b
 id="12189"
 Z="2955"
 B="12100"
 E="12101"
 Order="2"
 BS="N"
 BondCircularOrdering="12188 0 12194 12190"
/><b
 id="12190"
 Z="2956"
 B="12101"
 E="12096"
 BS="N"
/><b
 id="12191"
 Z="2958"
 B="12090"
 E="12102"
 BS="N"
/><b
 id="12192"
 Z="2960"
 B="12098"
 E="12113"
 BS="N"
/><b
 id="12193"
 Z="2962"
 B="12059"
 E="12124"
 BS="N"
/><b
 id="12194"
 Z="2963"
 B="12101"
 E="12124"
 BS="N"
/><b
 id="12195"
 Z="2964"
 B="12124"
 E="12093"
 Display="WedgeBegin"
 BS="N"
/><b
 id="12196"
 Z="2965"
 B="12124"
 E="12052"
 Display="WedgeBegin"
 BS="N"
/><b
 id="12197"
 Z="2966"
 B="12124"
 E="12067"
 Display="WedgedHashBegin"
 BS="N"
/><b
 id="12198"
 Z="2967"
 B="12124"
 E="12043"
 Display="WedgedHashBegin"
 BS="N"
/><b
 id="12199"
 Z="2969"
 B="12050"
 E="12125"
 BS="N"
/><b
 id="12200"
 Z="2974"
 B="12125"
 E="12126"
 BS="N"
/><b
 id="12201"
 Z="2975"
 B="12126"
 E="12127"
 Order="2"
 BS="N"
 BondCircularOrdering="12200 0 0 12202"
/><b
 id="12202"
 Z="2976"
 B="12127"
 E="12128"
 BS="N"
/><b
 id="12203"
 Z="2977"
 B="12128"
 E="12129"
 BS="N"
/><b
 id="12204"
 Z="2978"
 B="12129"
 E="12125"
 Order="2"
 BS="N"
 BondCircularOrdering="12203 0 12199 12200"
/><b
 id="12205"
 Z="2980"
 B="12128"
 E="12130"
 BS="N"
/><b
 id="12206"
 Z="2986"
 B="12130"
 E="12131"
 BS="N"
/><b
 id="12207"
 Z="2987"
 B="12131"
 E="12132"
 Order="2"
 DoublePosition="Left"
 BS="N"
 BondCircularOrdering="12206 12217 12221 12208"
/><b
 id="12208"
 Z="2988"
 B="12132"
 E="12133"
 BS="N"
/><b
 id="12209"
 Z="2989"
 B="12133"
 E="12134"
 Order="2"
 DoublePosition="Left"
 BS="N"
 BondCircularOrdering="12208 12212 12216 12210"
/><b
 id="12210"
 Z="2990"
 B="12134"
 E="12135"
 BS="N"
/><b
 id="12211"
 Z="2991"
 B="12135"
 E="12130"
 Order="2"
 BS="N"
 BondCircularOrdering="12210 0 12205 12206"
/><b
 id="12212"
 Z="2996"
 B="12133"
 E="12136"
 BS="N"
/><b
 id="12213"
 Z="2997"
 B="12136"
 E="12137"
 Order="2"
 BS="N"
 BondCircularOrdering="12212 0 0 12214"
/><b
 id="12214"
 Z="2998"
 B="12137"
 E="12138"
 BS="N"
/><b
 id="12215"
 Z="2999"
 B="12138"
 E="12139"
 Order="2"
 BS="N"
 BondCircularOrdering="12214 0 0 12216"
/><b
 id="12216"
 Z="3000"
 B="12139"
 E="12134"
 BS="N"
/><b
 id="12217"
 Z="3005"
 B="12131"
 E="12140"
 BS="N"
/><b
 id="12218"
 Z="3006"
 B="12140"
 E="12141"
 Order="2"
 BS="N"
 BondCircularOrdering="12217 0 0 12219"
/><b
 id="12219"
 Z="3007"
 B="12141"
 E="12142"
 BS="N"
/><b
 id="12220"
 Z="3008"
 B="12142"
 E="12143"
 Order="2"
 BS="N"
 BondCircularOrdering="12219 0 0 12221"
/><b
 id="12221"
 Z="3009"
 B="12143"
 E="12132"
 BS="N"
/></fragment><t
 id="12255"
 p="240.15 362.89"
 BoundingBox="240.15 357.29 243.49 364.44"
 Z="3017"
 Warning="ChemDraw can&apos;t interpret this label."
 LineHeight="auto"
><s font="3" size="6" color="0" face="97">3</s></t></group><group
 id="12502"
 BoundingBox="6.60 263.23 116.25 362.46"
 Z="3134"
><group
 id="12497"
 BoundingBox="97.40 263.23 116.25 273.86"
 Z="3130"
><fragment
 id="12482"
 BoundingBox="97.40 264.92 106.34 273.86"
 Z="3119"
><n
 id="12483"
 p="97.40 265.22"
 Z="3118"
 AS="N"
/><n
 id="12484"
 p="106.04 265.22"
 Z="3120"
 AS="N"
/><n
 id="12485"
 p="106.04 273.86"
 Z="3122"
 AS="N"
/><b
 id="12486"
 Z="3121"
 B="12483"
 E="12484"
 BS="N"
/><b
 id="12487"
 Z="3123"
 B="12484"
 E="12485"
 BS="N"
/></fragment><t
 id="12488"
 p="109.41 268.58"
 BoundingBox="109.41 263.23 116.25 270.13"
 Z="3124"
 Warning="Chemical Interpretation is not possible for this label"
 LineHeight="auto"
><s font="3" size="6" color="0" face="96">2</s><s font="3" size="6" color="0">+</s></t></group><fragment
 id="12342"
 BoundingBox="6.60 267.43 105.57 362.46"
 Z="3020"
><n
 id="12343"
 p="67.23 299.57"
 Z="3018"
 AS="N"
/><n
 id="12344"
 p="67.23 308.21"
 Z="3019"
 Warning="An atom in this label has an invalid valence."
 Element="7"
 NumHydrogens="0"
 NeedsClean="yes"
 AS="N"
><t
 p="65.06 310.53"
 BoundingBox="65.06 305.52 69.40 310.53"
 LabelJustification="Left"
><s font="3" size="6" color="0" face="96">N</s></t></n><n
 id="12345"
 p="74.70 312.53"
 Z="3021"
 AS="N"
/><n
 id="12346"
 p="82.19 308.21"
 Z="3022"
 AS="N"
/><n
 id="12347"
 p="82.19 299.57"
 Z="3023"
 AS="N"
/><n
 id="12348"
 p="74.70 295.25"
 Z="3024"
 AS="N"
/><n
 id="12349"
 p="74.70 321.18"
 Z="3031"
 AS="N"
/><n
 id="12350"
 p="82.19 325.50"
 Z="3032"
 AS="N"
/><n
 id="12351"
 p="89.67 321.18"
 Z="3033"
 AS="N"
/><n
 id="12352"
 p="89.67 312.53"
 Z="3034"
 AS="N"
/><n
 id="12353"
 p="67.23 325.50"
 Z="3040"
 Warning="An atom in this label has an invalid valence."
 Element="7"
 NumHydrogens="0"
 NeedsClean="yes"
 AS="N"
><t
 p="65.06 327.82"
 BoundingBox="65.06 322.81 69.40 327.82"
 LabelJustification="Left"
><s font="3" size="6" color="0" face="96">N</s></t></n><n
 id="12354"
 p="67.23 334.14"
 Z="3041"
 AS="N"
/><n
 id="12355"
 p="74.70 338.46"
 Z="3042"
 AS="N"
/><n
 id="12356"
 p="82.19 334.14"
 Z="3043"
 AS="N"
/><n
 id="12357"
 p="97.15 325.50"
 Z="3049"
 AS="N"
/><n
 id="12358"
 p="104.64 329.82"
 Z="3051"
 AS="N"
/><n
 id="12359"
 p="50.93 280.50"
 Z="3053"
 AS="N"
/><n
 id="12360"
 p="43.45 284.82"
 Z="3054"
 AS="N"
/><n
 id="12361"
 p="43.45 293.46"
 Z="3055"
 AS="N"
/><n
 id="12362"
 p="50.93 297.78"
 Z="3056"
 Warning="An atom in this label has an invalid valence."
 Element="7"
 NumHydrogens="0"
 NeedsClean="yes"
 AS="N"
><t
 p="48.76 300.10"
 BoundingBox="48.76 295.09 53.10 300.10"
 LabelJustification="Left"
><s font="3" size="6" color="0" face="96">N</s></t></n><n
 id="12363"
 p="58.41 293.46"
 Z="3057"
 AS="N"
/><n
 id="12364"
 p="58.41 284.82"
 Z="3058"
 AS="N"
/><n
 id="12365"
 p="35.96 297.78"
 Z="3065"
 AS="N"
/><n
 id="12366"
 p="28.48 293.46"
 Z="3067"
 AS="N"
/><n
 id="12367"
 p="21 297.78"
 Z="3068"
 AS="N"
/><n
 id="12368"
 p="21 306.42"
 Z="3069"
 AS="N"
/><n
 id="12369"
 p="28.48 310.74"
 Z="3070"
 AS="N"
/><n
 id="12370"
 p="35.96 306.42"
 Z="3071"
 Warning="An atom in this label has an invalid valence."
 Element="7"
 NumHydrogens="0"
 NeedsClean="yes"
 AS="N"
><t
 p="33.79 308.74"
 BoundingBox="33.79 303.73 38.13 308.74"
 LabelJustification="Left"
><s font="3" size="6" color="0" face="96">N</s></t></n><n
 id="12371"
 p="50.93 271.86"
 Z="3078"
 NodeType="Nickname"
 NeedsClean="yes"
 AS="N"
><fragment
 id="114534"
><n
 id="113978"
 p="50.93 271.86"
 Z="2208"
/><n
 id="113979"
 p="42.33 271.86"
 Z="2209"
/><n
 id="113980"
 p="50.93 263.26"
 Z="2210"
/><n
 id="113981"
 p="59.53 271.86"
 Z="2211"
/><n
 id="113982"
 p="50.93 280.46"
 Z="2212"
 NodeType="ExternalConnectionPoint"
 ExternalConnectionNum="1"
/><b
 id="113983"
 Z="2213"
 B="113978"
 E="113979"
/><b
 id="113984"
 Z="2214"
 B="113978"
 E="113980"
/><b
 id="113985"
 Z="2215"
 B="113978"
 E="113981"
/><b
 id="113986"
 Z="2216"
 B="113982"
 E="113978"
/></fragment><t
 p="50.30 274.19"
 BoundingBox="50.30 267.43 58.89 274.24"
 LabelJustification="Left"
 LabelAlignment="Left"
><s font="3" size="6" color="0" face="66">t</s><s font="3" size="6" color="0" face="96">Bu</s></t></n><n
 id="12382"
 p="13.52 293.46"
 Z="3080"
 NodeType="Nickname"
 NeedsClean="yes"
 AS="N"
><fragment
 id="114535"
><n
 id="113989"
 p="13.52 293.46"
 Z="2217"
/><n
 id="113990"
 p="9.22 300.91"
 Z="2218"
/><n
 id="113991"
 p="6.07 289.16"
 Z="2219"
/><n
 id="113992"
 p="17.82 286.01"
 Z="2220"
/><n
 id="113993"
 p="20.97 297.76"
 Z="2221"
 NodeType="ExternalConnectionPoint"
 ExternalConnectionNum="1"
/><b
 id="113994"
 Z="2222"
 B="113989"
 E="113990"
/><b
 id="113995"
 Z="2223"
 B="113989"
 E="113991"
/><b
 id="113996"
 Z="2224"
 B="113989"
 E="113992"
/><b
 id="113997"
 Z="2225"
 B="113993"
 E="113989"
/></fragment><t
 p="15.19 295.78"
 BoundingBox="6.60 289.02 15.19 295.83"
 LabelJustification="Right"
 Justification="Right"
 LabelAlignment="Right"
><s font="3" size="6" color="0" face="66">t</s><s font="3" size="6" color="0" face="96">Bu</s></t></n><n
 id="12393"
 p="21.07 334.15"
 Z="3082"
 AS="N"
/><n
 id="12394"
 p="28.55 338.47"
 Z="3083"
 AS="N"
/><n
 id="12395"
 p="36.04 334.15"
 Z="3084"
 AS="N"
/><n
 id="12396"
 p="36.04 325.52"
 Z="3085"
 Warning="An atom in this label has an invalid valence."
 Element="7"
 NumHydrogens="0"
 NeedsClean="yes"
 AS="N"
><t
 p="33.87 327.84"
 BoundingBox="33.87 322.83 38.21 327.84"
 LabelJustification="Left"
><s font="3" size="6" color="0" face="96">N</s></t></n><n
 id="12397"
 p="28.55 321.20"
 Z="3086"
 AS="N"
/><n
 id="12398"
 p="21.07 325.52"
 Z="3087"
 AS="N"
/><n
 id="12399"
 p="43.53 338.47"
 Z="3094"
 AS="N"
/><n
 id="12400"
 p="43.53 347.12"
 Z="3096"
 AS="N"
/><n
 id="12401"
 p="51.01 351.44"
 Z="3097"
 AS="N"
/><n
 id="12402"
 p="58.49 347.12"
 Z="3098"
 AS="N"
/><n
 id="12403"
 p="58.49 338.47"
 Z="3099"
 AS="N"
/><n
 id="12404"
 p="51.01 334.15"
 Z="3100"
 Warning="An atom in this label has an invalid valence."
 Element="7"
 NumHydrogens="0"
 NeedsClean="yes"
 AS="N"
><t
 p="48.84 336.47"
 BoundingBox="48.84 331.46 53.18 336.47"
 LabelJustification="Left"
><s font="3" size="6" color="0" face="96">N</s></t></n><n
 id="12405"
 p="13.59 338.47"
 Z="3107"
 NodeType="Nickname"
 NeedsClean="yes"
 AS="N"
><fragment
 id="114536"
><n
 id="114000"
 p="13.59 338.47"
 Z="2226"
/><n
 id="114001"
 p="17.89 345.92"
 Z="2227"
/><n
 id="114002"
 p="6.14 342.78"
 Z="2228"
/><n
 id="114003"
 p="9.29 331.03"
 Z="2229"
/><n
 id="114004"
 p="21.04 334.17"
 Z="2230"
 NodeType="ExternalConnectionPoint"
 ExternalConnectionNum="1"
/><b
 id="114005"
 Z="2231"
 B="114000"
 E="114001"
/><b
 id="114006"
 Z="2232"
 B="114000"
 E="114002"
/><b
 id="114007"
 Z="2233"
 B="114000"
 E="114003"
/><b
 id="114008"
 Z="2234"
 B="114004"
 E="114000"
/></fragment><t
 p="15.26 340.79"
 BoundingBox="6.67 334.03 15.26 340.84"
 LabelJustification="Right"
 Justification="Right"
 LabelAlignment="Right"
><s font="3" size="6" color="0" face="66">t</s><s font="3" size="6" color="0" face="96">Bu</s></t></n><n
 id="12416"
 p="51.01 360.08"
 Z="3109"
 NodeType="Nickname"
 NeedsClean="yes"
 AS="N"
><fragment
 id="114537"
><n
 id="114011"
 p="51.01 360.08"
 Z="2235"
/><n
 id="114012"
 p="59.61 360.08"
 Z="2236"
/><n
 id="114013"
 p="51.01 368.68"
 Z="2237"
/><n
 id="114014"
 p="42.41 360.08"
 Z="2238"
/><n
 id="114015"
 p="51.01 351.48"
 Z="2239"
 NodeType="ExternalConnectionPoint"
 ExternalConnectionNum="1"
/><b
 id="114016"
 Z="2240"
 B="114011"
 E="114012"
/><b
 id="114017"
 Z="2241"
 B="114011"
 E="114013"
/><b
 id="114018"
 Z="2242"
 B="114011"
 E="114014"
/><b
 id="114019"
 Z="2243"
 B="114015"
 E="114011"
/></fragment><t
 p="50.38 362.41"
 BoundingBox="50.38 355.65 58.97 362.46"
 LabelJustification="Left"
 LabelAlignment="Left"
><s font="3" size="6" color="0" face="66">t</s><s font="3" size="6" color="0" face="96">Bu</s></t></n><n
 id="12427"
 p="50.88 316.10"
 Z="3111"
 Element="44"
 NumHydrogens="0"
 NeedsClean="yes"
 AS="N"
><t
 p="50.88 318.42"
 BoundingBox="47.05 313.41 54.71 318.47"
 LabelJustification="Center"
 Justification="Center"
 LabelAlignment="Center"
><s font="3" size="6" color="0" face="96">Ru</s></t></n><b
 id="12428"
 Z="3025"
 B="12343"
 E="12344"
 Order="2"
 BS="N"
 BondCircularOrdering="12433 0 12481 12429"
/><b
 id="12429"
 Z="3026"
 B="12344"
 E="12345"
 BS="N"
/><b
 id="12430"
 Z="3027"
 B="12345"
 E="12346"
 Order="2"
 BS="N"
 BondCircularOrdering="12429 12434 12438 12431"
/><b
 id="12431"
 Z="3028"
 B="12346"
 E="12347"
 BS="N"
/><b
 id="12432"
 Z="3029"
 B="12347"
 E="12348"
 Order="2"
 BS="N"
 BondCircularOrdering="12431 0 0 12433"
/><b
 id="12433"
 Z="3030"
 B="12348"
 E="12343"
 BS="N"
/><b
 id="12434"
 Z="3035"
 B="12345"
 E="12349"
 BS="N"
/><b
 id="12435"
 Z="3036"
 B="12349"
 E="12350"
 Order="2"
 DoublePosition="Left"
 BS="N"
 BondCircularOrdering="12434 12439 12443 12436"
/><b
 id="12436"
 Z="3037"
 B="12350"
 E="12351"
 BS="N"
/><b
 id="12437"
 Z="3038"
 B="12351"
 E="12352"
 Order="2"
 BS="N"
 BondCircularOrdering="12436 12444 0 12438"
/><b
 id="12438"
 Z="3039"
 B="12352"
 E="12346"
 BS="N"
/><b
 id="12439"
 Z="3044"
 B="12349"
 E="12353"
 BS="N"
/><b
 id="12440"
 Z="3045"
 B="12353"
 E="12354"
 Order="2"
 BS="N"
 BondCircularOrdering="12439 12479 0 12441"
/><b
 id="12441"
 Z="3046"
 B="12354"
 E="12355"
 BS="N"
/><b
 id="12442"
 Z="3047"
 B="12355"
 E="12356"
 Order="2"
 BS="N"
 BondCircularOrdering="12441 0 0 12443"
/><b
 id="12443"
 Z="3048"
 B="12356"
 E="12350"
 BS="N"
/><b
 id="12444"
 Z="3050"
 B="12351"
 E="12357"
 BS="N"
/><b
 id="12445"
 Z="3052"
 B="12357"
 E="12358"
 Order="3"
 BS="N"
/><b
 id="12446"
 Z="3059"
 B="12359"
 E="12360"
 Order="2"
 BS="N"
 BondCircularOrdering="12451 12459 0 12447"
/><b
 id="12447"
 Z="3060"
 B="12360"
 E="12361"
 BS="N"
/><b
 id="12448"
 Z="3061"
 B="12361"
 E="12362"
 Order="2"
 BS="N"
 BondCircularOrdering="12447 12452 12476 12449"
/><b
 id="12449"
 Z="3062"
 B="12362"
 E="12363"
 BS="N"
/><b
 id="12450"
 Z="3063"
 B="12363"
 E="12364"
 Order="2"
 BS="N"
 BondCircularOrdering="12449 0 0 12451"
/><b
 id="12451"
 Z="3064"
 B="12364"
 E="12359"
 BS="N"
/><b
 id="12452"
 Z="3066"
 B="12361"
 E="12365"
 BS="N"
/><b
 id="12453"
 Z="3072"
 B="12365"
 E="12366"
 Order="2"
 BS="N"
 BondCircularOrdering="12458 12452 0 12454"
/><b
 id="12454"
 Z="3073"
 B="12366"
 E="12367"
 BS="N"
/><b
 id="12455"
 Z="3074"
 B="12367"
 E="12368"
 Order="2"
 BS="N"
 BondCircularOrdering="12454 12460 0 12456"
/><b
 id="12456"
 Z="3075"
 B="12368"
 E="12369"
 BS="N"
/><b
 id="12457"
 Z="3076"
 B="12369"
 E="12370"
 Order="2"
 BS="N"
 BondCircularOrdering="12456 0 12480 12458"
/><b
 id="12458"
 Z="3077"
 B="12370"
 E="12365"
 BS="N"
/><b
 id="12459"
 Z="3079"
 B="12359"
 E="12371"
 BS="N"
/><b
 id="12460"
 Z="3081"
 B="12367"
 E="12382"
 BS="N"
/><b
 id="12461"
 Z="3088"
 B="12393"
 E="12394"
 Order="2"
 BS="N"
 BondCircularOrdering="12466 12474 0 12462"
/><b
 id="12462"
 Z="3089"
 B="12394"
 E="12395"
 BS="N"
/><b
 id="12463"
 Z="3090"
 B="12395"
 E="12396"
 Order="2"
 BS="N"
 BondCircularOrdering="12462 12467 12478 12464"
/><b
 id="12464"
 Z="3091"
 B="12396"
 E="12397"
 BS="N"
/><b
 id="12465"
 Z="3092"
 B="12397"
 E="12398"
 Order="2"
 BS="N"
 BondCircularOrdering="12464 0 0 12466"
/><b
 id="12466"
 Z="3093"
 B="12398"
 E="12393"
 BS="N"
/><b
 id="12467"
 Z="3095"
 B="12395"
 E="12399"
 BS="N"
/><b
 id="12468"
 Z="3101"
 B="12399"
 E="12400"
 Order="2"
 BS="N"
 BondCircularOrdering="12473 12467 0 12469"
/><b
 id="12469"
 Z="3102"
 B="12400"
 E="12401"
 BS="N"
/><b
 id="12470"
 Z="3103"
 B="12401"
 E="12402"
 Order="2"
 BS="N"
 BondCircularOrdering="12469 12475 0 12471"
/><b
 id="12471"
 Z="3104"
 B="12402"
 E="12403"
 BS="N"
/><b
 id="12472"
 Z="3105"
 B="12403"
 E="12404"
 Order="2"
 BS="N"
 BondCircularOrdering="12471 0 12477 12473"
/><b
 id="12473"
 Z="3106"
 B="12404"
 E="12399"
 BS="N"
/><b
 id="12474"
 Z="3108"
 B="12393"
 E="12405"
 BS="N"
/><b
 id="12475"
 Z="3110"
 B="12401"
 E="12416"
 BS="N"
/><b
 id="12476"
 Z="3112"
 B="12362"
 E="12427"
 BS="N"
/><b
 id="12477"
 Z="3113"
 B="12404"
 E="12427"
 BS="N"
/><b
 id="12478"
 Z="3114"
 B="12427"
 E="12396"
 Display="WedgeBegin"
 BS="N"
/><b
 id="12479"
 Z="3115"
 B="12427"
 E="12353"
 Display="WedgeBegin"
 BS="N"
/><b
 id="12480"
 Z="3116"
 B="12427"
 E="12370"
 Display="WedgedHashBegin"
 BS="N"
/><b
 id="12481"
 Z="3117"
 B="12427"
 E="12344"
 Display="WedgedHashBegin"
 BS="N"
/></fragment></group><group
 id="114228"
 BoundingBox="281.63 147.08 300.47 157.71"
 Z="3135"
><fragment
 id="11596"
 BoundingBox="281.63 148.77 290.57 157.71"
 Z="2683"
><n
 id="11597"
 p="281.63 149.07"
 Z="2682"
 AS="N"
/><n
 id="11598"
 p="290.27 149.07"
 Z="2684"
 AS="N"
/><n
 id="11599"
 p="290.27 157.71"
 Z="2686"
 AS="N"
/><b
 id="11600"
 Z="2685"
 B="11597"
 E="11598"
 BS="N"
/><b
 id="11601"
 Z="2687"
 B="11598"
 E="11599"
 BS="N"
/></fragment><t
 id="11602"
 p="293.63 152.43"
 BoundingBox="293.63 147.08 300.47 153.98"
 Z="2688"
 Warning="Chemical Interpretation is not possible for this label"
 LineHeight="auto"
><s font="3" size="6" color="0" face="96">2</s><s font="3" size="6" color="0">+</s></t></group><group
 id="114229"
 BoundingBox="281.63 263.23 300.47 273.86"
 Z="3136"
><group
 id="12498"
 BoundingBox="293.63 263.23 300.47 270.13"
 Z="3131"
><t
 id="12254"
 p="293.63 268.58"
 BoundingBox="293.63 263.23 300.47 270.13"
 Z="3016"
 Warning="Chemical Interpretation is not possible for this label"
 LineHeight="auto"
><s font="3" size="6" color="0" face="96">2</s><s font="3" size="6" color="0">+</s></t></group><fragment
 id="12248"
 BoundingBox="281.63 264.92 290.57 273.86"
 Z="3011"
><n
 id="12249"
 p="281.63 265.22"
 Z="3010"
 AS="N"
/><n
 id="12250"
 p="290.27 265.22"
 Z="3012"
 AS="N"
/><n
 id="12251"
 p="290.27 273.86"
 Z="3014"
 AS="N"
/><b
 id="12252"
 Z="3013"
 B="12249"
 E="12250"
 BS="N"
/><b
 id="12253"
 Z="3015"
 B="12250"
 E="12251"
 BS="N"
/></fragment></group><group
 id="114230"
 BoundingBox="494.54 147.08 513.38 157.71"
 Z="3137"
><fragment
 id="10231"
 BoundingBox="494.54 148.77 503.48 157.71"
 Z="2675"
><n
 id="10230"
 p="494.54 149.07"
 Z="2674"
 AS="N"
/><n
 id="10232"
 p="503.18 149.07"
 Z="2676"
 AS="N"
/><n
 id="10234"
 p="503.18 157.71"
 Z="2678"
 AS="N"
/><b
 id="10233"
 Z="2677"
 B="10230"
 E="10232"
 BS="N"
/><b
 id="10235"
 Z="2679"
 B="10232"
 E="10234"
 BS="N"
/></fragment><t
 id="10236"
 p="506.54 152.43"
 BoundingBox="506.54 147.08 513.38 153.98"
 Z="2680"
 Warning="Chemical Interpretation is not possible for this label"
 LineHeight="auto"
 WordWrapWidth="9.60"
><s font="3" size="6" color="0" face="96">3</s><s font="3" size="6" color="0">+</s></t></group><fragment
 id="9801"
 BoundingBox="8.40 150.75 102.96 245.78"
 Z="2286"
><n
 id="9798"
 p="69.03 182.90"
 Z="2284"
 AS="N"
/><n
 id="9800"
 p="69.03 191.54"
 Z="2285"
 Warning="An atom in this label has an invalid valence."
 Element="7"
 NumHydrogens="0"
 NeedsClean="yes"
 AS="N"
><t
 p="66.86 193.86"
 BoundingBox="66.86 188.85 71.20 193.86"
 LabelJustification="Left"
><s font="3" size="6" color="0" face="96">N</s></t></n><n
 id="9802"
 p="76.50 195.86"
 Z="2287"
 AS="N"
/><n
 id="9804"
 p="83.99 191.54"
 Z="2288"
 AS="N"
/><n
 id="9806"
 p="83.99 182.90"
 Z="2289"
 AS="N"
/><n
 id="9808"
 p="76.50 178.58"
 Z="2290"
 AS="N"
/><n
 id="9816"
 p="76.50 204.49"
 Z="2297"
 AS="N"
/><n
 id="9818"
 p="83.99 208.81"
 Z="2298"
 AS="N"
/><n
 id="9820"
 p="91.47 204.49"
 Z="2299"
 AS="N"
/><n
 id="9822"
 p="91.47 195.86"
 Z="2300"
 AS="N"
/><n
 id="9829"
 p="69.03 208.81"
 Z="2306"
 Warning="An atom in this label has an invalid valence."
 Element="7"
 NumHydrogens="0"
 NeedsClean="yes"
 AS="N"
><t
 p="66.86 211.13"
 BoundingBox="66.86 206.12 71.20 211.13"
 LabelJustification="Left"
><s font="3" size="6" color="0" face="96">N</s></t></n><n
 id="9831"
 p="69.03 217.46"
 Z="2307"
 AS="N"
/><n
 id="9833"
 p="76.50 221.78"
 Z="2308"
 AS="N"
/><n
 id="9835"
 p="83.99 217.46"
 Z="2309"
 AS="N"
/><n
 id="9842"
 p="98.96 208.81"
 Z="2315"
 Element="35"
 NumHydrogens="0"
 NeedsClean="yes"
 AS="N"
><t
 p="96.96 211.13"
 BoundingBox="96.96 206.12 102.96 211.13"
 LabelJustification="Left"
 LabelAlignment="Left"
><s font="3" size="6" color="0" face="96">Br</s></t></n><n
 id="10017"
 p="52.73 163.82"
 Z="2317"
 AS="N"
/><n
 id="10019"
 p="45.25 168.15"
 Z="2318"
 AS="N"
/><n
 id="10021"
 p="45.25 176.79"
 Z="2319"
 AS="N"
/><n
 id="10023"
 p="52.73 181.11"
 Z="2320"
 Warning="An atom in this label has an invalid valence."
 Element="7"
 NumHydrogens="0"
 NeedsClean="yes"
 AS="N"
><t
 p="50.56 183.43"
 BoundingBox="50.56 178.42 54.90 183.43"
 LabelJustification="Left"
><s font="3" size="6" color="0" face="96">N</s></t></n><n
 id="10025"
 p="60.21 176.79"
 Z="2321"
 AS="N"
/><n
 id="10027"
 p="60.21 168.15"
 Z="2322"
 AS="N"
/><n
 id="10035"
 p="37.77 181.11"
 Z="2329"
 AS="N"
/><n
 id="10037"
 p="30.28 176.79"
 Z="2331"
 AS="N"
/><n
 id="10039"
 p="22.80 181.11"
 Z="2332"
 AS="N"
/><n
 id="10041"
 p="22.80 189.75"
 Z="2333"
 AS="N"
/><n
 id="10043"
 p="30.28 194.07"
 Z="2334"
 AS="N"
/><n
 id="10045"
 p="37.77 189.75"
 Z="2335"
 Warning="An atom in this label has an invalid valence."
 Element="7"
 NumHydrogens="0"
 NeedsClean="yes"
 AS="N"
><t
 p="35.60 192.07"
 BoundingBox="35.60 187.06 39.94 192.07"
 LabelJustification="Left"
><s font="3" size="6" color="0" face="96">N</s></t></n><n
 id="10053"
 p="52.73 155.18"
 Z="2342"
 NodeType="Nickname"
 NeedsClean="yes"
 AS="N"
><fragment
 id="114512"
><n
 id="113754"
 p="52.73 155.18"
 Z="2244"
/><n
 id="113755"
 p="44.13 155.18"
 Z="2245"
/><n
 id="113756"
 p="52.73 146.58"
 Z="2246"
/><n
 id="113757"
 p="61.33 155.18"
 Z="2247"
/><n
 id="113758"
 p="52.73 163.78"
 Z="2248"
 NodeType="ExternalConnectionPoint"
 ExternalConnectionNum="1"
/><b
 id="113759"
 Z="2249"
 B="113754"
 E="113755"
/><b
 id="113760"
 Z="2250"
 B="113754"
 E="113756"
/><b
 id="113761"
 Z="2251"
 B="113754"
 E="113757"
/><b
 id="113762"
 Z="2252"
 B="113758"
 E="113754"
/></fragment><t
 p="52.10 157.51"
 BoundingBox="52.10 150.75 60.69 157.56"
 LabelJustification="Left"
 LabelAlignment="Left"
><s font="3" size="6" color="0" face="66">t</s><s font="3" size="6" color="0" face="96">Bu</s></t></n><n
 id="10055"
 p="15.32 176.79"
 Z="2344"
 NodeType="Nickname"
 NeedsClean="yes"
 AS="N"
><fragment
 id="114513"
><n
 id="113765"
 p="15.32 176.79"
 Z="2253"
/><n
 id="113766"
 p="11.02 184.23"
 Z="2254"
/><n
 id="113767"
 p="7.87 172.49"
 Z="2255"
/><n
 id="113768"
 p="19.62 169.34"
 Z="2256"
/><n
 id="113769"
 p="22.77 181.09"
 Z="2257"
 NodeType="ExternalConnectionPoint"
 ExternalConnectionNum="1"
/><b
 id="113770"
 Z="2258"
 B="113765"
 E="113766"
/><b
 id="113771"
 Z="2259"
 B="113765"
 E="113767"
/><b
 id="113772"
 Z="2260"
 B="113765"
 E="113768"
/><b
 id="113773"
 Z="2261"
 B="113769"
 E="113765"
/></fragment><t
 p="16.99 179.11"
 BoundingBox="8.40 172.35 16.99 179.16"
 LabelJustification="Right"
 Justification="Right"
 LabelAlignment="Right"
><s font="3" size="6" color="0" face="66">t</s><s font="3" size="6" color="0" face="96">Bu</s></t></n><n
 id="10059"
 p="22.87 217.48"
 Z="2346"
 AS="N"
/><n
 id="10060"
 p="30.35 221.80"
 Z="2347"
 AS="N"
/><n
 id="10061"
 p="37.84 217.48"
 Z="2348"
 AS="N"
/><n
 id="10062"
 p="37.84 208.84"
 Z="2349"
 Warning="An atom in this label has an invalid valence."
 Element="7"
 NumHydrogens="0"
 NeedsClean="yes"
 AS="N"
><t
 p="35.67 211.16"
 BoundingBox="35.67 206.15 40.01 211.16"
 LabelJustification="Left"
><s font="3" size="6" color="0" face="96">N</s></t></n><n
 id="10063"
 p="30.35 204.52"
 Z="2350"
 AS="N"
/><n
 id="10064"
 p="22.87 208.84"
 Z="2351"
 AS="N"
/><n
 id="10065"
 p="45.33 221.80"
 Z="2358"
 AS="N"
/><n
 id="10066"
 p="45.33 230.44"
 Z="2360"
 AS="N"
/><n
 id="10067"
 p="52.81 234.76"
 Z="2361"
 AS="N"
/><n
 id="10068"
 p="60.29 230.44"
 Z="2362"
 AS="N"
/><n
 id="10069"
 p="60.29 221.80"
 Z="2363"
 AS="N"
/><n
 id="10070"
 p="52.81 217.48"
 Z="2364"
 Warning="An atom in this label has an invalid valence."
 Element="7"
 NumHydrogens="0"
 NeedsClean="yes"
 AS="N"
><t
 p="50.64 219.80"
 BoundingBox="50.64 214.79 54.98 219.80"
 LabelJustification="Left"
><s font="3" size="6" color="0" face="96">N</s></t></n><n
 id="10071"
 p="15.39 221.80"
 Z="2371"
 NodeType="Nickname"
 NeedsClean="yes"
 AS="N"
><fragment
 id="114514"
><n
 id="113776"
 p="15.39 221.80"
 Z="2262"
/><n
 id="113777"
 p="19.69 229.25"
 Z="2263"
/><n
 id="113778"
 p="7.94 226.10"
 Z="2264"
/><n
 id="113779"
 p="11.09 214.35"
 Z="2265"
/><n
 id="113780"
 p="22.84 217.50"
 Z="2266"
 NodeType="ExternalConnectionPoint"
 ExternalConnectionNum="1"
/><b
 id="113781"
 Z="2267"
 B="113776"
 E="113777"
/><b
 id="113782"
 Z="2268"
 B="113776"
 E="113778"
/><b
 id="113783"
 Z="2269"
 B="113776"
 E="113779"
/><b
 id="113784"
 Z="2270"
 B="113780"
 E="113776"
/></fragment><t
 p="17.06 224.12"
 BoundingBox="8.47 217.36 17.06 224.17"
 LabelJustification="Right"
 Justification="Right"
 LabelAlignment="Right"
><s font="3" size="6" color="0" face="66">t</s><s font="3" size="6" color="0" face="96">Bu</s></t></n><n
 id="10093"
 p="52.81 243.40"
 Z="2373"
 NodeType="Nickname"
 NeedsClean="yes"
 AS="N"
><fragment
 id="114515"
><n
 id="113787"
 p="52.81 243.40"
 Z="2271"
/><n
 id="113788"
 p="61.41 243.40"
 Z="2272"
/><n
 id="113789"
 p="52.81 252"
 Z="2273"
/><n
 id="113790"
 p="44.21 243.40"
 Z="2274"
/><n
 id="113791"
 p="52.81 234.80"
 Z="2275"
 NodeType="ExternalConnectionPoint"
 ExternalConnectionNum="1"
/><b
 id="113792"
 Z="2276"
 B="113787"
 E="113788"
/><b
 id="113793"
 Z="2277"
 B="113787"
 E="113789"
/><b
 id="113794"
 Z="2278"
 B="113787"
 E="113790"
/><b
 id="113795"
 Z="2279"
 B="113791"
 E="113787"
/></fragment><t
 p="52.18 245.73"
 BoundingBox="52.18 238.97 60.77 245.78"
 LabelJustification="Left"
 LabelAlignment="Left"
><s font="3" size="6" color="0" face="66">t</s><s font="3" size="6" color="0" face="96">Bu</s></t></n><n
 id="10111"
 p="52.68 199.41"
 Z="2375"
 Element="44"
 NumHydrogens="0"
 NeedsClean="yes"
 AS="N"
><t
 p="52.68 201.73"
 BoundingBox="48.85 196.72 56.51 201.78"
 LabelJustification="Center"
 Justification="Center"
 LabelAlignment="Center"
><s font="3" size="6" color="0" face="96">Ru</s></t></n><b
 id="9810"
 Z="2291"
 B="9798"
 E="9800"
 Order="2"
 BS="N"
 BondCircularOrdering="9815 0 10174 9811"
/><b
 id="9811"
 Z="2292"
 B="9800"
 E="9802"
 BS="N"
/><b
 id="9812"
 Z="2293"
 B="9802"
 E="9804"
 Order="2"
 BS="N"
 BondCircularOrdering="9811 9824 9828 9813"
/><b
 id="9813"
 Z="2294"
 B="9804"
 E="9806"
 BS="N"
/><b
 id="9814"
 Z="2295"
 B="9806"
 E="9808"
 Order="2"
 BS="N"
 BondCircularOrdering="9813 0 0 9815"
/><b
 id="9815"
 Z="2296"
 B="9808"
 E="9798"
 BS="N"
/><b
 id="9824"
 Z="2301"
 B="9802"
 E="9816"
 BS="N"
/><b
 id="9825"
 Z="2302"
 B="9816"
 E="9818"
 Order="2"
 DoublePosition="Left"
 BS="N"
 BondCircularOrdering="9824 9837 9841 9826"
/><b
 id="9826"
 Z="2303"
 B="9818"
 E="9820"
 BS="N"
/><b
 id="9827"
 Z="2304"
 B="9820"
 E="9822"
 Order="2"
 BS="N"
 BondCircularOrdering="9826 9843 0 9828"
/><b
 id="9828"
 Z="2305"
 B="9822"
 E="9804"
 BS="N"
/><b
 id="9837"
 Z="2310"
 B="9816"
 E="9829"
 BS="N"
/><b
 id="9838"
 Z="2311"
 B="9829"
 E="9831"
 Order="2"
 BS="N"
 BondCircularOrdering="9837 10166 0 9839"
/><b
 id="9839"
 Z="2312"
 B="9831"
 E="9833"
 BS="N"
/><b
 id="9840"
 Z="2313"
 B="9833"
 E="9835"
 Order="2"
 BS="N"
 BondCircularOrdering="9839 0 0 9841"
/><b
 id="9841"
 Z="2314"
 B="9835"
 E="9818"
 BS="N"
/><b
 id="9843"
 Z="2316"
 B="9820"
 E="9842"
 BS="N"
/><b
 id="10029"
 Z="2323"
 B="10017"
 E="10019"
 Order="2"
 BS="N"
 BondCircularOrdering="10034 10054 0 10030"
/><b
 id="10030"
 Z="2324"
 B="10019"
 E="10021"
 BS="N"
/><b
 id="10031"
 Z="2325"
 B="10021"
 E="10023"
 Order="2"
 BS="N"
 BondCircularOrdering="10030 10036 10120 10032"
/><b
 id="10032"
 Z="2326"
 B="10023"
 E="10025"
 BS="N"
/><b
 id="10033"
 Z="2327"
 B="10025"
 E="10027"
 Order="2"
 BS="N"
 BondCircularOrdering="10032 0 0 10034"
/><b
 id="10034"
 Z="2328"
 B="10027"
 E="10017"
 BS="N"
/><b
 id="10036"
 Z="2330"
 B="10021"
 E="10035"
 BS="N"
/><b
 id="10047"
 Z="2336"
 B="10035"
 E="10037"
 Order="2"
 BS="N"
 BondCircularOrdering="10052 10036 0 10048"
/><b
 id="10048"
 Z="2337"
 B="10037"
 E="10039"
 BS="N"
/><b
 id="10049"
 Z="2338"
 B="10039"
 E="10041"
 Order="2"
 BS="N"
 BondCircularOrdering="10048 10056 0 10050"
/><b
 id="10050"
 Z="2339"
 B="10041"
 E="10043"
 BS="N"
/><b
 id="10051"
 Z="2340"
 B="10043"
 E="10045"
 Order="2"
 BS="N"
 BondCircularOrdering="10050 0 10170 10052"
/><b
 id="10052"
 Z="2341"
 B="10045"
 E="10035"
 BS="N"
/><b
 id="10054"
 Z="2343"
 B="10017"
 E="10053"
 BS="N"
/><b
 id="10056"
 Z="2345"
 B="10039"
 E="10055"
 BS="N"
/><b
 id="10095"
 Z="2352"
 B="10059"
 E="10060"
 Order="2"
 BS="N"
 BondCircularOrdering="10100 10108 0 10096"
/><b
 id="10096"
 Z="2353"
 B="10060"
 E="10061"
 BS="N"
/><b
 id="10097"
 Z="2354"
 B="10061"
 E="10062"
 Order="2"
 BS="N"
 BondCircularOrdering="10096 10101 10162 10098"
/><b
 id="10098"
 Z="2355"
 B="10062"
 E="10063"
 BS="N"
/><b
 id="10099"
 Z="2356"
 B="10063"
 E="10064"
 Order="2"
 BS="N"
 BondCircularOrdering="10098 0 0 10100"
/><b
 id="10100"
 Z="2357"
 B="10064"
 E="10059"
 BS="N"
/><b
 id="10101"
 Z="2359"
 B="10061"
 E="10065"
 BS="N"
/><b
 id="10102"
 Z="2365"
 B="10065"
 E="10066"
 Order="2"
 BS="N"
 BondCircularOrdering="10107 10101 0 10103"
/><b
 id="10103"
 Z="2366"
 B="10066"
 E="10067"
 BS="N"
/><b
 id="10104"
 Z="2367"
 B="10067"
 E="10068"
 Order="2"
 BS="N"
 BondCircularOrdering="10103 10109 0 10105"
/><b
 id="10105"
 Z="2368"
 B="10068"
 E="10069"
 BS="N"
/><b
 id="10106"
 Z="2369"
 B="10069"
 E="10070"
 Order="2"
 BS="N"
 BondCircularOrdering="10105 0 10124 10107"
/><b
 id="10107"
 Z="2370"
 B="10070"
 E="10065"
 BS="N"
/><b
 id="10108"
 Z="2372"
 B="10059"
 E="10071"
 BS="N"
/><b
 id="10109"
 Z="2374"
 B="10067"
 E="10093"
 BS="N"
/><b
 id="10120"
 Z="2376"
 B="10023"
 E="10111"
 BS="N"
/><b
 id="10124"
 Z="2377"
 B="10070"
 E="10111"
 BS="N"
/><b
 id="10162"
 Z="2378"
 B="10111"
 E="10062"
 Display="WedgeBegin"
 BS="N"
/><b
 id="10166"
 Z="2379"
 B="10111"
 E="9829"
 Display="WedgeBegin"
 BS="N"
/><b
 id="10170"
 Z="2380"
 B="10111"
 E="10045"
 Display="WedgedHashBegin"
 BS="N"
/><b
 id="10174"
 Z="2381"
 B="10111"
 E="9800"
 Display="WedgedHashBegin"
 BS="N"
/></fragment><fragment
 id="11247"
 BoundingBox="144.63 150.75 274.77 245.78"
 Z="2384"
><n
 id="11248"
 p="205.25 182.90"
 Z="2382"
 AS="N"
/><n
 id="11249"
 p="205.25 191.54"
 Z="2383"
 Warning="An atom in this label has an invalid valence."
 Element="7"
 NumHydrogens="0"
 NeedsClean="yes"
 AS="N"
><t
 p="203.08 193.86"
 BoundingBox="203.08 188.85 207.42 193.86"
 LabelJustification="Left"
><s font="3" size="6" color="0" face="96">N</s></t></n><n
 id="11250"
 p="212.73 195.86"
 Z="2385"
 AS="N"
/><n
 id="11251"
 p="220.22 191.54"
 Z="2386"
 AS="N"
/><n
 id="11252"
 p="220.22 182.90"
 Z="2387"
 AS="N"
/><n
 id="11253"
 p="212.73 178.58"
 Z="2388"
 AS="N"
/><n
 id="11254"
 p="212.73 204.49"
 Z="2395"
 AS="N"
/><n
 id="11255"
 p="220.22 208.81"
 Z="2396"
 AS="N"
/><n
 id="11256"
 p="227.70 204.49"
 Z="2397"
 AS="N"
/><n
 id="11257"
 p="227.70 195.86"
 Z="2398"
 AS="N"
/><n
 id="11258"
 p="205.25 208.81"
 Z="2404"
 Warning="An atom in this label has an invalid valence."
 Element="7"
 NumHydrogens="0"
 NeedsClean="yes"
 AS="N"
><t
 p="203.08 211.13"
 BoundingBox="203.08 206.12 207.42 211.13"
 LabelJustification="Left"
><s font="3" size="6" color="0" face="96">N</s></t></n><n
 id="11259"
 p="205.25 217.46"
 Z="2405"
 AS="N"
/><n
 id="11260"
 p="212.73 221.78"
 Z="2406"
 AS="N"
/><n
 id="11261"
 p="220.22 217.46"
 Z="2407"
 AS="N"
/><n
 id="11262"
 p="235.18 208.81"
 Z="2413"
 AS="N"
/><n
 id="11263"
 p="242.67 213.14"
 Z="2415"
 AS="N"
/><n
 id="9846"
 p="250.15 217.46"
 Z="2417"
 AS="N"
/><n
 id="9848"
 p="250.15 226.11"
 Z="2419"
 AS="N"
/><n
 id="9850"
 p="257.63 230.43"
 Z="2420"
 AS="N"
/><n
 id="9852"
 p="265.11 226.11"
 Z="2421"
 AS="N"
/><n
 id="9854"
 p="265.11 217.46"
 Z="2422"
 AS="N"
/><n
 id="9856"
 p="257.63 213.14"
 Z="2423"
 AS="N"
/><n
 id="9864"
 p="272.60 213.14"
 Z="2430"
 Element="7"
 NumHydrogens="0"
 NeedsClean="yes"
 AS="N"
><t
 p="270.43 215.46"
 BoundingBox="270.43 210.45 274.77 215.46"
 LabelJustification="Left"
><s font="3" size="6" color="0" face="96">N</s></t></n><n
 id="9866"
 p="272.60 204.49"
 Z="2431"
 AS="N"
/><n
 id="9868"
 p="265.11 200.17"
 Z="2432"
 AS="N"
/><n
 id="9870"
 p="257.63 204.49"
 Z="2433"
 AS="N"
/><n
 id="9877"
 p="257.63 239.07"
 Z="2439"
 AS="N"
/><n
 id="9879"
 p="265.11 243.39"
 Z="2440"
 AS="N"
/><n
 id="9881"
 p="272.60 239.07"
 Z="2441"
 AS="N"
/><n
 id="9883"
 p="272.60 230.43"
 Z="2442"
 Element="7"
 NumHydrogens="0"
 NeedsClean="yes"
 AS="N"
><t
 p="270.43 232.75"
 BoundingBox="270.43 227.74 274.77 232.75"
 LabelJustification="Left"
><s font="3" size="6" color="0" face="96">N</s></t></n><n
 id="11264"
 p="188.96 163.82"
 Z="2448"
 AS="N"
/><n
 id="11265"
 p="181.47 168.15"
 Z="2449"
 AS="N"
/><n
 id="11266"
 p="181.47 176.79"
 Z="2450"
 AS="N"
/><n
 id="11267"
 p="188.96 181.11"
 Z="2451"
 Warning="An atom in this label has an invalid valence."
 Element="7"
 NumHydrogens="0"
 NeedsClean="yes"
 AS="N"
><t
 p="186.79 183.43"
 BoundingBox="186.79 178.42 191.13 183.43"
 LabelJustification="Left"
><s font="3" size="6" color="0" face="96">N</s></t></n><n
 id="11268"
 p="196.44 176.79"
 Z="2452"
 AS="N"
/><n
 id="11269"
 p="196.44 168.15"
 Z="2453"
 AS="N"
/><n
 id="11270"
 p="173.99 181.11"
 Z="2460"
 AS="N"
/><n
 id="11271"
 p="166.50 176.79"
 Z="2462"
 AS="N"
/><n
 id="11272"
 p="159.03 181.11"
 Z="2463"
 AS="N"
/><n
 id="11273"
 p="159.03 189.75"
 Z="2464"
 AS="N"
/><n
 id="11274"
 p="166.50 194.07"
 Z="2465"
 AS="N"
/><n
 id="11275"
 p="173.99 189.75"
 Z="2466"
 Warning="An atom in this label has an invalid valence."
 Element="7"
 NumHydrogens="0"
 NeedsClean="yes"
 AS="N"
><t
 p="171.82 192.07"
 BoundingBox="171.82 187.06 176.16 192.07"
 LabelJustification="Left"
><s font="3" size="6" color="0" face="96">N</s></t></n><n
 id="11276"
 p="188.96 155.18"
 Z="2473"
 NodeType="Nickname"
 NeedsClean="yes"
 AS="N"
><fragment
 id="114516"
><n
 id="113798"
 p="188.96 155.18"
 Z="2064"
/><n
 id="113799"
 p="180.36 155.18"
 Z="2065"
/><n
 id="113800"
 p="188.96 146.58"
 Z="2066"
/><n
 id="113801"
 p="197.56 155.18"
 Z="2067"
/><n
 id="113802"
 p="188.96 163.78"
 Z="2068"
 NodeType="ExternalConnectionPoint"
 ExternalConnectionNum="1"
/><b
 id="113803"
 Z="2069"
 B="113798"
 E="113799"
/><b
 id="113804"
 Z="2070"
 B="113798"
 E="113800"
/><b
 id="113805"
 Z="2071"
 B="113798"
 E="113801"
/><b
 id="113806"
 Z="2072"
 B="113802"
 E="113798"
/></fragment><t
 p="188.33 157.51"
 BoundingBox="188.33 150.75 196.92 157.56"
 LabelJustification="Left"
 LabelAlignment="Left"
><s font="3" size="6" color="0" face="66">t</s><s font="3" size="6" color="0" face="96">Bu</s></t></n><n
 id="11287"
 p="151.55 176.79"
 Z="2475"
 NodeType="Nickname"
 NeedsClean="yes"
 AS="N"
><fragment
 id="114517"
><n
 id="113809"
 p="151.55 176.79"
 Z="2073"
/><n
 id="113810"
 p="147.25 184.23"
 Z="2074"
/><n
 id="113811"
 p="144.10 172.49"
 Z="2075"
/><n
 id="113812"
 p="155.85 169.34"
 Z="2076"
/><n
 id="113813"
 p="159 181.09"
 Z="2077"
 NodeType="ExternalConnectionPoint"
 ExternalConnectionNum="1"
/><b
 id="113814"
 Z="2078"
 B="113809"
 E="113810"
/><b
 id="113815"
 Z="2079"
 B="113809"
 E="113811"
/><b
 id="113816"
 Z="2080"
 B="113809"
 E="113812"
/><b
 id="113817"
 Z="2081"
 B="113813"
 E="113809"
/></fragment><t
 p="153.22 179.11"
 BoundingBox="144.63 172.35 153.22 179.16"
 LabelJustification="Right"
 Justification="Right"
 LabelAlignment="Right"
><s font="3" size="6" color="0" face="66">t</s><s font="3" size="6" color="0" face="96">Bu</s></t></n><n
 id="11298"
 p="159.10 217.48"
 Z="2477"
 AS="N"
/><n
 id="11299"
 p="166.58 221.80"
 Z="2478"
 AS="N"
/><n
 id="11300"
 p="174.07 217.48"
 Z="2479"
 AS="N"
/><n
 id="11301"
 p="174.07 208.84"
 Z="2480"
 Warning="An atom in this label has an invalid valence."
 Element="7"
 NumHydrogens="0"
 NeedsClean="yes"
 AS="N"
><t
 p="171.90 211.16"
 BoundingBox="171.90 206.15 176.24 211.16"
 LabelJustification="Left"
><s font="3" size="6" color="0" face="96">N</s></t></n><n
 id="11302"
 p="166.58 204.52"
 Z="2481"
 AS="N"
/><n
 id="11303"
 p="159.10 208.84"
 Z="2482"
 AS="N"
/><n
 id="11304"
 p="181.55 221.80"
 Z="2489"
 AS="N"
/><n
 id="11305"
 p="181.55 230.44"
 Z="2491"
 AS="N"
/><n
 id="11306"
 p="189.04 234.76"
 Z="2492"
 AS="N"
/><n
 id="11307"
 p="196.52 230.44"
 Z="2493"
 AS="N"
/><n
 id="11308"
 p="196.52 221.80"
 Z="2494"
 AS="N"
/><n
 id="11309"
 p="189.04 217.48"
 Z="2495"
 Warning="An atom in this label has an invalid valence."
 Element="7"
 NumHydrogens="0"
 NeedsClean="yes"
 AS="N"
><t
 p="186.87 219.80"
 BoundingBox="186.87 214.79 191.21 219.80"
 LabelJustification="Left"
><s font="3" size="6" color="0" face="96">N</s></t></n><n
 id="11310"
 p="151.62 221.80"
 Z="2502"
 NodeType="Nickname"
 NeedsClean="yes"
 AS="N"
><fragment
 id="114518"
><n
 id="113820"
 p="151.62 221.80"
 Z="2082"
/><n
 id="113821"
 p="155.92 229.25"
 Z="2083"
/><n
 id="113822"
 p="144.18 226.10"
 Z="2084"
/><n
 id="113823"
 p="147.32 214.35"
 Z="2085"
/><n
 id="113824"
 p="159.07 217.50"
 Z="2086"
 NodeType="ExternalConnectionPoint"
 ExternalConnectionNum="1"
/><b
 id="113825"
 Z="2087"
 B="113820"
 E="113821"
/><b
 id="113826"
 Z="2088"
 B="113820"
 E="113822"
/><b
 id="113827"
 Z="2089"
 B="113820"
 E="113823"
/><b
 id="113828"
 Z="2090"
 B="113824"
 E="113820"
/></fragment><t
 p="153.29 224.12"
 BoundingBox="144.70 217.36 153.29 224.17"
 LabelJustification="Right"
 Justification="Right"
 LabelAlignment="Right"
><s font="3" size="6" color="0" face="66">t</s><s font="3" size="6" color="0" face="96">Bu</s></t></n><n
 id="11321"
 p="189.04 243.40"
 Z="2504"
 NodeType="Nickname"
 NeedsClean="yes"
 AS="N"
><fragment
 id="114519"
><n
 id="113831"
 p="189.04 243.40"
 Z="2091"
/><n
 id="113832"
 p="197.64 243.40"
 Z="2092"
/><n
 id="113833"
 p="189.04 252"
 Z="2093"
/><n
 id="113834"
 p="180.44 243.40"
 Z="2094"
/><n
 id="113835"
 p="189.04 234.80"
 Z="2095"
 NodeType="ExternalConnectionPoint"
 ExternalConnectionNum="1"
/><b
 id="113836"
 Z="2096"
 B="113831"
 E="113832"
/><b
 id="113837"
 Z="2097"
 B="113831"
 E="113833"
/><b
 id="113838"
 Z="2098"
 B="113831"
 E="113834"
/><b
 id="113839"
 Z="2099"
 B="113835"
 E="113831"
/></fragment><t
 p="188.41 245.73"
 BoundingBox="188.41 238.97 197 245.78"
 LabelJustification="Left"
 LabelAlignment="Left"
><s font="3" size="6" color="0" face="66">t</s><s font="3" size="6" color="0" face="96">Bu</s></t></n><n
 id="11332"
 p="188.89 199.41"
 Z="2506"
 Element="44"
 NumHydrogens="0"
 NeedsClean="yes"
 AS="N"
><t
 p="188.89 201.73"
 BoundingBox="185.06 196.72 192.72 201.78"
 LabelJustification="Center"
 Justification="Center"
 LabelAlignment="Center"
><s font="3" size="6" color="0" face="96">Ru</s></t></n><b
 id="11333"
 Z="2389"
 B="11248"
 E="11249"
 Order="2"
 BS="N"
 BondCircularOrdering="11338 0 11386 11334"
/><b
 id="11334"
 Z="2390"
 B="11249"
 E="11250"
 BS="N"
/><b
 id="11335"
 Z="2391"
 B="11250"
 E="11251"
 Order="2"
 BS="N"
 BondCircularOrdering="11334 11339 11343 11336"
/><b
 id="11336"
 Z="2392"
 B="11251"
 E="11252"
 BS="N"
/><b
 id="11337"
 Z="2393"
 B="11252"
 E="11253"
 Order="2"
 BS="N"
 BondCircularOrdering="11336 0 0 11338"
/><b
 id="11338"
 Z="2394"
 B="11253"
 E="11248"
 BS="N"
/><b
 id="11339"
 Z="2399"
 B="11250"
 E="11254"
 BS="N"
/><b
 id="11340"
 Z="2400"
 B="11254"
 E="11255"
 Order="2"
 DoublePosition="Left"
 BS="N"
 BondCircularOrdering="11339 11344 11348 11341"
/><b
 id="11341"
 Z="2401"
 B="11255"
 E="11256"
 BS="N"
/><b
 id="11342"
 Z="2402"
 B="11256"
 E="11257"
 Order="2"
 BS="N"
 BondCircularOrdering="11341 11349 0 11343"
/><b
 id="11343"
 Z="2403"
 B="11257"
 E="11251"
 BS="N"
/><b
 id="11344"
 Z="2408"
 B="11254"
 E="11258"
 BS="N"
/><b
 id="11345"
 Z="2409"
 B="11258"
 E="11259"
 Order="2"
 BS="N"
 BondCircularOrdering="11344 11384 0 11346"
/><b
 id="11346"
 Z="2410"
 B="11259"
 E="11260"
 BS="N"
/><b
 id="11347"
 Z="2411"
 B="11260"
 E="11261"
 Order="2"
 BS="N"
 BondCircularOrdering="11346 0 0 11348"
/><b
 id="11348"
 Z="2412"
 B="11261"
 E="11255"
 BS="N"
/><b
 id="11349"
 Z="2414"
 B="11256"
 E="11262"
 BS="N"
/><b
 id="11350"
 Z="2416"
 B="11262"
 E="11263"
 Order="3"
 BS="N"
/><b
 id="9847"
 Z="2418"
 B="11263"
 E="9846"
 BS="N"
/><b
 id="9858"
 Z="2424"
 B="9846"
 E="9848"
 Order="2"
 BS="N"
 BondCircularOrdering="9863 9847 0 9859"
/><b
 id="9859"
 Z="2425"
 B="9848"
 E="9850"
 BS="N"
/><b
 id="9860"
 Z="2426"
 B="9850"
 E="9852"
 Order="2"
 DoublePosition="Left"
 BS="N"
 BondCircularOrdering="9859 9885 9889 9861"
/><b
 id="9861"
 Z="2427"
 B="9852"
 E="9854"
 BS="N"
/><b
 id="9862"
 Z="2428"
 B="9854"
 E="9856"
 Order="2"
 DoublePosition="Left"
 BS="N"
 BondCircularOrdering="9861 9872 9876 9863"
/><b
 id="9863"
 Z="2429"
 B="9856"
 E="9846"
 BS="N"
/><b
 id="9872"
 Z="2434"
 B="9854"
 E="9864"
 BS="N"
/><b
 id="9873"
 Z="2435"
 B="9864"
 E="9866"
 Order="2"
 BS="N"
 BondCircularOrdering="9872 0 0 9874"
/><b
 id="9874"
 Z="2436"
 B="9866"
 E="9868"
 BS="N"
/><b
 id="9875"
 Z="2437"
 B="9868"
 E="9870"
 Order="2"
 BS="N"
 BondCircularOrdering="9874 0 0 9876"
/><b
 id="9876"
 Z="2438"
 B="9870"
 E="9856"
 BS="N"
/><b
 id="9885"
 Z="2443"
 B="9850"
 E="9877"
 BS="N"
/><b
 id="9886"
 Z="2444"
 B="9877"
 E="9879"
 Order="2"
 BS="N"
 BondCircularOrdering="9885 0 0 9887"
/><b
 id="9887"
 Z="2445"
 B="9879"
 E="9881"
 BS="N"
/><b
 id="9888"
 Z="2446"
 B="9881"
 E="9883"
 Order="2"
 BS="N"
 BondCircularOrdering="9887 0 0 9889"
/><b
 id="9889"
 Z="2447"
 B="9883"
 E="9852"
 BS="N"
/><b
 id="11351"
 Z="2454"
 B="11264"
 E="11265"
 Order="2"
 BS="N"
 BondCircularOrdering="11356 11364 0 11352"
/><b
 id="11352"
 Z="2455"
 B="11265"
 E="11266"
 BS="N"
/><b
 id="11353"
 Z="2456"
 B="11266"
 E="11267"
 Order="2"
 BS="N"
 BondCircularOrdering="11352 11357 11381 11354"
/><b
 id="11354"
 Z="2457"
 B="11267"
 E="11268"
 BS="N"
/><b
 id="11355"
 Z="2458"
 B="11268"
 E="11269"
 Order="2"
 BS="N"
 BondCircularOrdering="11354 0 0 11356"
/><b
 id="11356"
 Z="2459"
 B="11269"
 E="11264"
 BS="N"
/><b
 id="11357"
 Z="2461"
 B="11266"
 E="11270"
 BS="N"
/><b
 id="11358"
 Z="2467"
 B="11270"
 E="11271"
 Order="2"
 BS="N"
 BondCircularOrdering="11363 11357 0 11359"
/><b
 id="11359"
 Z="2468"
 B="11271"
 E="11272"
 BS="N"
/><b
 id="11360"
 Z="2469"
 B="11272"
 E="11273"
 Order="2"
 BS="N"
 BondCircularOrdering="11359 11365 0 11361"
/><b
 id="11361"
 Z="2470"
 B="11273"
 E="11274"
 BS="N"
/><b
 id="11362"
 Z="2471"
 B="11274"
 E="11275"
 Order="2"
 BS="N"
 BondCircularOrdering="11361 0 11385 11363"
/><b
 id="11363"
 Z="2472"
 B="11275"
 E="11270"
 BS="N"
/><b
 id="11364"
 Z="2474"
 B="11264"
 E="11276"
 BS="N"
/><b
 id="11365"
 Z="2476"
 B="11272"
 E="11287"
 BS="N"
/><b
 id="11366"
 Z="2483"
 B="11298"
 E="11299"
 Order="2"
 BS="N"
 BondCircularOrdering="11371 11379 0 11367"
/><b
 id="11367"
 Z="2484"
 B="11299"
 E="11300"
 BS="N"
/><b
 id="11368"
 Z="2485"
 B="11300"
 E="11301"
 Order="2"
 BS="N"
 BondCircularOrdering="11367 11372 11383 11369"
/><b
 id="11369"
 Z="2486"
 B="11301"
 E="11302"
 BS="N"
/><b
 id="11370"
 Z="2487"
 B="11302"
 E="11303"
 Order="2"
 BS="N"
 BondCircularOrdering="11369 0 0 11371"
/><b
 id="11371"
 Z="2488"
 B="11303"
 E="11298"
 BS="N"
/><b
 id="11372"
 Z="2490"
 B="11300"
 E="11304"
 BS="N"
/><b
 id="11373"
 Z="2496"
 B="11304"
 E="11305"
 Order="2"
 BS="N"
 BondCircularOrdering="11378 11372 0 11374"
/><b
 id="11374"
 Z="2497"
 B="11305"
 E="11306"
 BS="N"
/><b
 id="11375"
 Z="2498"
 B="11306"
 E="11307"
 Order="2"
 BS="N"
 BondCircularOrdering="11374 11380 0 11376"
/><b
 id="11376"
 Z="2499"
 B="11307"
 E="11308"
 BS="N"
/><b
 id="11377"
 Z="2500"
 B="11308"
 E="11309"
 Order="2"
 BS="N"
 BondCircularOrdering="11376 0 11382 11378"
/><b
 id="11378"
 Z="2501"
 B="11309"
 E="11304"
 BS="N"
/><b
 id="11379"
 Z="2503"
 B="11298"
 E="11310"
 BS="N"
/><b
 id="11380"
 Z="2505"
 B="11306"
 E="11321"
 BS="N"
/><b
 id="11381"
 Z="2507"
 B="11267"
 E="11332"
 BS="N"
/><b
 id="11382"
 Z="2508"
 B="11309"
 E="11332"
 BS="N"
/><b
 id="11383"
 Z="2509"
 B="11332"
 E="11301"
 Display="WedgeBegin"
 BS="N"
/><b
 id="11384"
 Z="2510"
 B="11332"
 E="11258"
 Display="WedgeBegin"
 BS="N"
/><b
 id="11385"
 Z="2511"
 B="11332"
 E="11275"
 Display="WedgedHashBegin"
 BS="N"
/><b
 id="11386"
 Z="2512"
 B="11332"
 E="11249"
 Display="WedgedHashBegin"
 BS="N"
/></fragment><fragment
 id="11422"
 BoundingBox="335.37 150.75 491.81 245.78"
 Z="2516"
><n
 id="11423"
 p="396 182.90"
 Z="2514"
 AS="N"
/><n
 id="11424"
 p="396 191.54"
 Z="2515"
 Warning="An atom in this label has an invalid valence."
 Element="7"
 NumHydrogens="0"
 NeedsClean="yes"
 AS="N"
><t
 p="393.83 193.86"
 BoundingBox="393.83 188.85 398.17 193.86"
 LabelJustification="Left"
><s font="3" size="6" color="0" face="96">N</s></t></n><n
 id="11425"
 p="403.49 195.86"
 Z="2517"
 AS="N"
/><n
 id="11426"
 p="410.97 191.54"
 Z="2518"
 AS="N"
/><n
 id="11427"
 p="410.97 182.90"
 Z="2519"
 AS="N"
/><n
 id="11428"
 p="403.49 178.58"
 Z="2520"
 AS="N"
/><n
 id="11429"
 p="403.49 204.49"
 Z="2527"
 AS="N"
/><n
 id="11430"
 p="410.97 208.81"
 Z="2528"
 AS="N"
/><n
 id="11431"
 p="418.44 204.49"
 Z="2529"
 AS="N"
/><n
 id="11432"
 p="418.44 195.86"
 Z="2530"
 AS="N"
/><n
 id="11433"
 p="396 208.81"
 Z="2536"
 Warning="An atom in this label has an invalid valence."
 Element="7"
 NumHydrogens="0"
 NeedsClean="yes"
 AS="N"
><t
 p="393.83 211.13"
 BoundingBox="393.83 206.12 398.17 211.13"
 LabelJustification="Left"
><s font="3" size="6" color="0" face="96">N</s></t></n><n
 id="11434"
 p="396 217.46"
 Z="2537"
 AS="N"
/><n
 id="11435"
 p="403.49 221.78"
 Z="2538"
 AS="N"
/><n
 id="11436"
 p="410.97 217.46"
 Z="2539"
 AS="N"
/><n
 id="11437"
 p="425.93 208.81"
 Z="2545"
 AS="N"
/><n
 id="11438"
 p="433.41 213.14"
 Z="2547"
 AS="N"
/><n
 id="11439"
 p="440.89 217.46"
 Z="2549"
 AS="N"
/><n
 id="11440"
 p="440.89 226.11"
 Z="2551"
 AS="N"
/><n
 id="11441"
 p="448.37 230.43"
 Z="2552"
 AS="N"
/><n
 id="11442"
 p="455.86 226.11"
 Z="2553"
 AS="N"
/><n
 id="11443"
 p="455.86 217.46"
 Z="2554"
 AS="N"
/><n
 id="11444"
 p="448.37 213.14"
 Z="2555"
 AS="N"
/><n
 id="11445"
 p="463.34 213.14"
 Z="2562"
 Warning="An atom in this label has an invalid valence."
 Element="7"
 NumHydrogens="0"
 NeedsClean="yes"
 AS="N"
><t
 p="461.17 215.46"
 BoundingBox="461.17 210.45 465.51 215.46"
 LabelJustification="Left"
><s font="3" size="6" color="0" face="96">N</s></t></n><n
 id="11446"
 p="463.34 204.49"
 Z="2563"
 AS="N"
/><n
 id="11447"
 p="455.86 200.17"
 Z="2564"
 AS="N"
/><n
 id="11448"
 p="448.37 204.49"
 Z="2565"
 AS="N"
/><n
 id="11449"
 p="448.37 239.07"
 Z="2571"
 AS="N"
/><n
 id="11450"
 p="455.86 243.39"
 Z="2572"
 AS="N"
/><n
 id="11451"
 p="463.34 239.07"
 Z="2573"
 AS="N"
/><n
 id="11452"
 p="463.34 230.43"
 Z="2574"
 Warning="An atom in this label has an invalid valence."
 Element="7"
 NumHydrogens="0"
 NeedsClean="yes"
 AS="N"
><t
 p="461.17 232.75"
 BoundingBox="461.17 227.74 465.51 232.75"
 LabelJustification="Left"
><s font="3" size="6" color="0" face="96">N</s></t></n><n
 id="11453"
 p="379.70 163.82"
 Z="2580"
 AS="N"
/><n
 id="11454"
 p="372.22 168.15"
 Z="2581"
 AS="N"
/><n
 id="11455"
 p="372.22 176.79"
 Z="2582"
 AS="N"
/><n
 id="11456"
 p="379.70 181.11"
 Z="2583"
 Warning="An atom in this label has an invalid valence."
 Element="7"
 NumHydrogens="0"
 NeedsClean="yes"
 AS="N"
><t
 p="377.53 183.43"
 BoundingBox="377.53 178.42 381.87 183.43"
 LabelJustification="Left"
><s font="3" size="6" color="0" face="96">N</s></t></n><n
 id="11457"
 p="387.19 176.79"
 Z="2584"
 AS="N"
/><n
 id="11458"
 p="387.19 168.15"
 Z="2585"
 AS="N"
/><n
 id="11459"
 p="364.74 181.11"
 Z="2592"
 AS="N"
/><n
 id="11460"
 p="357.25 176.79"
 Z="2594"
 AS="N"
/><n
 id="11461"
 p="349.77 181.11"
 Z="2595"
 AS="N"
/><n
 id="11462"
 p="349.77 189.75"
 Z="2596"
 AS="N"
/><n
 id="11463"
 p="357.25 194.07"
 Z="2597"
 AS="N"
/><n
 id="11464"
 p="364.74 189.75"
 Z="2598"
 Warning="An atom in this label has an invalid valence."
 Element="7"
 NumHydrogens="0"
 NeedsClean="yes"
 AS="N"
><t
 p="362.57 192.07"
 BoundingBox="362.57 187.06 366.91 192.07"
 LabelJustification="Left"
><s font="3" size="6" color="0" face="96">N</s></t></n><n
 id="11465"
 p="379.70 155.18"
 Z="2605"
 NodeType="Nickname"
 NeedsClean="yes"
 AS="N"
><fragment
 id="114520"
><n
 id="113842"
 p="379.70 155.18"
 Z="2100"
/><n
 id="113843"
 p="371.10 155.18"
 Z="2101"
/><n
 id="113844"
 p="379.70 146.58"
 Z="2102"
/><n
 id="113845"
 p="388.30 155.18"
 Z="2103"
/><n
 id="113846"
 p="379.70 163.78"
 Z="2104"
 NodeType="ExternalConnectionPoint"
 ExternalConnectionNum="1"
/><b
 id="113847"
 Z="2105"
 B="113842"
 E="113843"
/><b
 id="113848"
 Z="2106"
 B="113842"
 E="113844"
/><b
 id="113849"
 Z="2107"
 B="113842"
 E="113845"
/><b
 id="113850"
 Z="2108"
 B="113846"
 E="113842"
/></fragment><t
 p="379.07 157.51"
 BoundingBox="379.07 150.75 387.66 157.56"
 LabelJustification="Left"
 LabelAlignment="Left"
><s font="3" size="6" color="0" face="66">t</s><s font="3" size="6" color="0" face="96">Bu</s></t></n><n
 id="11476"
 p="342.29 176.79"
 Z="2607"
 NodeType="Nickname"
 NeedsClean="yes"
 AS="N"
><fragment
 id="114521"
><n
 id="113853"
 p="342.29 176.79"
 Z="2109"
/><n
 id="113854"
 p="337.99 184.23"
 Z="2110"
/><n
 id="113855"
 p="334.84 172.49"
 Z="2111"
/><n
 id="113856"
 p="346.59 169.34"
 Z="2112"
/><n
 id="113857"
 p="349.74 181.09"
 Z="2113"
 NodeType="ExternalConnectionPoint"
 ExternalConnectionNum="1"
/><b
 id="113858"
 Z="2114"
 B="113853"
 E="113854"
/><b
 id="113859"
 Z="2115"
 B="113853"
 E="113855"
/><b
 id="113860"
 Z="2116"
 B="113853"
 E="113856"
/><b
 id="113861"
 Z="2117"
 B="113857"
 E="113853"
/></fragment><t
 p="343.96 179.11"
 BoundingBox="335.37 172.35 343.96 179.16"
 LabelJustification="Right"
 Justification="Right"
 LabelAlignment="Right"
><s font="3" size="6" color="0" face="66">t</s><s font="3" size="6" color="0" face="96">Bu</s></t></n><n
 id="11487"
 p="349.84 217.48"
 Z="2609"
 AS="N"
/><n
 id="11488"
 p="357.32 221.80"
 Z="2610"
 AS="N"
/><n
 id="11489"
 p="364.81 217.48"
 Z="2611"
 AS="N"
/><n
 id="11490"
 p="364.81 208.84"
 Z="2612"
 Warning="An atom in this label has an invalid valence."
 Element="7"
 NumHydrogens="0"
 NeedsClean="yes"
 AS="N"
><t
 p="362.64 211.16"
 BoundingBox="362.64 206.15 366.98 211.16"
 LabelJustification="Left"
><s font="3" size="6" color="0" face="96">N</s></t></n><n
 id="11491"
 p="357.32 204.52"
 Z="2613"
 AS="N"
/><n
 id="11492"
 p="349.84 208.84"
 Z="2614"
 AS="N"
/><n
 id="11493"
 p="372.30 221.80"
 Z="2621"
 AS="N"
/><n
 id="11494"
 p="372.30 230.44"
 Z="2623"
 AS="N"
/><n
 id="11495"
 p="379.78 234.76"
 Z="2624"
 AS="N"
/><n
 id="11496"
 p="387.26 230.44"
 Z="2625"
 AS="N"
/><n
 id="11497"
 p="387.26 221.80"
 Z="2626"
 AS="N"
/><n
 id="11498"
 p="379.78 217.48"
 Z="2627"
 Warning="An atom in this label has an invalid valence."
 Element="7"
 NumHydrogens="0"
 NeedsClean="yes"
 AS="N"
><t
 p="377.61 219.80"
 BoundingBox="377.61 214.79 381.95 219.80"
 LabelJustification="Left"
><s font="3" size="6" color="0" face="96">N</s></t></n><n
 id="11499"
 p="342.36 221.80"
 Z="2634"
 NodeType="Nickname"
 NeedsClean="yes"
 AS="N"
><fragment
 id="114522"
><n
 id="113864"
 p="342.36 221.80"
 Z="2118"
/><n
 id="113865"
 p="346.66 229.25"
 Z="2119"
/><n
 id="113866"
 p="334.91 226.10"
 Z="2120"
/><n
 id="113867"
 p="338.06 214.35"
 Z="2121"
/><n
 id="113868"
 p="349.81 217.50"
 Z="2122"
 NodeType="ExternalConnectionPoint"
 ExternalConnectionNum="1"
/><b
 id="113869"
 Z="2123"
 B="113864"
 E="113865"
/><b
 id="113870"
 Z="2124"
 B="113864"
 E="113866"
/><b
 id="113871"
 Z="2125"
 B="113864"
 E="113867"
/><b
 id="113872"
 Z="2126"
 B="113868"
 E="113864"
/></fragment><t
 p="344.03 224.12"
 BoundingBox="335.44 217.36 344.03 224.17"
 LabelJustification="Right"
 Justification="Right"
 LabelAlignment="Right"
><s font="3" size="6" color="0" face="66">t</s><s font="3" size="6" color="0" face="96">Bu</s></t></n><n
 id="11510"
 p="379.78 243.40"
 Z="2636"
 NodeType="Nickname"
 NeedsClean="yes"
 AS="N"
><fragment
 id="114523"
><n
 id="113875"
 p="379.78 243.40"
 Z="2127"
/><n
 id="113876"
 p="388.38 243.40"
 Z="2128"
/><n
 id="113877"
 p="379.78 252"
 Z="2129"
/><n
 id="113878"
 p="371.18 243.40"
 Z="2130"
/><n
 id="113879"
 p="379.78 234.80"
 Z="2131"
 NodeType="ExternalConnectionPoint"
 ExternalConnectionNum="1"
/><b
 id="113880"
 Z="2132"
 B="113875"
 E="113876"
/><b
 id="113881"
 Z="2133"
 B="113875"
 E="113877"
/><b
 id="113882"
 Z="2134"
 B="113875"
 E="113878"
/><b
 id="113883"
 Z="2135"
 B="113879"
 E="113875"
/></fragment><t
 p="379.15 245.73"
 BoundingBox="379.15 238.97 387.74 245.78"
 LabelJustification="Left"
 LabelAlignment="Left"
><s font="3" size="6" color="0" face="66">t</s><s font="3" size="6" color="0" face="96">Bu</s></t></n><n
 id="11521"
 p="379.65 199.41"
 Z="2638"
 Element="44"
 NumHydrogens="0"
 NeedsClean="yes"
 AS="N"
><t
 p="379.65 201.73"
 BoundingBox="375.82 196.72 383.48 201.78"
 LabelJustification="Center"
 Justification="Center"
 LabelAlignment="Center"
><s font="3" size="6" color="0" face="96">Ru</s></t></n><n
 id="10187"
 p="476.04 221.23"
 Z="2645"
 Element="45"
 NumHydrogens="0"
 NeedsClean="yes"
 Geometry="Tetrahedral"
 AS="R"
 BondOrdering="10229 10225 10190 10191"
><t
 p="473.87 223.55"
 BoundingBox="473.87 218.54 481.54 223.55"
 LabelJustification="Left"
 LabelAlignment="Left"
><s font="3" size="6" color="0" face="96">Rh</s></t></n><n
 id="10188"
 p="488.31 228.43"
 Z="2646"
 Element="17"
 NumHydrogens="0"
 NeedsClean="yes"
 AS="N"
><t
 p="486.14 230.75"
 BoundingBox="486.14 225.68 491.81 230.80"
 LabelJustification="Left"
 LabelAlignment="Left"
><s font="3" size="6" color="0" face="96">Cl</s></t></n><n
 id="10189"
 p="488.54 211.58"
 Z="2669"
 Warning="This atom is very close to another atom or bond."
 AS="N"
/><b
 id="11522"
 Z="2521"
 B="11423"
 E="11424"
 Order="2"
 BS="N"
 BondCircularOrdering="11527 0 11592 11523"
/><b
 id="11523"
 Z="2522"
 B="11424"
 E="11425"
 BS="N"
/><b
 id="11524"
 Z="2523"
 B="11425"
 E="11426"
 Order="2"
 BS="N"
 BondCircularOrdering="11523 11528 11532 11525"
/><b
 id="11525"
 Z="2524"
 B="11426"
 E="11427"
 BS="N"
/><b
 id="11526"
 Z="2525"
 B="11427"
 E="11428"
 Order="2"
 BS="N"
 BondCircularOrdering="11525 0 0 11527"
/><b
 id="11527"
 Z="2526"
 B="11428"
 E="11423"
 BS="N"
/><b
 id="11528"
 Z="2531"
 B="11425"
 E="11429"
 BS="N"
/><b
 id="11529"
 Z="2532"
 B="11429"
 E="11430"
 Order="2"
 DoublePosition="Left"
 BS="N"
 BondCircularOrdering="11528 11533 11537 11530"
/><b
 id="11530"
 Z="2533"
 B="11430"
 E="11431"
 BS="N"
/><b
 id="11531"
 Z="2534"
 B="11431"
 E="11432"
 Order="2"
 BS="N"
 BondCircularOrdering="11530 11538 0 11532"
/><b
 id="11532"
 Z="2535"
 B="11432"
 E="11426"
 BS="N"
/><b
 id="11533"
 Z="2540"
 B="11429"
 E="11433"
 BS="N"
/><b
 id="11534"
 Z="2541"
 B="11433"
 E="11434"
 Order="2"
 BS="N"
 BondCircularOrdering="11533 11590 0 11535"
/><b
 id="11535"
 Z="2542"
 B="11434"
 E="11435"
 BS="N"
/><b
 id="11536"
 Z="2543"
 B="11435"
 E="11436"
 Order="2"
 BS="N"
 BondCircularOrdering="11535 0 0 11537"
/><b
 id="11537"
 Z="2544"
 B="11436"
 E="11430"
 BS="N"
/><b
 id="11538"
 Z="2546"
 B="11431"
 E="11437"
 BS="N"
/><b
 id="11539"
 Z="2548"
 B="11437"
 E="11438"
 Order="3"
 BS="N"
/><b
 id="11540"
 Z="2550"
 B="11438"
 E="11439"
 BS="N"
/><b
 id="11541"
 Z="2556"
 B="11439"
 E="11440"
 Order="2"
 BS="N"
 BondCircularOrdering="11546 11540 0 11542"
/><b
 id="11542"
 Z="2557"
 B="11440"
 E="11441"
 BS="N"
/><b
 id="11543"
 Z="2558"
 B="11441"
 E="11442"
 Order="2"
 DoublePosition="Left"
 BS="N"
 BondCircularOrdering="11542 11552 11556 11544"
/><b
 id="11544"
 Z="2559"
 B="11442"
 E="11443"
 BS="N"
/><b
 id="11545"
 Z="2560"
 B="11443"
 E="11444"
 Order="2"
 DoublePosition="Left"
 BS="N"
 BondCircularOrdering="11544 11547 11551 11546"
/><b
 id="11546"
 Z="2561"
 B="11444"
 E="11439"
 BS="N"
/><b
 id="11547"
 Z="2566"
 B="11443"
 E="11445"
 BS="N"
/><b
 id="11548"
 Z="2567"
 B="11445"
 E="11446"
 Order="2"
 BS="N"
 BondCircularOrdering="11547 10229 0 11549"
/><b
 id="11549"
 Z="2568"
 B="11446"
 E="11447"
 BS="N"
/><b
 id="11550"
 Z="2569"
 B="11447"
 E="11448"
 Order="2"
 BS="N"
 BondCircularOrdering="11549 0 0 11551"
/><b
 id="11551"
 Z="2570"
 B="11448"
 E="11444"
 BS="N"
/><b
 id="11552"
 Z="2575"
 B="11441"
 E="11449"
 BS="N"
/><b
 id="11553"
 Z="2576"
 B="11449"
 E="11450"
 Order="2"
 BS="N"
 BondCircularOrdering="11552 0 0 11554"
/><b
 id="11554"
 Z="2577"
 B="11450"
 E="11451"
 BS="N"
/><b
 id="11555"
 Z="2578"
 B="11451"
 E="11452"
 Order="2"
 BS="N"
 BondCircularOrdering="11554 0 10225 11556"
/><b
 id="11556"
 Z="2579"
 B="11452"
 E="11442"
 BS="N"
/><b
 id="11557"
 Z="2586"
 B="11453"
 E="11454"
 Order="2"
 BS="N"
 BondCircularOrdering="11562 11570 0 11558"
/><b
 id="11558"
 Z="2587"
 B="11454"
 E="11455"
 BS="N"
/><b
 id="11559"
 Z="2588"
 B="11455"
 E="11456"
 Order="2"
 BS="N"
 BondCircularOrdering="11558 11563 11587 11560"
/><b
 id="11560"
 Z="2589"
 B="11456"
 E="11457"
 BS="N"
/><b
 id="11561"
 Z="2590"
 B="11457"
 E="11458"
 Order="2"
 BS="N"
 BondCircularOrdering="11560 0 0 11562"
/><b
 id="11562"
 Z="2591"
 B="11458"
 E="11453"
 BS="N"
/><b
 id="11563"
 Z="2593"
 B="11455"
 E="11459"
 BS="N"
/><b
 id="11564"
 Z="2599"
 B="11459"
 E="11460"
 Order="2"
 BS="N"
 BondCircularOrdering="11569 11563 0 11565"
/><b
 id="11565"
 Z="2600"
 B="11460"
 E="11461"
 BS="N"
/><b
 id="11566"
 Z="2601"
 B="11461"
 E="11462"
 Order="2"
 BS="N"
 BondCircularOrdering="11565 11571 0 11567"
/><b
 id="11567"
 Z="2602"
 B="11462"
 E="11463"
 BS="N"
/><b
 id="11568"
 Z="2603"
 B="11463"
 E="11464"
 Order="2"
 BS="N"
 BondCircularOrdering="11567 0 11591 11569"
/><b
 id="11569"
 Z="2604"
 B="11464"
 E="11459"
 BS="N"
/><b
 id="11570"
 Z="2606"
 B="11453"
 E="11465"
 BS="N"
/><b
 id="11571"
 Z="2608"
 B="11461"
 E="11476"
 BS="N"
/><b
 id="11572"
 Z="2615"
 B="11487"
 E="11488"
 Order="2"
 BS="N"
 BondCircularOrdering="11577 11585 0 11573"
/><b
 id="11573"
 Z="2616"
 B="11488"
 E="11489"
 BS="N"
/><b
 id="11574"
 Z="2617"
 B="11489"
 E="11490"
 Order="2"
 BS="N"
 BondCircularOrdering="11573 11578 11589 11575"
/><b
 id="11575"
 Z="2618"
 B="11490"
 E="11491"
 BS="N"
/><b
 id="11576"
 Z="2619"
 B="11491"
 E="11492"
 Order="2"
 BS="N"
 BondCircularOrdering="11575 0 0 11577"
/><b
 id="11577"
 Z="2620"
 B="11492"
 E="11487"
 BS="N"
/><b
 id="11578"
 Z="2622"
 B="11489"
 E="11493"
 BS="N"
/><b
 id="11579"
 Z="2628"
 B="11493"
 E="11494"
 Order="2"
 BS="N"
 BondCircularOrdering="11584 11578 0 11580"
/><b
 id="11580"
 Z="2629"
 B="11494"
 E="11495"
 BS="N"
/><b
 id="11581"
 Z="2630"
 B="11495"
 E="11496"
 Order="2"
 BS="N"
 BondCircularOrdering="11580 11586 0 11582"
/><b
 id="11582"
 Z="2631"
 B="11496"
 E="11497"
 BS="N"
/><b
 id="11583"
 Z="2632"
 B="11497"
 E="11498"
 Order="2"
 BS="N"
 BondCircularOrdering="11582 0 11588 11584"
/><b
 id="11584"
 Z="2633"
 B="11498"
 E="11493"
 BS="N"
/><b
 id="11585"
 Z="2635"
 B="11487"
 E="11499"
 BS="N"
/><b
 id="11586"
 Z="2637"
 B="11495"
 E="11510"
 BS="N"
/><b
 id="11587"
 Z="2639"
 B="11456"
 E="11521"
 BS="N"
/><b
 id="11588"
 Z="2640"
 B="11498"
 E="11521"
 BS="N"
/><b
 id="11589"
 Z="2641"
 B="11521"
 E="11490"
 Display="WedgeBegin"
 BS="N"
/><b
 id="11590"
 Z="2642"
 B="11521"
 E="11433"
 Display="WedgeBegin"
 BS="N"
/><b
 id="11591"
 Z="2643"
 B="11521"
 E="11464"
 Display="WedgedHashBegin"
 BS="N"
/><b
 id="11592"
 Z="2644"
 B="11521"
 E="11424"
 Display="WedgedHashBegin"
 BS="N"
/><b
 id="10190"
 Z="2647"
 B="10187"
 E="10188"
 BS="N"
 BeginAttach="1"
/><b
 id="10191"
 Z="2648"
 B="10187"
 E="10189"
 BS="N"
 CrossingBonds="10204"
 BeginAttach="1"
/><b
 id="10225"
 Z="2672"
 B="10187"
 E="11452"
 Display="WedgeBegin"
 BS="N"
/><b
 id="10229"
 Z="2673"
 B="10187"
 E="11445"
 Display="WedgedHashBegin"
 BS="N"
/></fragment><fragment
 id="10192"
 BoundingBox="476.06 200.27 502.30 223.16"
 Z="2649"
><n
 id="10193"
 p="495.46 216.12"
 Z="2650"
 AS="N"
/><n
 id="10194"
 p="490.71 217.27"
 Z="2651"
 AS="N"
/><n
 id="10195"
 p="482.30 210.88"
 Z="2652"
 AS="N"
/><n
 id="10196"
 p="481.92 205.89"
 Z="2653"
 AS="N"
/><n
 id="10197"
 p="489.94 209.09"
 Z="2654"
 Warning="This atom is very close to another atom or bond."
 AS="N"
/><n
 id="10198"
 p="491.68 222.96"
 Z="2661"
 AS="N"
/><n
 id="10199"
 p="476.34 212.35"
 Z="2663"
 AS="N"
/><n
 id="10200"
 p="479.31 200.40"
 Z="2665"
 AS="N"
/><n
 id="10201"
 p="492.94 205.03"
 Z="2667"
 AS="N"
/><n
 id="10202"
 p="502.25 217.20"
 Z="2670"
 AS="N"
/><b
 id="10203"
 Z="2655"
 B="10193"
 E="10194"
 Order="1.5"
 Display="WedgeBegin"
 BS="N"
/><b
 id="10204"
 Z="2656"
 B="10194"
 E="10195"
 Order="1.5"
 Display="Bold"
 BS="N"
 CrossingBonds="10191"
/><b
 id="10205"
 Z="2657"
 B="10195"
 E="10196"
 Order="1.5"
 Display="WedgeEnd"
 BS="N"
/><b
 id="10206"
 Z="2658"
 B="10196"
 E="10197"
 Order="1.5"
 BS="N"
/><b
 id="10207"
 Z="2659"
 B="10193"
 E="10197"
 Order="1.5"
 BS="N"
/><b
 id="10208"
 Z="2662"
 B="10194"
 E="10198"
 Display="WedgeBegin"
 BS="N"
/><b
 id="10209"
 Z="2664"
 B="10195"
 E="10199"
 Display="WedgeBegin"
 BS="N"
/><b
 id="10210"
 Z="2666"
 B="10196"
 E="10200"
 BS="N"
/><b
 id="10211"
 Z="2668"
 B="10197"
 E="10201"
 BS="N"
/><b
 id="10212"
 Z="2671"
 B="10193"
 E="10202"
 BS="N"
/><curve
 id="10213"
 Z="2660"
 CurveType="1"
 ArrowheadType="Solid"
 Closed="yes"
 CurvePoints="489.57 214.89 487.12 213.05 484.72 211.20 483.21 209.01 483.84 208.17 484.47 207.41 486.95 208.29 489.34 210.13 491.80 212.03 493.25 214.14 492.63 215.01 492.03 215.77"
/></fragment><fragment
 id="11605"
 BoundingBox="97.08 150.71 106.02 159.65"
 Z="2690"
><n
 id="11606"
 p="97.08 151.01"
 Z="2689"
 AS="N"
/><n
 id="11607"
 p="105.72 151.01"
 Z="2691"
 AS="N"
/><n
 id="11608"
 p="105.72 159.65"
 Z="2693"
 AS="N"
/><b
 id="11609"
 Z="2692"
 B="11606"
 E="11607"
 BS="N"
/><b
 id="11610"
 Z="2694"
 B="11607"
 E="11608"
 BS="N"
/></fragment><fragment
 id="11826"
 BoundingBox="335.37 267.43 494.70 362.46"
 Z="2699"
><n
 id="11827"
 p="396 299.57"
 Z="2697"
 AS="N"
/><n
 id="11828"
 p="396 308.21"
 Z="2698"
 Warning="An atom in this label has an invalid valence."
 Element="7"
 NumHydrogens="0"
 NeedsClean="yes"
 AS="N"
><t
 p="393.83 310.53"
 BoundingBox="393.83 305.52 398.17 310.53"
 LabelJustification="Left"
><s font="3" size="6" color="0" face="96">N</s></t></n><n
 id="11829"
 p="403.48 312.53"
 Z="2700"
 AS="N"
/><n
 id="11830"
 p="410.97 308.21"
 Z="2701"
 AS="N"
/><n
 id="11831"
 p="410.97 299.57"
 Z="2702"
 AS="N"
/><n
 id="11832"
 p="403.48 295.25"
 Z="2703"
 AS="N"
/><n
 id="11833"
 p="403.48 321.18"
 Z="2710"
 AS="N"
/><n
 id="11834"
 p="410.97 325.50"
 Z="2711"
 AS="N"
/><n
 id="11835"
 p="418.44 321.18"
 Z="2712"
 AS="N"
/><n
 id="11836"
 p="418.44 312.53"
 Z="2713"
 AS="N"
/><n
 id="11837"
 p="396 325.50"
 Z="2719"
 Warning="An atom in this label has an invalid valence."
 Element="7"
 NumHydrogens="0"
 NeedsClean="yes"
 AS="N"
><t
 p="393.83 327.82"
 BoundingBox="393.83 322.81 398.17 327.82"
 LabelJustification="Left"
><s font="3" size="6" color="0" face="96">N</s></t></n><n
 id="11838"
 p="396 334.14"
 Z="2720"
 AS="N"
/><n
 id="11839"
 p="403.48 338.46"
 Z="2721"
 AS="N"
/><n
 id="11840"
 p="410.97 334.14"
 Z="2722"
 AS="N"
/><n
 id="11841"
 p="379.70 280.50"
 Z="2728"
 AS="N"
/><n
 id="11842"
 p="372.22 284.82"
 Z="2729"
 AS="N"
/><n
 id="11843"
 p="372.22 293.46"
 Z="2730"
 AS="N"
/><n
 id="11844"
 p="379.70 297.78"
 Z="2731"
 Warning="An atom in this label has an invalid valence."
 Element="7"
 NumHydrogens="0"
 NeedsClean="yes"
 AS="N"
><t
 p="377.53 300.10"
 BoundingBox="377.53 295.09 381.87 300.10"
 LabelJustification="Left"
><s font="3" size="6" color="0" face="96">N</s></t></n><n
 id="11845"
 p="387.18 293.46"
 Z="2732"
 AS="N"
/><n
 id="11846"
 p="387.18 284.82"
 Z="2733"
 AS="N"
/><n
 id="11847"
 p="364.73 297.78"
 Z="2740"
 AS="N"
/><n
 id="11848"
 p="357.25 293.46"
 Z="2742"
 AS="N"
/><n
 id="11849"
 p="349.77 297.78"
 Z="2743"
 AS="N"
/><n
 id="11850"
 p="349.77 306.42"
 Z="2744"
 AS="N"
/><n
 id="11851"
 p="357.25 310.74"
 Z="2745"
 AS="N"
/><n
 id="11852"
 p="364.73 306.42"
 Z="2746"
 Warning="An atom in this label has an invalid valence."
 Element="7"
 NumHydrogens="0"
 NeedsClean="yes"
 AS="N"
><t
 p="362.56 308.74"
 BoundingBox="362.56 303.73 366.90 308.74"
 LabelJustification="Left"
><s font="3" size="6" color="0" face="96">N</s></t></n><n
 id="11853"
 p="379.70 271.86"
 Z="2753"
 NodeType="Nickname"
 NeedsClean="yes"
 AS="N"
><fragment
 id="114525"
><n
 id="113890"
 p="379.70 271.86"
 Z="2136"
/><n
 id="113891"
 p="371.10 271.86"
 Z="2137"
/><n
 id="113892"
 p="379.70 263.26"
 Z="2138"
/><n
 id="113893"
 p="388.30 271.86"
 Z="2139"
/><n
 id="113894"
 p="379.70 280.46"
 Z="2140"
 NodeType="ExternalConnectionPoint"
 ExternalConnectionNum="1"
/><b
 id="113895"
 Z="2141"
 B="113890"
 E="113891"
/><b
 id="113896"
 Z="2142"
 B="113890"
 E="113892"
/><b
 id="113897"
 Z="2143"
 B="113890"
 E="113893"
/><b
 id="113898"
 Z="2144"
 B="113894"
 E="113890"
/></fragment><t
 p="379.07 274.19"
 BoundingBox="379.07 267.43 387.66 274.24"
 LabelJustification="Left"
 LabelAlignment="Left"
><s font="3" size="6" color="0" face="66">t</s><s font="3" size="6" color="0" face="96">Bu</s></t></n><n
 id="11864"
 p="342.29 293.46"
 Z="2755"
 NodeType="Nickname"
 NeedsClean="yes"
 AS="N"
><fragment
 id="114526"
><n
 id="113901"
 p="342.29 293.46"
 Z="2145"
/><n
 id="113902"
 p="337.99 300.91"
 Z="2146"
/><n
 id="113903"
 p="334.84 289.16"
 Z="2147"
/><n
 id="113904"
 p="346.59 286.01"
 Z="2148"
/><n
 id="113905"
 p="349.74 297.76"
 Z="2149"
 NodeType="ExternalConnectionPoint"
 ExternalConnectionNum="1"
/><b
 id="113906"
 Z="2150"
 B="113901"
 E="113902"
/><b
 id="113907"
 Z="2151"
 B="113901"
 E="113903"
/><b
 id="113908"
 Z="2152"
 B="113901"
 E="113904"
/><b
 id="113909"
 Z="2153"
 B="113905"
 E="113901"
/></fragment><t
 p="343.96 295.78"
 BoundingBox="335.37 289.02 343.96 295.83"
 LabelJustification="Right"
 Justification="Right"
 LabelAlignment="Right"
><s font="3" size="6" color="0" face="66">t</s><s font="3" size="6" color="0" face="96">Bu</s></t></n><n
 id="11875"
 p="349.84 334.15"
 Z="2757"
 AS="N"
/><n
 id="11876"
 p="357.32 338.47"
 Z="2758"
 AS="N"
/><n
 id="11877"
 p="364.81 334.15"
 Z="2759"
 AS="N"
/><n
 id="11878"
 p="364.81 325.52"
 Z="2760"
 Warning="An atom in this label has an invalid valence."
 Element="7"
 NumHydrogens="0"
 NeedsClean="yes"
 AS="N"
><t
 p="362.64 327.84"
 BoundingBox="362.64 322.83 366.98 327.84"
 LabelJustification="Left"
><s font="3" size="6" color="0" face="96">N</s></t></n><n
 id="11879"
 p="357.32 321.20"
 Z="2761"
 AS="N"
/><n
 id="11880"
 p="349.84 325.52"
 Z="2762"
 AS="N"
/><n
 id="11881"
 p="372.29 338.47"
 Z="2769"
 AS="N"
/><n
 id="11882"
 p="372.29 347.12"
 Z="2771"
 AS="N"
/><n
 id="11883"
 p="379.78 351.44"
 Z="2772"
 AS="N"
/><n
 id="11884"
 p="387.26 347.12"
 Z="2773"
 AS="N"
/><n
 id="11885"
 p="387.26 338.47"
 Z="2774"
 AS="N"
/><n
 id="11886"
 p="379.78 334.15"
 Z="2775"
 Warning="An atom in this label has an invalid valence."
 Element="7"
 NumHydrogens="0"
 NeedsClean="yes"
 AS="N"
><t
 p="377.61 336.47"
 BoundingBox="377.61 331.46 381.95 336.47"
 LabelJustification="Left"
><s font="3" size="6" color="0" face="96">N</s></t></n><n
 id="11887"
 p="342.36 338.47"
 Z="2782"
 NodeType="Nickname"
 NeedsClean="yes"
 AS="N"
><fragment
 id="114527"
><n
 id="113912"
 p="342.36 338.47"
 Z="2154"
/><n
 id="113913"
 p="346.66 345.92"
 Z="2155"
/><n
 id="113914"
 p="334.91 342.78"
 Z="2156"
/><n
 id="113915"
 p="338.06 331.03"
 Z="2157"
/><n
 id="113916"
 p="349.81 334.17"
 Z="2158"
 NodeType="ExternalConnectionPoint"
 ExternalConnectionNum="1"
/><b
 id="113917"
 Z="2159"
 B="113912"
 E="113913"
/><b
 id="113918"
 Z="2160"
 B="113912"
 E="113914"
/><b
 id="113919"
 Z="2161"
 B="113912"
 E="113915"
/><b
 id="113920"
 Z="2162"
 B="113916"
 E="113912"
/></fragment><t
 p="344.03 340.79"
 BoundingBox="335.44 334.03 344.03 340.84"
 LabelJustification="Right"
 Justification="Right"
 LabelAlignment="Right"
><s font="3" size="6" color="0" face="66">t</s><s font="3" size="6" color="0" face="96">Bu</s></t></n><n
 id="11898"
 p="379.78 360.08"
 Z="2784"
 NodeType="Nickname"
 NeedsClean="yes"
 AS="N"
><fragment
 id="114528"
><n
 id="113923"
 p="379.78 360.08"
 Z="2163"
/><n
 id="113924"
 p="388.38 360.08"
 Z="2164"
/><n
 id="113925"
 p="379.78 368.68"
 Z="2165"
/><n
 id="113926"
 p="371.18 360.08"
 Z="2166"
/><n
 id="113927"
 p="379.78 351.48"
 Z="2167"
 NodeType="ExternalConnectionPoint"
 ExternalConnectionNum="1"
/><b
 id="113928"
 Z="2168"
 B="113923"
 E="113924"
/><b
 id="113929"
 Z="2169"
 B="113923"
 E="113925"
/><b
 id="113930"
 Z="2170"
 B="113923"
 E="113926"
/><b
 id="113931"
 Z="2171"
 B="113927"
 E="113923"
/></fragment><t
 p="379.15 362.41"
 BoundingBox="379.15 355.65 387.74 362.46"
 LabelJustification="Left"
 LabelAlignment="Left"
><s font="3" size="6" color="0" face="66">t</s><s font="3" size="6" color="0" face="96">Bu</s></t></n><n
 id="11909"
 p="379.64 316.10"
 Z="2786"
 Element="44"
 NumHydrogens="0"
 NeedsClean="yes"
 AS="N"
><t
 p="379.64 318.42"
 BoundingBox="375.81 313.41 383.47 318.47"
 LabelJustification="Center"
 Justification="Center"
 LabelAlignment="Center"
><s font="3" size="6" color="0" face="96">Ru</s></t></n><n
 id="11910"
 p="425.92 325.50"
 Z="2793"
 AS="N"
/><n
 id="11911"
 p="426.84 334.09"
 Z="2795"
 Element="7"
 NumHydrogens="0"
 NeedsClean="yes"
 AS="N"
><t
 p="424.67 336.41"
 BoundingBox="424.67 331.40 429.01 336.41"
 LabelJustification="Left"
 LabelAlignment="Right"
><s font="3" size="6" color="0" face="96">N</s></t></n><n
 id="11912"
 p="435.28 335.88"
 Z="2796"
 Element="7"
 NumHydrogens="0"
 NeedsClean="yes"
 AS="N"
><t
 p="433.11 338.20"
 BoundingBox="433.11 333.19 437.45 338.20"
 LabelJustification="Left"
 LabelAlignment="Below"
><s font="3" size="6" color="0" face="96">N</s></t></n><n
 id="11913"
 p="439.61 328.40"
 Z="2797"
 Element="7"
 NumHydrogens="0"
 NeedsClean="yes"
 AS="N"
><t
 p="437.44 330.72"
 BoundingBox="437.44 325.71 441.78 330.72"
 LabelJustification="Left"
><s font="3" size="6" color="0" face="96">N</s></t></n><n
 id="11914"
 p="433.82 321.98"
 Z="2798"
 AS="N"
/><n
 id="11915"
 p="448.20 327.50"
 Z="2804"
 AS="N"
/><n
 id="11916"
 p="453.28 334.49"
 Z="2806"
 AS="N"
/><n
 id="11917"
 p="461.87 333.59"
 Z="2807"
 AS="N"
/><n
 id="11918"
 p="465.39 325.70"
 Z="2808"
 AS="N"
/><n
 id="11919"
 p="460.30 318.70"
 Z="2809"
 AS="N"
/><n
 id="11920"
 p="451.71 319.61"
 Z="2810"
 AS="N"
/><n
 id="11921"
 p="473.99 324.79"
 Z="2817"
 Warning="An atom in this label has an invalid valence."
 Element="7"
 NumHydrogens="0"
 NeedsClean="yes"
 AS="N"
><t
 p="471.82 327.11"
 BoundingBox="471.82 322.10 476.16 327.11"
 LabelJustification="Left"
><s font="3" size="6" color="0" face="96">N</s></t></n><n
 id="11922"
 p="477.49 316.90"
 Z="2818"
 AS="N"
/><n
 id="11923"
 p="472.42 309.91"
 Z="2819"
 AS="N"
/><n
 id="11924"
 p="463.82 310.81"
 Z="2820"
 AS="N"
/><n
 id="11925"
 p="449.76 342.38"
 Z="2826"
 AS="N"
/><n
 id="11926"
 p="454.84 349.37"
 Z="2827"
 AS="N"
/><n
 id="11927"
 p="463.44 348.47"
 Z="2828"
 AS="N"
/><n
 id="11928"
 p="466.95 340.57"
 Z="2829"
 Warning="An atom in this label has an invalid valence."
 Element="7"
 NumHydrogens="0"
 NeedsClean="yes"
 AS="N"
><t
 p="464.78 342.89"
 BoundingBox="464.78 337.88 469.12 342.89"
 LabelJustification="Left"
><s font="3" size="6" color="0" face="96">N</s></t></n><n
 id="11929"
 p="480.92 335.95"
 Z="2835"
 Element="45"
 NumHydrogens="0"
 NeedsClean="yes"
 Geometry="Tetrahedral"
 AS="S"
 BondOrdering="12010 12009 12007 12008"
><t
 p="480.92 338.27"
 BoundingBox="477.09 333.26 484.75 338.27"
 LabelJustification="Center"
 Justification="Center"
 LabelAlignment="Center"
><s font="3" size="6" color="0" face="96">Rh</s></t></n><n
 id="11930"
 p="484.03 347.58"
 Z="2836"
 Element="17"
 NumHydrogens="0"
 NeedsClean="yes"
 AS="N"
><t
 p="481.86 349.90"
 BoundingBox="481.86 344.83 487.53 349.95"
 LabelJustification="Left"
 LabelAlignment="Left"
><s font="3" size="6" color="0" face="96">Cl</s></t></n><n
 id="11931"
 p="494.64 333.30"
 Z="2859"
 Warning="This atom is very close to another atom or bond."
 AS="N"
/><b
 id="11932"
 Z="2704"
 B="11827"
 E="11828"
 Order="2"
 BS="N"
 BondCircularOrdering="11937 0 11983 11933"
/><b
 id="11933"
 Z="2705"
 B="11828"
 E="11829"
 BS="N"
/><b
 id="11934"
 Z="2706"
 B="11829"
 E="11830"
 Order="2"
 BS="N"
 BondCircularOrdering="11933 11938 11942 11935"
/><b
 id="11935"
 Z="2707"
 B="11830"
 E="11831"
 BS="N"
/><b
 id="11936"
 Z="2708"
 B="11831"
 E="11832"
 Order="2"
 BS="N"
 BondCircularOrdering="11935 0 0 11937"
/><b
 id="11937"
 Z="2709"
 B="11832"
 E="11827"
 BS="N"
/><b
 id="11938"
 Z="2714"
 B="11829"
 E="11833"
 BS="N"
/><b
 id="11939"
 Z="2715"
 B="11833"
 E="11834"
 Order="2"
 DoublePosition="Left"
 BS="N"
 BondCircularOrdering="11938 11943 11947 11940"
/><b
 id="11940"
 Z="2716"
 B="11834"
 E="11835"
 BS="N"
/><b
 id="11941"
 Z="2717"
 B="11835"
 E="11836"
 Order="2"
 BS="N"
 BondCircularOrdering="11940 11984 0 11942"
/><b
 id="11942"
 Z="2718"
 B="11836"
 E="11830"
 BS="N"
/><b
 id="11943"
 Z="2723"
 B="11833"
 E="11837"
 BS="N"
/><b
 id="11944"
 Z="2724"
 B="11837"
 E="11838"
 Order="2"
 BS="N"
 BondCircularOrdering="11943 11981 0 11945"
/><b
 id="11945"
 Z="2725"
 B="11838"
 E="11839"
 BS="N"
/><b
 id="11946"
 Z="2726"
 B="11839"
 E="11840"
 Order="2"
 BS="N"
 BondCircularOrdering="11945 0 0 11947"
/><b
 id="11947"
 Z="2727"
 B="11840"
 E="11834"
 BS="N"
/><b
 id="11948"
 Z="2734"
 B="11841"
 E="11842"
 Order="2"
 BS="N"
 BondCircularOrdering="11953 11961 0 11949"
/><b
 id="11949"
 Z="2735"
 B="11842"
 E="11843"
 BS="N"
/><b
 id="11950"
 Z="2736"
 B="11843"
 E="11844"
 Order="2"
 BS="N"
 BondCircularOrdering="11949 11954 11978 11951"
/><b
 id="11951"
 Z="2737"
 B="11844"
 E="11845"
 BS="N"
/><b
 id="11952"
 Z="2738"
 B="11845"
 E="11846"
 Order="2"
 BS="N"
 BondCircularOrdering="11951 0 0 11953"
/><b
 id="11953"
 Z="2739"
 B="11846"
 E="11841"
 BS="N"
/><b
 id="11954"
 Z="2741"
 B="11843"
 E="11847"
 BS="N"
/><b
 id="11955"
 Z="2747"
 B="11847"
 E="11848"
 Order="2"
 BS="N"
 BondCircularOrdering="11960 11954 0 11956"
/><b
 id="11956"
 Z="2748"
 B="11848"
 E="11849"
 BS="N"
/><b
 id="11957"
 Z="2749"
 B="11849"
 E="11850"
 Order="2"
 BS="N"
 BondCircularOrdering="11956 11962 0 11958"
/><b
 id="11958"
 Z="2750"
 B="11850"
 E="11851"
 BS="N"
/><b
 id="11959"
 Z="2751"
 B="11851"
 E="11852"
 Order="2"
 BS="N"
 BondCircularOrdering="11958 0 11982 11960"
/><b
 id="11960"
 Z="2752"
 B="11852"
 E="11847"
 BS="N"
/><b
 id="11961"
 Z="2754"
 B="11841"
 E="11853"
 BS="N"
/><b
 id="11962"
 Z="2756"
 B="11849"
 E="11864"
 BS="N"
/><b
 id="11963"
 Z="2763"
 B="11875"
 E="11876"
 Order="2"
 BS="N"
 BondCircularOrdering="11968 11976 0 11964"
/><b
 id="11964"
 Z="2764"
 B="11876"
 E="11877"
 BS="N"
/><b
 id="11965"
 Z="2765"
 B="11877"
 E="11878"
 Order="2"
 BS="N"
 BondCircularOrdering="11964 11969 11980 11966"
/><b
 id="11966"
 Z="2766"
 B="11878"
 E="11879"
 BS="N"
/><b
 id="11967"
 Z="2767"
 B="11879"
 E="11880"
 Order="2"
 BS="N"
 BondCircularOrdering="11966 0 0 11968"
/><b
 id="11968"
 Z="2768"
 B="11880"
 E="11875"
 BS="N"
/><b
 id="11969"
 Z="2770"
 B="11877"
 E="11881"
 BS="N"
/><b
 id="11970"
 Z="2776"
 B="11881"
 E="11882"
 Order="2"
 BS="N"
 BondCircularOrdering="11975 11969 0 11971"
/><b
 id="11971"
 Z="2777"
 B="11882"
 E="11883"
 BS="N"
/><b
 id="11972"
 Z="2778"
 B="11883"
 E="11884"
 Order="2"
 BS="N"
 BondCircularOrdering="11971 11977 0 11973"
/><b
 id="11973"
 Z="2779"
 B="11884"
 E="11885"
 BS="N"
/><b
 id="11974"
 Z="2780"
 B="11885"
 E="11886"
 Order="2"
 BS="N"
 BondCircularOrdering="11973 0 11979 11975"
/><b
 id="11975"
 Z="2781"
 B="11886"
 E="11881"
 BS="N"
/><b
 id="11976"
 Z="2783"
 B="11875"
 E="11887"
 BS="N"
/><b
 id="11977"
 Z="2785"
 B="11883"
 E="11898"
 BS="N"
/><b
 id="11978"
 Z="2787"
 B="11844"
 E="11909"
 BS="N"
/><b
 id="11979"
 Z="2788"
 B="11886"
 E="11909"
 BS="N"
/><b
 id="11980"
 Z="2789"
 B="11909"
 E="11878"
 Display="WedgeBegin"
 BS="N"
/><b
 id="11981"
 Z="2790"
 B="11909"
 E="11837"
 Display="WedgeBegin"
 BS="N"
/><b
 id="11982"
 Z="2791"
 B="11909"
 E="11852"
 Display="WedgedHashBegin"
 BS="N"
/><b
 id="11983"
 Z="2792"
 B="11909"
 E="11828"
 Display="WedgedHashBegin"
 BS="N"
/><b
 id="11984"
 Z="2794"
 B="11835"
 E="11910"
 BS="N"
/><b
 id="11985"
 Z="2799"
 B="11910"
 E="11911"
 BS="N"
/><b
 id="11986"
 Z="2800"
 B="11911"
 E="11912"
 Order="2"
 BS="N"
 BondCircularOrdering="11985 0 0 11987"
/><b
 id="11987"
 Z="2801"
 B="11912"
 E="11913"
 BS="N"
/><b
 id="11988"
 Z="2802"
 B="11913"
 E="11914"
 BS="N"
/><b
 id="11989"
 Z="2803"
 B="11914"
 E="11910"
 Order="2"
 BS="N"
 BondCircularOrdering="11988 0 11984 11985"
/><b
 id="11990"
 Z="2805"
 B="11913"
 E="11915"
 BS="N"
/><b
 id="11991"
 Z="2811"
 B="11915"
 E="11916"
 BS="N"
/><b
 id="11992"
 Z="2812"
 B="11916"
 E="11917"
 Order="2"
 DoublePosition="Left"
 BS="N"
 BondCircularOrdering="11991 12002 12006 11993"
/><b
 id="11993"
 Z="2813"
 B="11917"
 E="11918"
 BS="N"
/><b
 id="11994"
 Z="2814"
 B="11918"
 E="11919"
 Order="2"
 DoublePosition="Left"
 BS="N"
 BondCircularOrdering="11993 11997 12001 11995"
/><b
 id="11995"
 Z="2815"
 B="11919"
 E="11920"
 BS="N"
/><b
 id="11996"
 Z="2816"
 B="11920"
 E="11915"
 Order="2"
 BS="N"
 BondCircularOrdering="11995 0 11990 11991"
/><b
 id="11997"
 Z="2821"
 B="11918"
 E="11921"
 BS="N"
/><b
 id="11998"
 Z="2822"
 B="11921"
 E="11922"
 Order="2"
 BS="N"
 BondCircularOrdering="11997 12010 0 11999"
/><b
 id="11999"
 Z="2823"
 B="11922"
 E="11923"
 BS="N"
/><b
 id="12000"
 Z="2824"
 B="11923"
 E="11924"
 Order="2"
 BS="N"
 BondCircularOrdering="11999 0 0 12001"
/><b
 id="12001"
 Z="2825"
 B="11924"
 E="11919"
 BS="N"
/><b
 id="12002"
 Z="2830"
 B="11916"
 E="11925"
 BS="N"
/><b
 id="12003"
 Z="2831"
 B="11925"
 E="11926"
 Order="2"
 BS="N"
 BondCircularOrdering="12002 0 0 12004"
/><b
 id="12004"
 Z="2832"
 B="11926"
 E="11927"
 BS="N"
/><b
 id="12005"
 Z="2833"
 B="11927"
 E="11928"
 Order="2"
 BS="N"
 BondCircularOrdering="12004 0 12009 12006"
/><b
 id="12006"
 Z="2834"
 B="11928"
 E="11917"
 BS="N"
/><b
 id="12007"
 Z="2837"
 B="11929"
 E="11930"
 BS="N"
/><b
 id="12008"
 Z="2838"
 B="11929"
 E="11931"
 BS="N"
 CrossingBonds="12023"
/><b
 id="12009"
 Z="2862"
 B="11929"
 E="11928"
 Display="WedgeBegin"
 BS="N"
/><b
 id="12010"
 Z="2863"
 B="11929"
 E="11921"
 Display="WedgedHashBegin"
 BS="N"
/></fragment><fragment
 id="12011"
 BoundingBox="484.81 319.19 502.55 347.28"
 Z="2839"
><n
 id="12012"
 p="496.76 341.80"
 Z="2840"
 AS="N"
/><n
 id="12013"
 p="492.50 339.39"
 Z="2841"
 AS="N"
/><n
 id="12014"
 p="490.74 328.98"
 Z="2842"
 AS="N"
/><n
 id="12015"
 p="493.87 325.07"
 Z="2843"
 AS="N"
/><n
 id="12016"
 p="497.53 332.90"
 Z="2844"
 Warning="This atom is very close to another atom or bond."
 AS="N"
/><n
 id="12017"
 p="488.96 344.68"
 Z="2851"
 AS="N"
/><n
 id="12018"
 p="485.38 325.98"
 Z="2853"
 AS="N"
/><n
 id="12019"
 p="495.72 319.28"
 Z="2855"
 AS="N"
/><n
 id="12020"
 p="502.50 331.99"
 Z="2857"
 AS="N"
/><n
 id="12021"
 p="501.06 347.09"
 Z="2860"
 AS="N"
/><b
 id="12022"
 Z="2845"
 B="12012"
 E="12013"
 Order="1.5"
 Display="WedgeBegin"
 BS="N"
/><b
 id="12023"
 Z="2846"
 B="12013"
 E="12014"
 Order="1.5"
 Display="Bold"
 BS="N"
 CrossingBonds="12008"
/><b
 id="12024"
 Z="2847"
 B="12014"
 E="12015"
 Order="1.5"
 Display="WedgeEnd"
 BS="N"
/><b
 id="12025"
 Z="2848"
 B="12015"
 E="12016"
 Order="1.5"
 BS="N"
/><b
 id="12026"
 Z="2849"
 B="12012"
 E="12016"
 Order="1.5"
 BS="N"
/><b
 id="12027"
 Z="2852"
 B="12013"
 E="12017"
 Display="WedgeBegin"
 BS="N"
/><b
 id="12028"
 Z="2854"
 B="12014"
 E="12018"
 Display="WedgeBegin"
 BS="N"
/><b
 id="12029"
 Z="2856"
 B="12015"
 E="12019"
 BS="N"
/><b
 id="12030"
 Z="2858"
 B="12016"
 E="12020"
 BS="N"
/><b
 id="12031"
 Z="2861"
 B="12012"
 E="12021"
 BS="N"
/><curve
 id="12032"
 Z="2850"
 CurveType="1"
 ArrowheadType="Solid"
 Closed="yes"
 CurvePoints="493.30 336.87 492.76 333.85 492.28 330.87 492.68 328.23 493.71 328.06 494.69 327.93 495.89 330.27 496.39 333.24 496.89 336.32 496.49 338.84 495.45 339.05 494.49 339.20"
/></fragment><t
 id="1752"
 p="309.75 194.96"
 BoundingBox="309.75 189.61 315.75 196.51"
 Z="2282"
 Warning="ChemDraw can&apos;t interpret this label."
 LineHeight="auto"
><s font="3" size="6" color="0" face="96">iii)</s></t><t
 id="11387"
 p="235.27 247.12"
 BoundingBox="235.27 241.52 238.61 248.67"
 Z="2513"
 Warning="ChemDraw can&apos;t interpret this label."
 LineHeight="auto"
><s font="3" size="6" color="0" face="97">1</s></t><t
 id="11593"
 p="426.03 247.12"
 BoundingBox="426.03 241.52 429.37 248.67"
 Z="2681"
 Warning="ChemDraw can&apos;t interpret this label."
 LineHeight="auto"
><s font="3" size="6" color="0" face="97">2</s></t><t
 id="11611"
 p="109.08 154.37"
 BoundingBox="109.08 149.02 115.92 155.92"
 Z="2695"
 Warning="Chemical Interpretation is not possible for this label"
 LineHeight="auto"
><s font="3" size="6" color="0" face="96">2</s><s font="3" size="6" color="0">+</s></t><t
 id="12040"
 p="430.89 361.69"
 BoundingBox="430.89 356.09 434.23 363.24"
 Z="2871"
 Warning="ChemDraw can&apos;t interpret this label."
 LineHeight="auto"
><s font="3" size="6" color="0" face="97">4</s></t><t
 id="12494"
 p="309.75 311.62"
 BoundingBox="309.75 306.27 315.75 313.17"
 Z="3127"
 Warning="ChemDraw can&apos;t interpret this label."
 LineHeight="auto"
><s font="3" size="6" color="0" face="96">iii)</s></t><graphic
 id="114508"
 SupersededBy="114538"
 BoundingBox="324 199.38 300.70 199.38"
 Z="2280"
 GraphicType="Line"
 ArrowType="FullHead"
 HeadSize="1000"
/><graphic
 id="114509"
 SupersededBy="114539"
 BoundingBox="324 316.43 300.70 316.43"
 Z="3125"
 GraphicType="Line"
 ArrowType="FullHead"
 HeadSize="1000"
/><scheme
 id="114540"
><step
 id="114541"
 ReactionStepReactants="9801 11605"
 ReactionStepProducts="11247 114228"
 ReactionStepArrows="114494"
 ReactionStepObjectsAboveArrow="1751"
/><step
 id="114542"
 ReactionStepReactants="11247 114228"
 ReactionStepProducts="11422 10192 114230"
 ReactionStepArrows="114508"
 ReactionStepObjectsAboveArrow="1752"
/></scheme><scheme
 id="114543"
><step
 id="114544"
 ReactionStepReactants="12502"
 ReactionStepProducts="12501 114229"
 ReactionStepArrows="114499"
 ReactionStepObjectsAboveArrow="12490"
/><step
 id="114545"
 ReactionStepReactants="12501 114229"
 ReactionStepProducts="11826 12011 12499"
 ReactionStepArrows="114509"
 ReactionStepObjectsAboveArrow="12494"
/></scheme><arrow
 id="114538"
 BoundingBox="300.70 197.13 324 200.88"
 Z="2280"
 FillType="None"
 ArrowheadHead="Full"
 ArrowheadType="Solid"
 HeadSize="1000"
 ArrowheadCenterSize="875"
 ArrowheadWidth="250"
 Head3D="324 199.38 0"
 Tail3D="300.70 199.38 0"
 Center3D="471.73 621.57 0"
 MajorAxisEnd3D="493.63 621.57 0"
 MinorAxisEnd3D="471.73 643.48 0"
/><arrow
 id="114539"
 BoundingBox="300.70 314.18 324 317.93"
 Z="3125"
 FillType="None"
 ArrowheadHead="Full"
 ArrowheadType="Solid"
 HeadSize="1000"
 ArrowheadCenterSize="875"
 ArrowheadWidth="250"
 Head3D="324 316.43 0"
 Tail3D="300.70 316.43 0"
 Center3D="471.73 797.15 0"
 MajorAxisEnd3D="493.30 797.15 0"
 MinorAxisEnd3D="471.73 818.72 0"
/></page></CDXML>
