# Supplementary material for: Outpacing conventional nicotinamide hydrogenation catalysis by a strongly communicating heterodinuclear photocatalyst
Source: Nat Commun. 2022 May 9;13:2538. doi: 10.1038/s41467-022-30147-4 (PMC9085789; doi:10.1038/s41467-022-30147-4)
Supplement: Supplementary file 4 — Source Data [file 41467_2022_30147_MOESM4_ESM.zip › SourceData/Source Data Fig. 3/Raw_data_Fig.3.xlsx]

## Sheet: Tabelle1
CV Data
Substance 1		Substance 2		Substance 3		Substance 4 reduction		Substance 4 oxidation
E / V vs Fc+/Fc		E / V vs Fc+/Fc		E / V vs Fc+/Fc		E / V vs Fc+/Fc		E / V vs Fc+/Fc
-0.6295	-0.0005541	-0.697	-0.0004454	-0.697	-0.0004307	-0.6825	0.0002695	-0.6825	-0.0003136
-0.6305	-0.0005522	-0.698	-0.0004447	-0.698	-0.0004298	-0.6835	0.0001712	-0.6815	-2.46E-7
-0.6315	-0.0005521	-0.699	-0.0004436	-0.699	-0.0004289	-0.6845	0.0001419	-0.6805	-0.0002241
-0.6325	-0.0005512	-0.7	-0.0004438	-0.7	-4.29E-7	-0.6855	1.26E-7	-0.6795	-0.0002118
-0.6335	-0.0005519	-0.701	-0.0004435	-0.701	-4.29E-7	-0.6865	0.0001139	-0.6785	-0.0002018
-0.6345	-0.0005504	-0.702	-0.0004429	-0.702	-0.0004285	-0.6875	1.05E-7	-0.6775	-0.0001939
-0.6355	-0.0005513	-0.703	-0.0004429	-0.703	-0.0004288	-0.6885	9.588e-05	-0.6765	-0.0001862
-0.6365	-0.0005502	-0.704	-0.0004425	-0.704	-0.0004286	-0.6895	8.784e-05	-0.6755	-0.0001796
-0.6375	-0.0005506	-0.705	-0.0004417	-0.705	-0.0004286	-0.6905	8.072e-05	-0.6745	-0.0001733
-0.6385	-0.0005497	-0.706	-0.0004422	-0.706	-0.0004289	-0.6915	7.341e-05	-0.6735	-0.0001676
-0.6395	-0.0005502	-0.707	-0.0004421	-0.707	-0.0004288	-0.6925	6.724e-05	-0.6725	-0.0001623
-0.6405	-0.0005491	-0.708	-0.0004419	-0.708	-0.0004285	-0.6935	6.134e-05	-0.6715	-0.0001577
-0.6415	-5.5E-7	-0.709	-0.0004416	-0.709	-0.0004289	-0.6945	5.549e-05	-0.6705	-0.0001524
-0.6425	-0.0005489	-0.71	-0.0004415	-0.71	-0.0004289	-0.6955	5.028e-05	-0.6695	-0.0001482
-0.6435	-0.0005495	-0.711	-0.0004409	-0.711	-0.0004288	-0.6965	4.562e-05	-0.6685	-0.0001435
-0.6445	-0.0005484	-0.712	-0.0004409	-0.712	-0.0004283	-0.6975	4.084e-05	-0.6675	-0.0001396
-0.6455	-0.0005491	-0.713	-0.0004407	-0.713	-0.0004286	-0.6985	3.638e-05	-0.6665	-0.0001357
-0.6465	-0.0005482	-0.714	-0.0004411	-0.714	-0.0004289	-0.6995	3.174e-05	-0.6655	-1.32E-7
-0.6475	-0.0005485	-0.715	-0.0004406	-0.715	-0.0004283	-0.7005	2.82E-8	-0.6645	-0.0001285
-0.6485	-0.0005474	-0.716	-0.0004408	-0.716	-0.0004286	-0.7015	2.414e-05	-0.6635	-0.0001251
-0.6495	-0.0005485	-0.717	-0.0004406	-0.717	-0.0004288	-0.7025	2e-08	-0.6625	-0.0001214
-0.6505	-5.47E-7	-0.718	-0.0004402	-0.718	-0.0004282	-0.7035	1.718e-05	-0.6615	-0.0001188
-0.6515	-5.48E-7	-0.719	-4.4E-7	-0.719	-0.0004287	-0.7045	1.309e-05	-0.6605	-0.0001154
-0.6525	-0.0005471	-0.72	-4.4E-7	-0.72	-0.0004286	-0.7055	9.609e-06	-0.6595	-0.0001125
-0.6535	-0.0005473	-0.721	-0.0004395	-0.721	-0.0004284	-0.7065	6.467e-06	-0.6585	-0.0001101
-0.6545	-0.0005464	-0.722	-4.4E-7	-0.722	-0.0004289	-0.7075	3.049e-06	-0.6575	-0.0001074
-0.6555	-0.0005469	-0.723	-0.0004394	-0.723	-0.0004288	-0.7085	3.113e-07	-0.6565	-0.0001048
-0.6565	-5.46E-7	-0.724	-0.0004395	-0.724	-0.0004286	-0.7095	-2.24E-9	-0.6555	-0.0001026
-0.6575	-0.0005469	-0.725	-0.0004392	-0.725	-0.0004288	-0.7105	-5.599e-06	-0.6545	-9.956e-05
-0.6585	-0.0005459	-0.726	-0.0004388	-0.726	-0.0004285	-0.7115	-7.746e-06	-0.6535	-9.756e-05
-0.6595	-0.0005465	-0.727	-0.0004387	-0.727	-0.0004286	-0.7125	-1.049e-05	-0.6525	-9.476e-05
-0.6605	-0.0005453	-0.728	-4.39E-7	-0.728	-0.0004286	-0.7135	-1.298e-05	-0.6515	-9.228e-05
-0.6615	-0.0005459	-0.729	-0.0004384	-0.729	-0.0004286	-0.7145	-1.538e-05	-0.6505	-9.008e-05
-0.6625	-5.45E-7	-0.73	-0.0004388	-0.73	-0.0004289	-0.7155	-1.809e-05	-0.6495	-8.765e-05
-0.6635	-0.0005454	-0.731	-0.0004383	-0.731	-0.0004284	-0.7165	-1.988e-05	-0.6485	-8.548e-05
-0.6645	-0.0005446	-0.732	-0.0004386	-0.732	-0.0004287	-0.7175	-2.271e-05	-0.6475	-8.346e-05
-0.6655	-0.0005457	-0.733	-0.0004381	-0.733	-0.0004291	-0.7185	-2.534e-05	-0.6465	-8.09E-8
-0.6665	-5.44E-7	-0.734	-0.0004379	-0.734	-0.0004283	-0.7195	-2.654e-05	-0.6455	-7.951e-05
-0.6675	-5.45E-7	-0.735	-4.38E-7	-0.735	-4.29E-7	-0.7205	-2.897e-05	-0.6445	-7.713e-05
-0.6685	-0.0005441	-0.736	-0.0004381	-0.736	-0.0004291	-0.7215	-3.12E-8	-0.6435	-7.509e-05
-0.6695	-0.0005444	-0.737	-0.0004374	-0.737	-0.0004286	-0.7225	-3.259e-05	-0.6425	-7.366e-05
-0.6705	-0.0005435	-0.738	-0.0004379	-0.738	-0.0004292	-0.7235	-3.501e-05	-0.6415	-7.153e-05
-0.6715	-0.0005441	-0.739	-0.0004373	-0.739	-0.0004287	-0.7245	-3.669e-05	-0.6405	-6.963e-05
-0.6725	-5.43E-7	-0.74	-0.0004372	-0.74	-0.0004289	-0.7255	-3.844e-05	-0.6395	-6.828e-05
-0.6735	-0.0005441	-0.741	-0.0004372	-0.741	-0.0004292	-0.7265	-4.047e-05	-0.6385	-6.591e-05
-0.6745	-0.0005426	-0.742	-4.37E-7	-0.742	-0.0004288	-0.7275	-4.197e-05	-0.6375	-6.45E-8
-0.6755	-0.0005435	-0.743	-4.37E-7	-0.743	-0.0004289	-0.7285	-4.379e-05	-0.6365	-6.283e-05
-0.6765	-0.0005423	-0.744	-0.0004372	-0.744	-0.0004289	-0.7295	-4.544e-05	-0.6355	-6.101e-05
-0.6775	-0.0005433	-0.745	-0.0004369	-0.745	-4.29E-7	-0.7305	-4.711e-05	-0.6345	-5.929e-05
-0.6785	-0.0005422	-0.746	-0.0004373	-0.746	-0.0004292	-0.7315	-4.897e-05	-0.6335	-5.776e-05
-0.6795	-0.0005428	-0.747	-0.0004366	-0.747	-0.0004288	-0.7325	-4.996e-05	-0.6325	-5.642e-05
-0.6805	-0.0005421	-0.748	-0.0004374	-0.748	-0.0004293	-0.7335	-5.201e-05	-0.6315	-5.498e-05
-0.6815	-0.0005431	-0.749	-0.0004372	-0.749	-0.0004295	-0.7345	-5.366e-05	-0.6305	-5.325e-05
-0.6825	-0.0005413	-0.75	-0.0004367	-0.75	-0.0004288	-0.7355	-5.422e-05	-0.6295	-5.233e-05
-0.6835	-0.0005424	-0.751	-4.37E-7	-0.751	-0.0004294	-0.7365	-5.615e-05	-0.6285	-5.077e-05
-0.6845	-0.0005413	-0.752	-4.37E-7	-0.752	-0.0004295	-0.7375	-5.765e-05	-0.6275	-4.921e-05
-0.6855	-0.0005419	-0.753	-0.0004363	-0.753	-4.29E-7	-0.7385	-5.861e-05	-0.6265	-4.819e-05
-0.6865	-0.0005411	-0.754	-0.0004366	-0.754	-0.0004295	-0.7395	-6.032e-05	-0.6255	-4.649e-05
-0.6875	-0.0005417	-0.755	-4.36E-7	-0.755	-0.0004293	-0.7405	-6.14E-8	-0.6245	-4.511e-05
-0.6885	-0.0005404	-0.756	-0.0004361	-0.756	-0.0004292	-0.7415	-6.258e-05	-0.6235	-4.432e-05
-0.6895	-0.0005416	-0.757	-0.0004361	-0.757	-0.0004297	-0.7425	-6.444e-05	-0.6225	-4.231e-05
-0.6905	-5.4E-7	-0.758	-0.0004364	-0.758	-0.0004294	-0.7435	-6.535e-05	-0.6215	-4.131e-05
-0.6915	-0.0005412	-0.759	-0.0004362	-0.759	-0.0004295	-0.7445	-6.64E-8	-0.6205	-3.99E-8
-0.6925	-0.0005399	-0.76	-0.0004363	-0.76	-0.0004297	-0.7455	-6.767e-05	-0.6195	-3.862e-05
-0.6935	-5.41E-7	-0.761	-4.36E-7	-0.761	-0.0004297	-0.7465	-6.905e-05	-0.6185	-3.737e-05
-0.6945	-0.0005401	-0.762	-0.0004363	-0.762	-4.3E-7	-0.7475	-7.031e-05	-0.6175	-3.629e-05
-0.6955	-0.0005406	-0.763	-0.0004357	-0.763	-0.0004295	-0.7485	-7.089e-05	-0.6165	-3.525e-05
-0.6965	-0.0005394	-0.764	-0.0004361	-0.764	-0.0004299	-0.7495	-7.254e-05	-0.6155	-3.418e-05
-0.6975	-0.0005406	-0.765	-0.0004364	-0.765	-0.0004301	-0.7505	-7.376e-05	-0.6145	-3.24E-8
-0.6985	-0.0005388	-0.766	-0.0004361	-0.766	-0.0004297	-0.7515	-7.418e-05	-0.6135	-3.209e-05
-0.6995	-0.0005402	-0.767	-0.0004364	-0.767	-4.3E-7	-0.7525	-7.564e-05	-0.6125	-3.085e-05
-0.7005	-0.0005389	-0.768	-0.0004363	-0.768	-0.0004301	-0.7535	-7.675e-05	-0.6115	-2.963e-05
-0.7015	-0.0005397	-0.769	-0.0004358	-0.769	-0.0004299	-0.7545	-7.705e-05	-0.6105	-2.875e-05
-0.7025	-0.0005388	-0.77	-0.0004362	-0.77	-0.0004305	-0.7555	-7.885e-05	-0.6095	-2.76E-8
-0.7035	-0.0005397	-0.771	-0.0004356	-0.771	-0.0004302	-0.7565	-7.974e-05	-0.6085	-2.627e-05
-0.7045	-0.0005383	-0.772	-0.0004358	-0.772	-0.0004303	-0.7575	-8.069e-05	-0.6075	-2.572e-05
-0.7055	-0.0005393	-0.773	-4.36E-7	-0.773	-0.0004306	-0.7585	-8.206e-05	-0.6065	-2.431e-05
-0.7065	-0.0005378	-0.774	-0.0004359	-0.774	-0.0004303	-0.7595	-8.254e-05	-0.6055	-2.394e-05
-0.7075	-0.0005391	-0.775	-0.0004359	-0.775	-0.0004305	-0.7605	-8.346e-05	-0.6045	-2.271e-05
-0.7085	-0.0005379	-0.776	-4.36E-7	-0.776	-0.0004305	-0.7615	-8.433e-05	-0.6035	-2.167e-05
-0.7095	-0.0005388	-0.777	-0.0004356	-0.777	-0.0004304	-0.7625	-8.538e-05	-0.6025	-2.071e-05
-0.7105	-0.0005378	-0.778	-0.0004362	-0.778	-4.31E-7	-0.7635	-8.645e-05	-0.6015	-1.967e-05
-0.7115	-0.0005385	-0.779	-0.0004358	-0.779	-0.0004304	-0.7645	-8.697e-05	-0.6005	-1.881e-05
-0.7125	-0.0005372	-0.78	-0.0004363	-0.78	-0.0004308	-0.7655	-8.812e-05	-0.5995	-1.797e-05
-0.7135	-0.0005384	-0.781	-0.0004363	-0.781	-0.0004311	-0.7665	-8.932e-05	-0.5985	-1.675e-05
-0.7145	-0.0005368	-0.782	-0.0004361	-0.782	-0.0004309	-0.7675	-8.938e-05	-0.5975	-1.662e-05
-0.7155	-0.0005382	-0.783	-0.0004361	-0.783	-0.0004312	-0.7685	-9.078e-05	-0.5965	-1.523e-05
-0.7165	-0.0005369	-0.784	-0.0004365	-0.784	-0.0004314	-0.7695	-9.153e-05	-0.5955	-1.407e-05
-0.7175	-0.0005378	-0.785	-0.0004359	-0.785	-0.0004309	-0.7705	-9.187e-05	-0.5945	-1.34E-8
-0.7185	-0.0005369	-0.786	-0.0004366	-0.786	-0.0004316	-0.7715	-9.346e-05	-0.5935	-1.257e-05
-0.7195	-0.0005377	-0.787	-0.0004364	-0.787	-0.0004315	-0.7725	-9.406e-05	-0.5925	-1.121e-05
-0.7205	-0.0005363	-0.788	-0.0004366	-0.788	-0.0004312	-0.7735	-9.457e-05	-0.5915	-1.099e-05
-0.7215	-0.0005375	-0.789	-0.0004366	-0.789	-0.0004317	-0.7745	-9.576e-05	-0.5905	-9.765e-06
-0.7225	-0.0005361	-0.79	-0.0004367	-0.79	-0.0004316	-0.7755	-9.622e-05	-0.5895	-9.312e-06
-0.7235	-0.0005374	-0.791	-0.0004365	-0.791	-0.0004318	-0.7765	-9.709e-05	-0.5885	-8.445e-06
-0.7245	-0.0005361	-0.792	-0.0004366	-0.792	-0.0004319	-0.7775	-9.77E-8	-0.5875	-7.569e-06
-0.7255	-0.0005371	-0.793	-0.0004364	-0.793	-0.0004317	-0.7785	-9.799e-05	-0.5865	-6.948e-06
-0.7265	-0.0005362	-0.794	-4.37E-7	-0.794	-0.0004322	-0.7795	-9.952e-05	-0.5855	-6.032e-06
-0.7275	-0.0005368	-0.795	-0.0004366	-0.795	-0.0004317	-0.7805	-9.972e-05	-0.5845	-5.303e-06
-0.7285	-0.0005357	-0.796	-0.0004373	-0.796	-0.0004321	-0.7815	-0.0001006	-0.5835	-4.761e-06
-0.7295	-5.37E-7	-0.797	-0.0004372	-0.797	-0.0004324	-0.7825	-0.0001016	-0.5825	-3.658e-06
-0.7305	-0.0005352	-0.798	-0.0004371	-0.798	-0.0004319	-0.7835	-0.0001015	-0.5815	-3.392e-06
-0.7315	-0.0005368	-0.799	-0.0004371	-0.799	-0.0004326	-0.7845	-0.0001029	-0.5805	-2.24E-9
-0.7325	-0.0005355	-0.8	-0.0004374	-0.8	-0.0004328	-0.7855	-0.0001035	-0.5795	-1.343e-06
-0.7335	-0.0005364	-0.801	-0.0004367	-0.801	-0.0004322	-0.7865	-0.0001036	-0.5785	-1.078e-06
-0.7345	-0.0005353	-0.802	-0.0004375	-0.802	-0.0004328	-0.7875	-0.0001048	-0.5775	-3.093e-07
-0.7355	-0.0005361	-0.803	-0.0004374	-0.803	-0.0004328	-0.7885	-0.0001051	-0.5765	7.348e-07
-0.7365	-0.0005347	-0.804	-0.0004377	-0.804	-0.0004328	-0.7895	-0.0001056	-0.5755	9.416e-07
-0.7375	-0.0005361	-0.805	-0.0004378	-0.805	-0.0004331	-0.7905	-0.0001065	-0.5745	2.104e-06
-0.7385	-0.0005347	-0.806	-0.0004379	-0.806	-0.0004329	-0.7915	-0.0001069	-0.5735	2.458e-06
-0.7395	-0.0005359	-0.807	-0.0004378	-0.807	-4.33E-7	-0.7925	-0.0001077	-0.5725	3.325e-06
-0.7405	-0.0005346	-0.808	-4.38E-7	-0.808	-0.0004332	-0.7935	-0.0001082	-0.5715	4.044e-06
-0.7415	-0.0005359	-0.809	-4.38E-7	-0.809	-0.0004333	-0.7945	-0.0001086	-0.5705	4.556e-06
-0.7425	-0.0005348	-0.81	-0.0004389	-0.81	-0.0004336	-0.7955	-0.0001094	-0.5695	5.295e-06
-0.7435	-0.0005354	-0.811	-0.0004382	-0.811	-0.0004332	-0.7965	-0.0001093	-0.5685	5.916e-06
-0.7445	-0.0005344	-0.812	-0.0004391	-0.812	-0.0004339	-0.7975	-0.0001104	-0.5675	6.576e-06
-0.7455	-0.0005357	-0.813	-0.0004391	-0.813	-0.0004341	-0.7985	-0.0001113	-0.5665	7.689e-06
-0.7465	-5.34E-7	-0.814	-0.0004387	-0.814	-0.0004334	-0.7995	-0.0001111	-0.5655	7.679e-06
-0.7475	-0.0005357	-0.815	-0.0004393	-0.815	-0.0004339	-0.8005	-1.12E-7	-0.5645	8.654e-06
-0.7485	-0.0005344	-0.816	-0.0004397	-0.816	-0.0004343	-0.8015	-0.0001127	-0.5635	9.314e-06
-0.7495	-0.0005351	-0.817	-0.0004391	-0.817	-0.0004338	-0.8025	-0.0001128	-0.5625	9.698e-06
-0.7505	-0.0005341	-0.818	-0.0004398	-0.818	-0.0004345	-0.8035	-0.0001137	-0.5615	1.053e-05
-0.7515	-5.35E-7	-0.819	-0.0004396	-0.819	-0.0004343	-0.8045	-1.14E-7	-0.5605	1.141e-05
-0.7525	-0.0005337	-0.82	-0.0004397	-0.82	-0.0004344	-0.8055	-0.0001145	-0.5595	1.158e-05
-0.7535	-0.0005351	-0.821	-0.0004398	-0.821	-0.0004346	-0.8065	-0.0001153	-0.5585	1.26E-8
-0.7545	-5.34E-7	-0.822	-4.4E-7	-0.822	-0.0004346	-0.8075	-0.0001158	-0.5575	1.3E-8
-0.7555	-0.0005351	-0.823	-0.0004403	-0.823	-0.0004348	-0.8085	-0.0001163	-0.5565	1.372e-05
-0.7565	-5.34E-7	-0.824	-0.0004407	-0.824	-4.35E-7	-0.8095	-1.17E-7	-0.5555	1.425e-05
-0.7575	-0.0005348	-0.825	-4.41E-7	-0.825	-4.35E-7	-0.8105	-0.0001174	-0.5545	1.485e-05
-0.7585	-0.0005339	-0.826	-0.0004417	-0.826	-0.0004355	-0.8115	-0.0001181	-0.5535	1.554e-05
-0.7595	-0.0005346	-0.827	-0.0004412	-0.827	-0.0004348	-0.8125	-0.0001182	-0.5525	1.594e-05
-0.7605	-0.0005336	-0.828	-0.0004416	-0.828	-0.0004349	-0.8135	-0.0001188	-0.5515	1.658e-05
-0.7615	-0.0005351	-0.829	-0.0004418	-0.829	-0.0004354	-0.8145	-0.0001197	-0.5505	1.753e-05
-0.7625	-0.0005333	-0.83	-0.0004416	-0.83	-0.0004349	-0.8155	-0.0001196	-0.5495	1.766e-05
-0.7635	-0.0005348	-0.831	-0.0004419	-0.831	-0.0004356	-0.8165	-0.0001206	-0.5485	1.836e-05
-0.7645	-0.0005336	-0.832	-0.0004425	-0.832	-0.0004357	-0.8175	-0.0001214	-0.5475	1.917e-05
-0.7655	-0.0005343	-0.833	-0.0004424	-0.833	-0.0004353	-0.8185	-0.0001215	-0.5465	1.921e-05
-0.7665	-0.0005334	-0.834	-0.0004433	-0.834	-0.0004359	-0.8195	-0.0001223	-0.5455	2.009e-05
-0.7675	-0.0005345	-0.835	-0.0004433	-0.835	-0.0004358	-0.8205	-0.0001225	-0.5445	2.077e-05
-0.7685	-0.0005333	-0.836	-0.0004433	-0.836	-0.0004359	-0.8215	-1.23E-7	-0.5435	2.1E-8
-0.7695	-0.0005349	-0.837	-0.0004434	-0.837	-0.0004362	-0.8225	-0.0001237	-0.5425	2.2E-8
-0.7705	-0.0005334	-0.838	-0.0004436	-0.838	-0.0004363	-0.8235	-0.0001243	-0.5415	2.218e-05
-0.7715	-0.0005347	-0.839	-0.0004437	-0.839	-0.0004364	-0.8245	-0.0001248	-0.5405	2.282e-05
-0.7725	-0.0005334	-0.84	-4.44E-7	-0.84	-0.0004364	-0.8255	-0.0001252	-0.5395	2.324e-05
-0.7735	-0.0005345	-0.841	-0.0004443	-0.841	-0.0004364	-0.8265	-0.0001256	-0.5385	2.38E-8
-0.7745	-0.0005333	-0.842	-0.0004452	-0.842	-0.0004369	-0.8275	-0.0001265	-0.5375	2.426e-05
-0.7755	-0.0005345	-0.843	-0.0004451	-0.843	-0.0004364	-0.8285	-0.0001265	-0.5365	2.492e-05
-0.7765	-0.0005333	-0.844	-0.0004459	-0.844	-0.0004367	-0.8295	-0.0001272	-0.5355	2.517e-05
-0.7775	-0.0005348	-0.845	-0.0004463	-0.845	-0.0004372	-0.8305	-0.0001281	-0.5345	2.609e-05
-0.7785	-5.33E-7	-0.846	-0.0004461	-0.846	-0.0004366	-0.8315	-0.0001278	-0.5335	2.622e-05
-0.7795	-0.0005346	-0.847	-0.0004465	-0.847	-0.0004371	-0.8325	-0.0001287	-0.5325	2.723e-05
-0.7805	-0.0005333	-0.848	-4.47E-7	-0.848	-0.0004375	-0.8335	-0.0001295	-0.5315	2.763e-05
-0.7815	-0.0005342	-0.849	-0.0004465	-0.849	-0.0004371	-0.8345	-0.0001295	-0.5305	2.773e-05
-0.7825	-0.0005334	-0.85	-0.0004473	-0.85	-0.0004378	-0.8355	-0.0001304	-0.5295	2.869e-05
-0.7835	-0.0005347	-0.851	-0.0004473	-0.851	-0.0004377	-0.8365	-0.0001307	-0.5285	2.933e-05
-0.7845	-0.0005333	-0.852	-0.0004476	-0.852	-0.0004377	-0.8375	-0.0001312	-0.5275	2.928e-05
-0.7855	-0.0005348	-0.853	-4.48E-7	-0.853	-0.0004379	-0.8385	-0.0001318	-0.5265	3.027e-05
-0.7865	-0.0005332	-0.854	-0.0004483	-0.854	-0.0004378	-0.8395	-0.0001322	-0.5255	3.036e-05
-0.7875	-0.0005346	-0.855	-0.0004485	-0.855	-0.0004379	-0.8405	-0.0001326	-0.5245	3.079e-05
-0.7885	-0.0005333	-0.856	-0.0004489	-0.856	-0.0004381	-0.8415	-1.33E-7	-0.5235	3.136e-05
-0.7895	-0.0005346	-0.857	-0.0004487	-0.857	-0.0004381	-0.8425	-0.0001335	-0.5225	3.181e-05
-0.7905	-0.0005337	-0.858	-0.0004496	-0.858	-0.0004386	-0.8435	-0.0001342	-0.5215	3.228e-05
-0.7915	-0.0005346	-0.859	-0.0004492	-0.859	-4.38E-7	-0.8445	-0.0001343	-0.5205	3.284e-05
-0.7925	-0.0005337	-0.86	-0.0004499	-0.86	-0.0004383	-0.8455	-0.0001352	-0.5195	3.32E-8
-0.7935	-0.0005351	-0.861	-0.0004506	-0.861	-0.0004388	-0.8465	-0.0001359	-0.5185	3.428e-05
-0.7945	-0.0005332	-0.862	-0.0004508	-0.862	-0.0004383	-0.8475	-0.0001355	-0.5175	3.4E-8
-0.7955	-5.35E-7	-0.863	-0.0004512	-0.863	-0.0004387	-0.8485	-0.0001367	-0.5165	3.484e-05
-0.7965	-0.0005339	-0.864	-0.0004516	-0.864	-0.0004392	-0.8495	-0.0001374	-0.5155	3.556e-05
-0.7975	-0.0005348	-0.865	-0.0004514	-0.865	-0.0004389	-0.8505	-0.0001373	-0.5145	3.57E-8
-0.7985	-0.0005338	-0.866	-0.0004524	-0.866	-0.0004393	-0.8515	-0.0001385	-0.5135	3.632e-05
-0.7995	-0.0005352	-0.867	-0.0004522	-0.867	-0.0004392	-0.8525	-0.0001388	-0.5125	3.683e-05
-0.8005	-0.0005336	-0.868	-0.0004528	-0.868	-0.0004393	-0.8535	-0.0001391	-0.5115	3.698e-05
-0.8015	-0.0005355	-0.869	-4.53E-7	-0.869	-0.0004396	-0.8545	-0.0001401	-0.5105	3.788e-05
-0.8025	-0.0005337	-0.87	-0.0004535	-0.87	-0.0004393	-0.8555	-0.0001402	-0.5095	3.795e-05
-0.8035	-0.0005354	-0.871	-0.0004536	-0.871	-0.0004396	-0.8565	-1.41E-7	-0.5085	3.859e-05
-0.8045	-0.0005341	-0.872	-0.0004541	-0.872	-0.0004395	-0.8575	-0.0001417	-0.5075	3.904e-05
-0.8055	-0.0005355	-0.873	-0.0004542	-0.873	-0.0004396	-0.8585	-0.0001422	-0.5065	3.954e-05
-0.8065	-0.0005345	-0.874	-0.0004548	-0.874	-0.0004402	-0.8595	-0.0001431	-0.5055	3.993e-05
-0.8075	-0.0005355	-0.875	-0.0004544	-0.875	-0.0004395	-0.8605	-0.0001431	-0.5045	4.03E-8
-0.8085	-0.0005344	-0.876	-0.0004552	-0.876	-0.0004401	-0.8615	-0.0001438	-0.5035	4.08E-8
-0.8095	-0.0005361	-0.877	-0.0004554	-0.877	-0.0004402	-0.8625	-0.0001447	-0.5025	4.166e-05
-0.8105	-0.0005341	-0.878	-0.0004553	-0.878	-0.0004399	-0.8635	-0.0001445	-0.5015	4.145e-05
-0.8115	-5.36E-7	-0.879	-0.0004558	-0.879	-0.0004405	-0.8645	-0.0001457	-0.5005	4.235e-05
-0.8125	-0.0005347	-0.88	-0.0004564	-0.88	-0.0004405	-0.8655	-0.0001463	-0.4995	4.285e-05
-0.8135	-0.0005359	-0.881	-0.0004561	-0.881	-0.0004403	-0.8665	-0.0001463	-0.4985	4.289e-05
-0.8145	-0.0005349	-0.882	-4.57E-7	-0.882	-0.0004409	-0.8675	-0.0001474	-0.4975	4.343e-05
-0.8155	-0.0005363	-0.883	-0.0004569	-0.883	-0.0004408	-0.8685	-0.0001475	-0.4965	4.401e-05
-0.8165	-5.35E-7	-0.884	-0.0004573	-0.884	-0.0004408	-0.8695	-0.0001482	-0.4955	4.417e-05
-0.8175	-0.0005367	-0.885	-0.0004578	-0.885	-0.0004411	-0.8705	-0.0001492	-0.4945	4.495e-05
-0.8185	-0.0005351	-0.886	-4.58E-7	-0.886	-0.0004408	-0.8715	-0.0001494	-0.4935	4.503e-05
-0.8195	-0.0005367	-0.887	-0.0004583	-0.887	-0.0004412	-0.8725	-1.5E-7	-0.4925	4.561e-05
-0.8205	-0.0005354	-0.888	-0.0004588	-0.888	-0.0004414	-0.8735	-0.0001505	-0.4915	4.614e-05
-0.8215	-0.0005371	-0.889	-0.0004591	-0.889	-0.0004415	-0.8745	-0.0001513	-0.4905	4.662e-05
-0.8225	-0.0005359	-0.89	-4.6E-7	-0.89	-0.0004417	-0.8755	-1.52E-7	-0.4895	4.698e-05
-0.8235	-5.37E-7	-0.891	-0.0004595	-0.891	-0.0004414	-0.8765	-0.0001519	-0.4885	4.73E-8
-0.8245	-5.36E-7	-0.892	-0.0004602	-0.892	-0.0004417	-0.8775	-0.0001529	-0.4875	4.772e-05
-0.8255	-0.0005377	-0.893	-0.0004605	-0.893	-0.0004421	-0.8785	-0.0001538	-0.4865	4.844e-05
-0.8265	-0.0005357	-0.894	-0.0004602	-0.894	-0.0004417	-0.8795	-0.0001539	-0.4855	4.822e-05
-0.8275	-0.0005378	-0.895	-0.0004604	-0.895	-4.42E-7	-0.8805	-0.0001546	-0.4845	4.903e-05
-0.8285	-0.0005364	-0.896	-4.61E-7	-0.896	-0.0004421	-0.8815	-0.0001552	-0.4835	4.951e-05
-0.8295	-0.0005378	-0.897	-0.0004607	-0.897	-4.42E-7	-0.8825	-0.0001554	-0.4825	4.951e-05
-0.8305	-0.0005368	-0.898	-0.0004617	-0.898	-0.0004424	-0.8835	-0.0001565	-0.4815	5.013e-05
-0.8315	-0.0005383	-0.899	-0.0004614	-0.899	-0.0004424	-0.8845	-0.0001568	-0.4805	5.059e-05
-0.8325	-0.0005369	-0.9	-0.0004621	-0.9	-0.0004424	-0.8855	-0.0001573	-0.4795	5.065e-05
-0.8335	-0.0005387	-0.901	-0.0004622	-0.901	-0.0004427	-0.8865	-1.58E-7	-0.4785	5.157e-05
-0.8345	-0.0005378	-0.902	-0.0004631	-0.902	-0.0004435	-0.8875	-1.59E-7	-0.4775	5.217e-05
-0.8355	-0.0005391	-0.903	-0.0004629	-0.903	-0.0004432	-0.8885	-0.0001592	-0.4765	5.223e-05
-0.8365	-0.0005378	-0.904	-0.0004633	-0.904	-0.0004429	-0.8895	-0.0001595	-0.4755	5.258e-05
-0.8375	-0.0005394	-0.905	-0.0004636	-0.905	-4.43E-7	-0.8905	-1.6E-7	-0.4745	5.305e-05
-0.8385	-0.0005383	-0.906	-0.0004644	-0.906	-0.0004435	-0.8915	-0.0001608	-0.4735	5.348e-05
-0.8395	-0.0005395	-0.907	-4.64E-7	-0.907	-4.43E-7	-0.8925	-0.0001609	-0.4725	5.348e-05
-0.8405	-0.0005382	-0.908	-0.0004648	-0.908	-0.0004434	-0.8935	-0.0001616	-0.4715	5.388e-05
-0.8415	-0.0005401	-0.909	-0.0004649	-0.909	-0.0004437	-0.8945	-0.0001623	-0.4705	5.483e-05
-0.8425	-0.0005384	-0.91	-0.0004651	-0.91	-0.0004435	-0.8955	-0.0001623	-0.4695	5.463e-05
-0.8435	-0.0005402	-0.911	-0.0004655	-0.911	-0.0004437	-0.8965	-0.0001633	-0.4685	5.541e-05
-0.8445	-0.0005391	-0.912	-4.66E-7	-0.912	-4.44E-7	-0.8975	-0.0001638	-0.4675	5.586e-05
-0.8455	-0.0005405	-0.913	-0.0004657	-0.913	-0.0004437	-0.8985	-0.0001637	-0.4665	5.597e-05
-0.8465	-0.0005396	-0.914	-0.0004665	-0.914	-0.0004445	-0.8995	-0.0001648	-0.4655	5.659e-05
-0.8475	-5.41E-7	-0.915	-0.0004666	-0.915	-0.0004443	-0.9005	-0.0001654	-0.4645	5.714e-05
-0.8485	-0.0005396	-0.916	-4.67E-7	-0.916	-0.0004443	-0.9015	-0.0001657	-0.4635	5.712e-05
-0.8495	-0.0005416	-0.917	-0.0004672	-0.917	-0.0004445	-0.9025	-0.0001663	-0.4625	5.812e-05
-0.8505	-0.0005401	-0.918	-0.0004675	-0.918	-0.0004445	-0.9035	-0.0001667	-0.4615	5.807e-05
-0.8515	-0.0005421	-0.919	-0.0004678	-0.919	-0.0004446	-0.9045	-0.0001674	-0.4605	5.869e-05
-0.8525	-0.0005408	-0.92	-0.0004683	-0.92	-0.0004448	-0.9055	-0.0001679	-0.4595	5.902e-05
-0.8535	-0.0005423	-0.921	-0.0004684	-0.921	-0.0004447	-0.9065	-0.0001682	-0.4585	5.929e-05
-0.8545	-0.0005414	-0.922	-0.0004691	-0.922	-0.0004453	-0.9075	-0.0001693	-0.4575	5.994e-05
-0.8555	-0.0005426	-0.923	-0.0004687	-0.923	-4.45E-7	-0.9085	-0.0001692	-0.4565	6.014e-05
-0.8565	-0.0005415	-0.924	-0.0004695	-0.924	-0.0004453	-0.9095	-0.0001699	-0.4555	6.053e-05
-0.8575	-0.0005437	-0.925	-4.7E-7	-0.925	-0.0004457	-0.9105	-0.0001707	-0.4545	6.13E-8
-0.8585	-0.0005419	-0.926	-0.0004701	-0.926	-0.0004452	-0.9115	-0.0001707	-0.4535	6.104e-05
-0.8595	-0.0005439	-0.927	-0.0004706	-0.927	-0.0004456	-0.9125	-0.0001717	-0.4525	6.169e-05
-0.8605	-0.0005426	-0.928	-0.0004712	-0.928	-0.0004459	-0.9135	-0.0001723	-0.4515	6.213e-05
-0.8615	-0.0005442	-0.929	-0.0004709	-0.929	-0.0004456	-0.9145	-0.0001723	-0.4505	6.238e-05
-0.8625	-0.0005431	-0.93	-0.0004718	-0.93	-0.0004463	-0.9155	-0.0001733	-0.4495	6.298e-05
-0.8635	-0.0005448	-0.931	-0.0004717	-0.931	-4.46E-7	-0.9165	-0.0001736	-0.4485	6.335e-05
-0.8645	-0.0005434	-0.932	-0.0004724	-0.932	-0.0004461	-0.9175	-0.0001739	-0.4475	6.354e-05
-0.8655	-0.0005455	-0.933	-4.73E-7	-0.933	-0.0004464	-0.9185	-0.0001748	-0.4465	6.436e-05
-0.8665	-5.44E-7	-0.934	-0.0004733	-0.934	-0.0004464	-0.9195	-0.0001752	-0.4455	6.431e-05
-0.8675	-0.0005461	-0.935	-0.0004735	-0.935	-0.0004466	-0.9205	-0.0001757	-0.4445	6.478e-05
-0.8685	-0.0005447	-0.936	-0.0004742	-0.936	-0.0004468	-0.9215	-0.0001764	-0.4435	6.539e-05
-0.8695	-0.0005464	-0.937	-0.0004742	-0.937	-0.0004467	-0.9225	-0.0001766	-0.4425	6.57E-8
-0.8705	-0.0005453	-0.938	-4.75E-7	-0.938	-0.0004471	-0.9235	-0.0001776	-0.4415	6.588e-05
-0.8715	-0.0005467	-0.939	-0.0004748	-0.939	-0.0004468	-0.9245	-0.0001777	-0.4405	6.642e-05
-0.8725	-0.0005459	-0.94	-0.0004758	-0.94	-0.0004475	-0.9255	-0.0001787	-0.4395	6.697e-05
-0.8735	-0.0005479	-0.941	-4.76E-7	-0.941	-0.0004477	-0.9265	-0.0001795	-0.4385	6.748e-05
-0.8745	-0.0005462	-0.942	-0.0004763	-0.942	-0.0004473	-0.9275	-0.0001793	-0.4375	6.731e-05
-0.8755	-0.0005484	-0.943	-0.0004768	-0.943	-0.0004478	-0.9285	-0.0001802	-0.4365	6.798e-05
-0.8765	-0.0005472	-0.944	-0.0004775	-0.944	-0.0004478	-0.9295	-0.0001811	-0.4355	6.845e-05
-0.8775	-0.0005486	-0.945	-0.0004773	-0.945	-0.0004479	-0.9305	-1.81E-7	-0.4345	6.852e-05
-0.8785	-0.0005478	-0.946	-0.0004785	-0.946	-0.0004482	-0.9315	-0.0001822	-0.4335	6.932e-05
-0.8795	-0.0005495	-0.947	-0.0004783	-0.947	-0.0004481	-0.9325	-0.0001824	-0.4325	6.969e-05
-0.8805	-0.0005483	-0.948	-0.0004791	-0.948	-0.0004484	-0.9335	-1.83E-7	-0.4315	6.961e-05
-0.8815	-0.0005505	-0.949	-0.0004799	-0.949	-0.0004487	-0.9345	-0.0001839	-0.4305	7.068e-05
-0.8825	-0.0005491	-0.95	-0.0004803	-0.95	-0.0004484	-0.9355	-0.0001842	-0.4295	7.068e-05
-0.8835	-0.0005511	-0.951	-4.81E-7	-0.951	-0.0004485	-0.9365	-1.85E-7	-0.4285	7.102e-05
-0.8845	-0.0005498	-0.952	-0.0004814	-0.952	-0.0004486	-0.9375	-0.0001856	-0.4275	7.152e-05
-0.8855	-0.0005517	-0.953	-0.0004819	-0.953	-4.49E-7	-0.9385	-0.0001865	-0.4265	7.21E-8
-0.8865	-0.0005507	-0.954	-4.83E-7	-0.954	-0.0004495	-0.9395	-0.0001872	-0.4255	7.237e-05
-0.8875	-0.0005523	-0.955	-0.0004828	-0.955	-0.0004491	-0.9405	-0.0001873	-0.4245	7.263e-05
-0.8885	-0.0005513	-0.956	-0.0004836	-0.956	-0.0004495	-0.9415	-0.0001883	-0.4235	7.306e-05
-0.8895	-0.0005535	-0.957	-0.0004841	-0.957	-0.0004498	-0.9425	-0.0001891	-0.4225	7.36E-8
-0.8905	-0.0005518	-0.958	-0.0004843	-0.958	-0.0004496	-0.9435	-0.0001891	-0.4215	7.336e-05
-0.8915	-0.0005542	-0.959	-0.0004849	-0.959	-4.5E-7	-0.9445	-0.0001903	-0.4205	7.435e-05
-0.8925	-0.0005528	-0.96	-0.0004858	-0.96	-0.0004503	-0.9455	-1.91E-7	-0.4195	7.474e-05
-0.8935	-0.0005546	-0.961	-0.0004857	-0.961	-4.5E-7	-0.9465	-0.0001912	-0.4185	7.482e-05
-0.8945	-0.0005537	-0.962	-4.87E-7	-0.962	-0.0004507	-0.9475	-0.0001926	-0.4175	7.534e-05
-0.8955	-0.0005557	-0.963	-0.0004872	-0.963	-0.0004506	-0.9485	-0.0001931	-0.4165	7.596e-05
-0.8965	-0.0005545	-0.964	-0.0004881	-0.964	-0.0004506	-0.9495	-0.0001937	-0.4155	7.587e-05
-0.8975	-0.0005567	-0.965	-0.0004886	-0.965	-4.51E-7	-0.9505	-0.0001947	-0.4145	7.678e-05
-0.8985	-0.0005554	-0.966	-0.0004894	-0.966	-0.0004512	-0.9515	-0.0001953	-0.4135	7.703e-05
-0.8995	-0.0005578	-0.967	-0.0004898	-0.967	-0.0004515	-0.9525	-0.0001962	-0.4125	7.727e-05
-0.9005	-0.0005565	-0.968	-0.0004905	-0.968	-0.0004515	-0.9535	-0.0001972	-0.4115	7.793e-05
-0.9015	-0.0005585	-0.969	-0.0004909	-0.969	-0.0004514	-0.9545	-0.0001976	-0.4105	7.815e-05
-0.9025	-0.0005576	-0.97	-0.0004922	-0.97	-4.52E-7	-0.9555	-0.0001988	-0.4095	7.851e-05
-0.9035	-0.0005595	-0.971	-0.0004921	-0.971	-0.0004516	-0.9565	-0.0001988	-0.4085	7.875e-05
-0.9045	-0.0005583	-0.972	-0.0004932	-0.972	-0.0004521	-0.9575	-0.0001999	-0.4075	7.908e-05
-0.9055	-0.0005608	-0.973	-0.0004939	-0.973	-0.0004525	-0.9585	-0.0002011	-0.4065	7.973e-05
-0.9065	-0.0005591	-0.974	-0.0004944	-0.974	-0.0004522	-0.9595	-0.0002012	-0.4055	7.974e-05
-0.9075	-0.0005616	-0.975	-4.95E-7	-0.975	-0.0004528	-0.9605	-0.0002026	-0.4045	8.045e-05
-0.9085	-0.0005604	-0.976	-4.96E-7	-0.976	-4.53E-7	-0.9615	-0.0002036	-0.4035	8.089e-05
-0.9095	-0.0005623	-0.977	-4.96E-7	-0.977	-0.0004529	-0.9625	-2.04E-7	-0.4025	8.109e-05
-0.9105	-0.0005616	-0.978	-0.0004976	-0.978	-0.0004535	-0.9635	-0.0002055	-0.4015	8.158e-05
-0.9115	-0.0005636	-0.979	-0.0004979	-0.979	-0.0004533	-0.9645	-2.06E-7	-0.4005	8.193e-05
-0.9125	-0.0005625	-0.98	-0.0004987	-0.98	-0.0004535	-0.9655	-0.0002069	-0.3995	8.243e-05
-0.9135	-0.0005649	-0.981	-0.0004994	-0.981	-0.0004538	-0.9665	-0.0002082	-0.3985	8.315e-05
-0.9145	-0.0005636	-0.982	-0.0005003	-0.982	-0.0004535	-0.9675	-0.0002086	-0.3975	8.317e-05
-0.9155	-0.0005657	-0.983	-0.0005008	-0.983	-0.0004543	-0.9685	-0.0002098	-0.3965	8.363e-05
-0.9165	-0.0005647	-0.984	-0.0005015	-0.984	-0.0004542	-0.9695	-0.0002108	-0.3955	8.397e-05
-0.9175	-0.0005669	-0.985	-0.0005022	-0.985	-0.0004543	-0.9705	-0.0002118	-0.3945	8.427e-05
-0.9185	-0.0005663	-0.986	-0.0005037	-0.986	-0.0004549	-0.9715	-0.0002129	-0.3935	8.466e-05
-0.9195	-0.0005681	-0.987	-0.0005038	-0.987	-0.0004545	-0.9725	-0.0002135	-0.3925	8.496e-05
-0.9205	-0.0005673	-0.988	-0.0005051	-0.988	-0.0004552	-0.9735	-0.0002151	-0.3915	8.532e-05
-0.9215	-0.0005699	-0.989	-5.06E-7	-0.989	-0.0004554	-0.9745	-0.0002162	-0.3905	8.601e-05
-0.9225	-0.0005683	-0.99	-0.0005066	-0.99	-0.0004549	-0.9755	-0.0002168	-0.3895	8.583e-05
-0.9235	-0.0005709	-0.991	-0.0005079	-0.991	-0.0004557	-0.9765	-0.0002184	-0.3885	8.689e-05
-0.9245	-0.0005699	-0.992	-0.0005092	-0.992	-4.56E-7	-0.9775	-0.0002197	-0.3875	8.717e-05
-0.9255	-0.0005721	-0.993	-0.0005095	-0.993	-0.0004558	-0.9785	-0.0002203	-0.3865	8.716e-05
-0.9265	-0.0005714	-0.994	-5.11E-7	-0.994	-0.0004563	-0.9795	-0.0002219	-0.3855	8.788e-05
-0.9275	-0.0005736	-0.995	-0.0005115	-0.995	-0.0004565	-0.9805	-0.0002227	-0.3845	8.824e-05
-0.9285	-0.0005725	-0.996	-5.13E-7	-0.996	-0.0004565	-0.9815	-2.24E-7	-0.3835	8.835e-05
-0.9295	-0.0005751	-0.997	-0.0005137	-0.997	-4.57E-7	-0.9825	-0.0002253	-0.3825	8.897e-05
-0.9305	-0.0005738	-0.998	-0.0005148	-0.998	-4.57E-7	-0.9835	-0.0002264	-0.3815	8.901e-05
-0.9315	-0.0005762	-0.999	-0.0005158	-0.999	-0.0004571	-0.9845	-0.0002275	-0.3805	8.95E-8
-0.9325	-5.75E-7	-1	-5.17E-7	-1	-0.0004576	-0.9855	-2.29E-7	-0.3795	8.996e-05
-0.9335	-0.0005778	-1001	-0.0005179	-1001	-0.0004574	-0.9865	-0.0002301	-0.3785	9.029e-05
-0.9345	-5.77E-7	-1002	-0.0005195	-1002	-0.0004582	-0.9875	-0.0002316	-0.3775	9.059e-05
-0.9355	-0.0005791	-1003	-0.0005199	-1003	-0.0004579	-0.9885	-0.0002326	-0.3765	9.102e-05
-0.9365	-0.0005784	-1004	-0.0005217	-1004	-0.0004585	-0.9895	-0.0002343	-0.3755	9.138e-05
-0.9375	-0.0005808	-1005	-0.0005226	-1005	-0.0004589	-0.9905	-0.0002358	-0.3745	9.197e-05
-0.9385	-0.0005794	-1006	-0.0005234	-1006	-0.0004585	-0.9915	-0.0002368	-0.3735	9.175e-05
-0.9395	-0.0005824	-1007	-0.0005247	-1007	-4.59E-7	-0.9925	-0.0002386	-0.3725	9.242e-05
-0.9405	-0.0005814	-1008	-0.0005263	-1008	-0.0004594	-0.9935	-2.4E-7	-0.3715	9.297e-05
-0.9415	-5.84E-7	-1009	-0.0005269	-1009	-0.0004591	-0.9945	-0.0002412	-0.3705	9.296e-05
-0.9425	-0.0005834	-1.01	-0.0005289	-1.01	-0.0004598	-0.9955	-2.43E-7	-0.3695	9.347e-05
-0.9435	-0.0005858	-1011	-0.0005297	-1011	-0.0004597	-0.9965	-0.0002443	-0.3685	9.395e-05
-0.9445	-0.0005847	-1012	-0.0005314	-1012	-0.0004601	-0.9975	-2.46E-7	-0.3675	9.367e-05
-0.9455	-0.0005876	-1013	-0.0005329	-1013	-0.0004604	-0.9985	-0.0002478	-0.3665	9.459e-05
-0.9465	-0.0005863	-1014	-0.0005346	-1014	-0.0004605	-0.9995	-0.0002493	-0.3655	9.45E-8
-0.9475	-0.0005892	-1015	-0.0005358	-1015	-0.0004608	-10005	-0.0002511	-0.3645	9.491e-05
-0.9485	-0.0005884	-1016	-0.0005375	-1016	-4.61E-7	-10015	-0.0002527	-0.3635	9.535e-05
-0.9495	-0.0005913	-1017	-0.0005389	-1017	-0.0004614	-10025	-0.0002547	-0.3625	9.595e-05
-0.9505	-0.0005905	-1018	-0.0005411	-1018	-0.0004618	-10035	-0.0002567	-0.3615	9.603e-05
-0.9515	-0.0005927	-1019	-0.0005417	-1019	-0.0004615	-10045	-0.0002579	-0.3605	9.648e-05
-0.9525	-5.92E-7	-1.02	-5.44E-7	-1.02	-4.62E-7	-10055	-0.0002601	-0.3595	9.656e-05
-0.9535	-0.0005951	-1021	-0.0005455	-1021	-0.0004626	-10065	-2.62E-7	-0.3585	9.744e-05
-0.9545	-0.0005938	-1022	-5.47E-7	-1022	-0.0004622	-10075	-0.0002635	-0.3575	9.692e-05
-0.9555	-0.0005968	-1023	-5.49E-7	-1023	-0.0004626	-10085	-0.0002657	-0.3565	9.786e-05
-0.9565	-0.0005959	-1024	-0.0005508	-1024	-4.63E-7	-10095	-2.68E-7	-0.3555	9.82E-8
-0.9575	-0.0005984	-1025	-0.0005522	-1025	-0.0004629	-10105	-0.0002696	-0.3545	9.807e-05
-0.9585	-5.98E-7	-1026	-0.0005546	-1026	-0.0004637	-10115	-0.0002721	-0.3535	9.87E-8
-0.9595	-0.0006005	-1027	-0.0005561	-1027	-0.0004635	-10125	-0.0002738	-0.3525	9.913e-05
-0.9605	-0.0005996	-1028	-0.0005585	-1028	-0.0004637	-10135	-0.0002758	-0.3515	9.891e-05
-0.9615	-0.0006026	-1029	-0.0005606	-1029	-0.0004643	-10145	-0.0002781	-0.3505	9.979e-05
-0.9625	-0.0006019	-1.03	-0.0005632	-1.03	-0.0004643	-10155	-0.0002801	-0.3495	9.973e-05
-0.9635	-0.0006049	-1031	-0.0005648	-1031	-0.0004646	-10165	-0.0002823	-0.3485	0.0001003
-0.9645	-6.04E-7	-1032	-0.0005674	-1032	-0.0004648	-10175	-0.0002847	-0.3475	0.0001005
-0.9655	-0.0006068	-1033	-0.0005695	-1033	-0.0004652	-10185	-2.87E-7	-0.3465	0.0001008
-0.9665	-0.0006062	-1034	-0.0005724	-1034	-0.0004657	-10195	-0.0002897	-0.3455	1.01E-7
-0.9675	-0.0006087	-1035	-0.0005741	-1035	-0.0004653	-10205	-0.0002917	-0.3445	0.0001014
-0.9685	-0.0006082	-1036	-0.0005773	-1036	-0.0004659	-10215	-0.0002945	-0.3435	0.0001015
-0.9695	-0.0006114	-1037	-0.0005798	-1037	-0.0004664	-10225	-0.0002976	-0.3425	0.0001023
-0.9705	-0.0006104	-1038	-0.0005822	-1038	-0.0004661	-10235	-0.0002995	-0.3415	1.02E-7
-0.9715	-0.0006136	-1039	-0.0005852	-1039	-0.0004668	-10245	-0.0003025	-0.3405	0.0001027
-0.9725	-0.0006129	-1.04	-0.0005885	-1.04	-0.0004671	-10255	-0.0003054	-0.3395	0.0001029
-0.9735	-0.0006158	-1041	-0.0005909	-1041	-0.0004671	-10265	-0.0003079	-0.3385	0.0001031
-0.9745	-0.0006155	-1042	-0.0005949	-1042	-0.0004679	-10275	-0.0003113	-0.3375	0.0001034
-0.9755	-0.0006185	-1043	-0.0005973	-1043	-0.0004678	-10285	-0.0003141	-0.3365	0.0001041
-0.9765	-0.0006178	-1044	-0.0006007	-1044	-0.0004679	-10295	-3.17E-7	-0.3355	0.0001038
-0.9775	-0.0006212	-1045	-0.0006037	-1045	-0.0004684	-10305	-0.0003202	-0.3345	0.0001047
-0.9785	-0.0006204	-1046	-0.0006071	-1046	-0.0004685	-10315	-0.0003231	-0.3335	0.0001045
-0.9795	-0.0006238	-1047	-0.0006103	-1047	-0.0004689	-10325	-0.0003264	-0.3325	0.0001049
-0.9805	-0.0006231	-1048	-0.0006142	-1048	-0.0004691	-10335	-0.0003298	-0.3315	0.0001053
-0.9815	-0.0006263	-1049	-0.0006172	-1049	-0.0004689	-10345	-0.0003328	-0.3305	0.0001056
-0.9825	-0.0006259	-1.05	-0.0006221	-1.05	-0.0004697	-10355	-0.0003367	-0.3295	0.0001058
-0.9835	-0.0006287	-1051	-6.25E-7	-1051	-0.0004696	-10365	-0.0003396	-0.3285	0.0001062
-0.9845	-0.0006285	-1052	-0.0006299	-1052	-0.0004702	-10375	-0.0003437	-0.3275	0.0001064
-0.9855	-0.0006321	-1053	-0.0006337	-1053	-0.0004706	-10385	-0.0003475	-0.3265	0.0001071
-0.9865	-0.0006312	-1054	-0.0006379	-1054	-0.0004705	-10395	-0.0003507	-0.3255	0.0001067
-0.9875	-0.0006348	-1055	-0.0006423	-1055	-0.0004712	-10405	-3.55E-7	-0.3245	0.0001076
-0.9885	-0.0006344	-1056	-0.0006476	-1056	-0.0004715	-10415	-0.0003591	-0.3235	0.0001079
-0.9895	-0.0006374	-1057	-0.0006515	-1057	-0.0004715	-10425	-0.0003625	-0.3225	0.0001077
-0.9905	-0.0006372	-1058	-0.0006575	-1058	-4.72E-7	-10435	-0.0003671	-0.3215	0.0001083
-0.9915	-0.0006405	-1059	-0.0006616	-1059	-4.72E-7	-10445	-0.0003705	-0.3205	0.0001086
-0.9925	-0.0006401	-1.06	-0.0006671	-1.06	-0.0004724	-10455	-0.0003747	-0.3195	0.0001085
-0.9935	-0.0006438	-1061	-0.0006719	-1061	-0.0004728	-10465	-0.0003793	-0.3185	0.0001093
-0.9945	-0.0006432	-1062	-0.0006778	-1062	-0.0004728	-10475	-0.0003834	-0.3175	0.0001091
-0.9955	-0.0006467	-1063	-6.83E-7	-1063	-0.0004733	-10485	-0.0003882	-0.3165	0.0001097
-0.9965	-0.0006463	-1064	-0.0006892	-1064	-0.0004735	-10495	-0.0003928	-0.3155	0.0001099
-0.9975	-0.0006497	-1065	-0.0006945	-1065	-0.0004739	-10505	-0.0003974	-0.3145	0.0001104
-0.9985	-0.0006497	-1066	-7.02E-7	-1066	-0.0004745	-10515	-0.0004025	-0.3135	0.0001105
-0.9995	-0.0006527	-1067	-0.0007072	-1067	-0.0004742	-10525	-0.0004069	-0.3125	0.0001109
-10005	-0.0006529	-1068	-7.15E-7	-1068	-4.75E-7	-10535	-0.0004123	-0.3115	0.0001113
-10015	-0.0006566	-1069	-0.0007214	-1069	-0.0004755	-10545	-0.0004177	-0.3105	0.0001118
-10025	-0.0006557	-1.07	-0.0007289	-1.07	-0.0004754	-10555	-0.0004221	-0.3095	0.0001115
-10035	-0.0006595	-1071	-0.0007359	-1071	-0.0004759	-10565	-0.0004279	-0.3085	0.0001122
-10045	-0.0006592	-1072	-0.0007445	-1072	-0.0004764	-10575	-0.0004335	-0.3075	0.0001124
-10055	-0.0006626	-1073	-0.0007515	-1073	-0.0004762	-10585	-0.0004387	-0.3065	0.0001124
-10065	-0.0006628	-1074	-7.61E-7	-1074	-0.0004771	-10595	-0.0004446	-0.3055	1.13E-7
-10075	-0.0006661	-1075	-0.0007681	-1075	-0.0004771	-10605	-0.0004499	-0.3045	0.0001134
-10085	-0.0006661	-1076	-0.0007782	-1076	-0.0004775	-10615	-0.0004558	-0.3035	0.0001131
-10095	-0.0006698	-1077	-7.87E-7	-1077	-4.78E-7	-10625	-0.0004621	-0.3025	1.14E-7
-10105	-0.0006695	-1078	-0.0007974	-1078	-0.0004782	-10635	-4.68E-7	-0.3015	0.0001139
-10115	-0.0006731	-1079	-0.0008067	-1079	-0.0004786	-10645	-0.0004742	-0.3005	0.0001144
-10125	-0.0006727	-1.08	-0.0008177	-1.08	-0.0004789	-10655	-0.0004806	-0.2995	0.0001147
-10135	-0.0006766	-1081	-0.0008277	-1081	-4.79E-7	-10665	-0.0004873	-0.2985	0.0001149
-10145	-0.0006765	-1082	-0.0008401	-1082	-4.8E-7	-10675	-0.0004945	-0.2975	0.0001153
-10155	-0.0006799	-1083	-0.0008499	-1083	-0.0004797	-10685	-0.0005006	-0.2965	0.0001156
-10165	-0.0006801	-1084	-0.0008635	-1084	-0.0004803	-10695	-0.0005083	-0.2955	0.0001158
-10175	-0.0006839	-1085	-0.0008752	-1085	-4.81E-7	-10705	-5.16E-7	-0.2945	0.0001164
-10185	-0.0006833	-1086	-0.0008888	-1086	-0.0004807	-10715	-5.23E-7	-0.2935	0.0001162
-10195	-0.0006874	-1087	-0.0009016	-1087	-0.0004813	-10725	-0.0005313	-0.2925	0.0001168
-10205	-0.0006872	-1088	-9.17E-7	-1088	-0.0004819	-10735	-0.0005397	-0.2915	0.0001171
-10215	-0.0006909	-1089	-0.0009301	-1089	-0.0004819	-10745	-0.0005472	-0.2905	0.0001171
-10225	-0.0006912	-1.09	-9.47E-7	-1.09	-0.0004827	-10755	-0.0005565	-0.2895	0.0001175
-10235	-0.0006949	-1091	-9.61E-7	-1091	-0.0004829	-10765	-0.0005651	-0.2885	0.0001181
-10245	-6.95E-7	-1092	-0.0009786	-1092	-0.0004831	-10775	-0.0005749	-0.2875	0.0001178
-10255	-0.0006989	-1093	-9.94E-7	-1093	-0.0004838	-10785	-0.0005845	-0.2865	0.0001187
-10265	-0.0006988	-1094	-0.001013	-1094	-0.0004841	-10795	-0.0005948	-0.2855	0.0001188
-10275	-0.0007029	-1095	-1.03E-6	-1095	-0.0004845	-10805	-0.0006048	-0.2845	1.19E-7
-10285	-0.0007026	-1096	-1.05E-6	-1096	-0.0004849	-10815	-0.0006155	-0.2835	0.0001195
-10295	-0.0007069	-1097	-0.001068	-1097	-4.85E-7	-10825	-6.27E-7	-0.2825	0.0001197
-10305	-7.07E-7	-1098	-1.09E-6	-1098	-0.0004858	-10835	-0.0006396	-0.2815	0.0001202
-10315	-0.0007106	-1099	-0.001108	-1099	-0.0004856	-10845	-0.0006514	-0.2805	0.0001203
-10325	-0.0007106	-1.1	-0.001132	-1.1	-0.0004863	-10855	-0.0006646	-0.2795	0.0001206
-10335	-0.0007149	-1101	-0.001153	-1101	-0.0004868	-10865	-0.0006785	-0.2785	0.0001213
-10345	-0.0007144	-1102	-0.001177	-1102	-0.0004869	-10875	-0.0006923	-0.2775	0.0001206
-10355	-0.0007187	-1103	-1.2E-6	-1103	-0.0004875	-10885	-0.0007079	-0.2765	0.0001215
-10365	-0.0007188	-1104	-0.001226	-1104	-4.88E-7	-10895	-0.0007241	-0.2755	0.0001221
-10375	-0.0007228	-1105	-0.001249	-1105	-0.0004879	-10905	-0.0007401	-0.2745	1.22E-7
-10385	-0.0007234	-1106	-0.001276	-1106	-0.0004893	-10915	-0.0007587	-0.2735	0.0001228
-10395	-0.0007284	-1107	-0.001304	-1107	-0.0004907	-10925	-0.0007786	-0.2725	0.0001239
-10405	-0.0007275	-1108	-0.001333	-1108	-0.0004899	-10935	-0.0007966	-0.2715	0.0001233
-10415	-0.0007315	-1109	-0.001359	-1109	-0.0004902	-10945	-0.0008164	-0.2705	0.0001237
-10425	-7.31E-7	-1.11	-0.001391	-1.11	-0.0004903	-10955	-0.0008368	-0.2695	0.0001238
-10435	-0.0007352	-1111	-0.001419	-1111	-0.0004908	-10965	-0.0008587	-0.2685	0.0001242
-10445	-0.0007352	-1112	-0.001451	-1112	-0.0004911	-10975	-0.0008812	-0.2675	0.0001246
-10455	-0.0007392	-1113	-0.001481	-1113	-0.0004913	-10985	-0.0009046	-0.2665	0.0001248
-10465	-0.0007393	-1114	-0.001516	-1114	-4.92E-7	-10995	-0.0009297	-0.2655	0.0001251
-10475	-7.43E-7	-1115	-0.001546	-1115	-0.0004919	-11005	-9.54E-7	-0.2645	0.0001254
-10485	-0.0007432	-1116	-0.001583	-1116	-0.0004925	-11015	-0.0009809	-0.2635	0.0001256
-10495	-0.0007477	-1117	-0.001616	-1117	-0.0004933	-11025	-0.001008	-0.2625	0.0001264
-10505	-0.0007472	-1118	-0.001653	-1118	-0.0004929	-11035	-0.001035	-0.2615	1.26E-7
-10515	-0.0007517	-1119	-0.001689	-1119	-0.0004937	-11045	-0.001064	-0.2605	0.0001268
-10525	-0.0007518	-1.12	-0.001728	-1.12	-0.0004943	-11055	-0.001094	-0.2595	0.0001272
-10535	-0.0007555	-1121	-0.001763	-1121	-0.0004942	-11065	-0.001124	-0.2585	1.27E-7
-10545	-0.0007558	-1122	-0.001803	-1122	-4.95E-7	-11075	-0.001157	-0.2575	0.0001276
-10555	-0.0007596	-1123	-1.84E-6	-1123	-0.0004952	-11085	-0.001188	-0.2565	0.0001281
-10565	-0.0007593	-1124	-0.001881	-1124	-0.0004956	-11095	-0.001222	-0.2555	1.28E-7
-10575	-0.0007636	-1125	-0.001919	-1125	-0.0004959	-11105	-0.001255	-0.2545	0.0001287
-10585	-0.0007634	-1126	-0.001961	-1126	-0.0004961	-11115	-0.001289	-0.2535	0.0001288
-10595	-0.0007675	-1127	-2e-06	-1127	-0.0004965	-11125	-0.001325	-0.2525	0.0001291
-10605	-0.0007671	-1128	-0.002042	-1128	-4.97E-7	-11135	-0.001361	-0.2515	0.0001296
-10615	-0.0007714	-1129	-0.002082	-1129	-0.0004971	-11145	-0.001399	-0.2505	0.0001298
-10625	-0.0007714	-1.13	-0.002126	-1.13	-0.0004976	-11155	-0.001437	-0.2495	0.0001301
-10635	-0.0007754	-1131	-0.002166	-1131	-0.0004976	-11165	-0.001475	-0.2485	0.0001304
-10645	-0.0007752	-1132	-2.21E-6	-1132	-0.0004983	-11175	-0.001515	-0.2475	0.0001308
-10655	-0.0007795	-1133	-0.002251	-1133	-0.0004988	-11185	-0.001555	-0.2465	0.0001315
-10665	-0.0007788	-1134	-0.002294	-1134	-0.0004987	-11195	-0.001595	-0.2455	1.31E-7
-10675	-0.0007835	-1135	-0.002335	-1135	-0.0004992	-11205	-0.001637	-0.2445	0.0001317
-10685	-7.83E-7	-1136	-2.38E-6	-1136	-0.0004996	-11215	-1.68E-6	-0.2435	0.0001321
-10695	-0.0007867	-1137	-2.42E-6	-1137	-0.0004995	-11225	-0.001722	-0.2425	1.32E-7
-10705	-0.0007869	-1138	-0.002465	-1138	-0.0005003	-11235	-0.001766	-0.2415	0.0001325
-10715	-0.0007904	-1139	-0.002505	-1139	-0.0005003	-11245	-1.81E-6	-0.2405	1.33E-7
-10725	-0.0007902	-1.14	-2.55E-6	-1.14	-0.0005006	-11255	-0.001854	-0.2395	1.33E-7
-10735	-0.0007944	-1141	-0.002589	-1141	-0.0005011	-11265	-0.001899	-0.2385	0.0001338
-10745	-0.0007938	-1142	-0.002633	-1142	-0.0005012	-11275	-0.001944	-0.2375	0.0001337
-10755	-7.98E-7	-1143	-0.002672	-1143	-0.0005018	-11285	-1.99E-6	-0.2365	0.0001341
-10765	-0.0007976	-1144	-0.002714	-1144	-5.02E-7	-11295	-0.002035	-0.2355	0.0001344
-10775	-0.0008016	-1145	-0.002753	-1145	-0.0005026	-11305	-0.002082	-0.2345	0.0001348
-10785	-0.0008012	-1146	-0.002796	-1146	-5.03E-7	-11315	-0.002129	-0.2335	0.0001352
-10795	-0.0008047	-1147	-0.002832	-1147	-0.0005029	-11325	-0.002175	-0.2325	0.0001355
-10805	-0.0008045	-1148	-0.002874	-1148	-0.0005034	-11335	-0.002223	-0.2315	0.0001356
-10815	-0.0008085	-1149	-2.91E-6	-1149	-0.0005039	-11345	-2.27E-6	-0.2305	0.0001364
-10825	-0.0008076	-1.15	-0.002949	-1.15	-0.0005038	-11355	-0.002317	-0.2295	1.36E-7
-10835	-0.0008116	-1151	-0.002985	-1151	-0.0005044	-11365	-0.002365	-0.2285	0.0001368
-10845	-0.0008109	-1152	-0.003023	-1152	-0.0005048	-11375	-0.002413	-0.2275	1.37E-7
-10855	-0.0008143	-1153	-0.003056	-1153	-0.0005042	-11385	-2.46E-6	-0.2265	1.37E-7
-10865	-8.14E-7	-1154	-0.003093	-1154	-0.0005051	-11395	-0.002509	-0.2255	0.0001377
-10875	-0.0008175	-1155	-0.003125	-1155	-0.0005052	-11405	-0.002557	-0.2245	0.0001382
-10885	-0.0008167	-1156	-0.003161	-1156	-0.0005056	-11415	-0.002605	-0.2235	1.38E-7
-10895	-0.0008206	-1157	-0.003192	-1157	-0.0005063	-11425	-0.002652	-0.2225	0.0001388
-10905	-0.0008199	-1158	-0.003226	-1158	-0.0005066	-11435	-2.7E-6	-0.2215	1.39E-7
-10915	-0.0008236	-1159	-0.003255	-1159	-0.0005066	-11445	-0.002748	-0.2205	0.0001392
-10925	-0.0008224	-1.16	-0.003286	-1.16	-0.0005068	-11455	-0.002794	-0.2195	0.0001397
-10935	-8.26E-7	-1161	-0.003314	-1161	-0.0005071	-11465	-0.002841	-0.2185	0.0001399
-10945	-0.0008254	-1162	-0.003344	-1162	-0.0005079	-11475	-0.002888	-0.2175	0.0001401
-10955	-0.0008284	-1163	-0.003369	-1163	-0.0005075	-11485	-0.002933	-0.2165	0.0001406
-10965	-0.0008277	-1164	-0.003397	-1164	-0.0005081	-11495	-2.98E-6	-0.2155	0.0001407
-10975	-0.0008315	-1165	-3.42E-6	-1165	-0.0005084	-11505	-0.003025	-0.2145	0.0001415
-10985	-8.3E-7	-1166	-0.003445	-1166	-0.0005082	-11515	-0.003069	-0.2135	0.0001411
-10995	-0.0008336	-1167	-0.003467	-1167	-0.0005088	-11525	-0.003114	-0.2125	0.0001417
-11005	-0.0008326	-1168	-0.003491	-1168	-0.0005092	-11535	-0.003158	-0.2115	0.0001422
-11015	-0.0008355	-1169	-3.51E-6	-1169	-0.0005091	-11545	-0.003201	-0.2105	0.0001423
-11025	-0.0008348	-1.17	-0.003533	-1.17	-0.0005099	-11555	-0.003245	-0.2095	0.0001428
-11035	-0.0008379	-1171	-3.55E-6	-1171	-0.0005101	-11565	-0.003287	-0.2085	0.0001434
-11045	-0.0008366	-1172	-3.57E-6	-1172	-0.0005099	-11575	-0.003329	-0.2075	0.0001431
-11055	-8.4E-7	-1173	-0.003586	-1173	-0.0005106	-11585	-0.003369	-0.2065	0.0001441
-11065	-0.0008386	-1174	-0.003604	-1174	-0.0005106	-11595	-0.003409	-0.2055	0.0001439
-11075	-0.0008416	-1175	-0.003619	-1175	-0.0005108	-11605	-0.003447	-0.2045	0.0001443
-11085	-0.0008402	-1176	-0.003634	-1176	-0.0005111	-11615	-0.003485	-0.2035	0.0001445
-11095	-0.0008431	-1177	-0.003646	-1177	-0.0005113	-11625	-0.003523	-0.2025	0.0001447
-11105	-0.0008421	-1178	-3.66E-6	-1178	-5.12E-7	-11635	-3.56E-6	-0.2015	0.0001452
-11115	-0.0008447	-1179	-0.003669	-1179	-0.0005117	-11645	-0.003594	-0.2005	0.0001454
-11125	-0.0008435	-1.18	-0.003681	-1.18	-0.0005122	-11655	-0.003629	-0.1995	0.0001456
-11135	-0.0008468	-1181	-3.69E-6	-1181	-0.0005128	-11665	-0.003663	-0.1985	0.0001464
-11145	-0.0008446	-1182	-3.7E-6	-1182	-0.0005125	-11675	-0.003695	-0.1975	1.46E-7
-11155	-0.0008479	-1183	-0.003706	-1183	-5.13E-7	-11685	-0.003727	-0.1965	0.0001467
-11165	-0.0008462	-1184	-0.003714	-1184	-0.0005135	-11695	-0.003757	-0.1955	0.0001471
-11175	-0.0008487	-1185	-0.003719	-1185	-0.0005133	-11705	-0.003785	-0.1945	1.47E-7
-11185	-0.0008475	-1186	-0.003726	-1186	-0.0005139	-11715	-0.003814	-0.1935	0.0001476
-11195	-0.0008504	-1187	-0.003729	-1187	-0.0005139	-11725	-3.84E-6	-0.1925	1.48E-7
-11205	-0.0008485	-1188	-0.003734	-1188	-0.0005141	-11735	-0.003866	-0.1915	0.0001479
-11215	-0.0008515	-1189	-0.003735	-1189	-0.0005148	-11745	-3.89E-6	-0.1905	0.0001487
-11225	-0.0008493	-1.19	-0.003739	-1.19	-0.0005148	-11755	-0.003913	-0.1895	0.0001487
-11235	-0.0008522	-1191	-0.003739	-1191	-5.15E-7	-11765	-0.003936	-0.1885	0.0001489
-11245	-0.0008504	-1192	-0.003741	-1192	-0.0005154	-11775	-0.003957	-0.1875	0.0001493
-11255	-8.53E-7	-1193	-0.003739	-1193	-0.0005156	-11785	-0.003976	-0.1865	0.0001495
-11265	-0.0008513	-1194	-3.74E-6	-1194	-0.0005162	-11795	-0.003996	-0.1855	0.0001499
-11275	-0.0008537	-1195	-0.003736	-1195	-5.16E-7	-11805	-0.004011	-0.1845	0.0001501
-11285	-0.0008522	-1196	-0.003736	-1196	-0.0005168	-11815	-0.004029	-0.1835	0.0001505
-11295	-0.0008548	-1197	-0.003733	-1197	-0.0005171	-11825	-0.004044	-0.1825	0.0001512
-11305	-0.0008521	-1198	-3.73E-6	-1198	-0.0005168	-11835	-0.004057	-0.1815	0.0001509
-11315	-8.55E-7	-1199	-0.003725	-1199	-0.0005174	-11845	-4.07E-6	-0.1805	0.0001514
-11325	-0.0008529	-1.2	-0.003722	-1.2	-0.0005178	-11855	-0.004081	-0.1795	0.0001519
-11335	-0.0008553	-1201	-0.003715	-1201	-0.0005176	-11865	-4.09E-6	-0.1785	0.0001517
-11345	-0.0008536	-1202	-0.003711	-1202	-0.0005184	-11875	-0.004099	-0.1775	0.0001523
-11355	-8.56E-7	-1203	-0.003703	-1203	-0.0005183	-11885	-0.004106	-0.1765	0.0001527
-11365	-0.0008537	-1204	-0.003698	-1204	-0.0005188	-11895	-0.004113	-0.1755	0.0001526
-11375	-0.0008564	-1205	-0.003689	-1205	-0.0005192	-11905	-0.004119	-0.1745	0.0001534
-11385	-0.0008539	-1206	-0.003683	-1206	-0.0005193	-11915	-0.004123	-0.1735	0.0001533
-11395	-0.0008563	-1207	-0.003674	-1207	-0.0005199	-11925	-0.004126	-0.1725	0.0001537
-11405	-0.0008541	-1208	-0.003667	-1208	-5.2E-7	-11935	-0.004128	-0.1715	1.54E-7
-11415	-0.0008567	-1209	-0.003657	-1209	-0.0005205	-11945	-4.13E-6	-0.1705	0.0001544
-11425	-0.0008546	-1.21	-3.65E-6	-1.21	-0.0005208	-11955	-4.13E-6	-0.1695	0.0001546
-11435	-0.0008566	-1211	-0.003638	-1211	-0.0005207	-11965	-0.004128	-0.1685	0.0001547
-11445	-0.0008546	-1212	-3.63E-6	-1212	-0.0005211	-11975	-0.004127	-0.1675	0.0001549
-11455	-8.57E-7	-1213	-0.003619	-1213	-0.0005217	-11985	-0.004124	-0.1665	0.0001558
-11465	-0.0008541	-1214	-3.61E-6	-1214	-0.0005216	-11995	-4.12E-6	-0.1655	0.0001551
-11475	-0.0008568	-1215	-0.003599	-1215	-5.22E-7	-12005	-0.004116	-0.1645	0.0001559
-11485	-0.0008542	-1216	-0.003588	-1216	-0.0005226	-12015	-0.004111	-0.1635	0.0001562
-11495	-0.0008565	-1217	-0.003576	-1217	-0.0005225	-12025	-0.004104	-0.1625	0.0001563
-11505	-0.0008543	-1218	-0.003566	-1218	-0.0005231	-12035	-0.004098	-0.1615	0.0001567
-11515	-0.0008566	-1219	-0.003553	-1219	-0.0005233	-12045	-4.09E-6	-0.1605	0.0001571
-11525	-0.0008539	-1.22	-0.003542	-1.22	-0.0005236	-12055	-0.004082	-0.1595	0.0001569
-11535	-0.0008562	-1221	-0.003529	-1221	-0.0005242	-12065	-0.004073	-0.1585	0.0001577
-11545	-0.0008535	-1222	-0.003518	-1222	-0.0005244	-12075	-0.004064	-0.1575	0.0001576
-11555	-8.56E-7	-1223	-0.003505	-1223	-5.25E-7	-12085	-0.004054	-0.1565	0.0001581
-11565	-0.0008535	-1224	-0.003493	-1224	-5.25E-7	-12095	-0.004043	-0.1555	0.0001583
-11575	-0.0008556	-1225	-0.003479	-1225	-0.0005253	-12105	-0.004031	-0.1545	0.0001585
-11585	-0.0008534	-1226	-0.003468	-1226	-0.0005255	-12115	-4.02E-6	-0.1535	0.0001588
-11595	-8.55E-7	-1227	-0.003454	-1227	-0.0005257	-12125	-0.004008	-0.1525	1.59E-7
-11605	-0.0008527	-1228	-0.003443	-1228	-0.0005262	-12135	-0.003996	-0.1515	0.0001591
-11615	-8.55E-7	-1229	-0.003429	-1229	-0.0005268	-12145	-0.003983	-0.1505	0.0001599
-11625	-0.0008518	-1.23	-0.003417	-1.23	-0.0005267	-12155	-0.003969	-0.1495	0.0001596
-11635	-0.0008545	-1231	-0.003403	-1231	-0.0005274	-12165	-0.003956	-0.1485	0.0001602
-11645	-0.0008518	-1232	-0.003391	-1232	-0.0005278	-12175	-0.003942	-0.1475	0.0001606
-11655	-0.0008536	-1233	-0.003376	-1233	-0.0005276	-12185	-0.003928	-0.1465	0.0001603
-11665	-0.0008515	-1234	-0.003364	-1234	-0.0005287	-12195	-0.003914	-0.1455	0.0001609
-11675	-0.0008534	-1235	-0.003349	-1235	-0.0005285	-12205	-0.003898	-0.1445	0.0001612
-11685	-0.0008504	-1236	-0.003337	-1236	-0.0005288	-12215	-0.003884	-0.1435	0.0001614
-11695	-0.0008529	-1237	-0.003323	-1237	-0.0005295	-12225	-0.003869	-0.1425	0.0001618
-11705	-0.0008498	-1238	-3.31E-6	-1238	-0.0005295	-12235	-0.003854	-0.1415	0.0001619
-11715	-0.0008521	-1239	-0.003296	-1239	-0.0005299	-12245	-0.003839	-0.1405	1.62E-7
-11725	-0.0008493	-1.24	-0.003284	-1.24	-0.0005304	-12255	-0.003823	-0.1395	0.0001626
-11735	-0.0008515	-1241	-0.003269	-1241	-0.0005306	-12265	-0.003808	-0.1385	0.0001627
-11745	-0.0008489	-1242	-0.003257	-1242	-0.0005314	-12275	-0.003793	-0.1375	0.0001629
-11755	-0.0008504	-1243	-0.003242	-1243	-5.31E-7	-12285	-0.003777	-0.1365	0.0001633
-11765	-0.0008479	-1244	-3.23E-6	-1244	-0.0005316	-12295	-0.003762	-0.1355	0.0001636
-11775	-0.0008503	-1245	-0.003216	-1245	-0.0005323	-12305	-0.003746	-0.1345	0.0001641
-11785	-0.0008468	-1246	-0.003203	-1246	-5.32E-7	-12315	-3.73E-6	-0.1335	0.0001636
-11795	-0.0008493	-1247	-3.19E-6	-1247	-5.33E-7	-12325	-0.003715	-0.1325	0.0001645
-11805	-0.0008466	-1248	-0.003178	-1248	-0.0005334	-12335	-0.003699	-0.1315	0.0001647
-11815	-0.0008483	-1249	-0.003163	-1249	-0.0005332	-12345	-0.003683	-0.1305	0.0001646
-11825	-0.0008458	-1.25	-0.003151	-1.25	-5.34E-7	-12355	-0.003668	-0.1295	0.0001652
-11835	-0.0008476	-1251	-0.003137	-1251	-0.0005341	-12365	-0.003652	-0.1285	0.0001655
-11845	-0.0008447	-1252	-0.003126	-1252	-0.0005343	-12375	-0.003637	-0.1275	0.0001653
-11855	-8.47E-7	-1253	-0.003112	-1253	-0.0005347	-12385	-0.003621	-0.1265	0.0001662
-11865	-0.0008439	-1254	-3.1E-6	-1254	-5.35E-7	-12395	-0.003606	-0.1255	1.66E-7
-11875	-0.0008462	-1255	-0.003087	-1255	-0.0005352	-12405	-0.003591	-0.1245	0.0001664
-11885	-0.0008432	-1256	-0.003075	-1256	-0.0005358	-12415	-0.003575	-0.1235	0.0001667
-11895	-0.0008452	-1257	-0.003062	-1257	-5.36E-7	-12425	-3.56E-6	-0.1225	1.67E-7
-11905	-8.43E-7	-1258	-3.05E-6	-1258	-0.0005366	-12435	-0.003546	-0.1215	0.0001672
-11915	-0.0008443	-1259	-0.003037	-1259	-0.0005364	-12445	-3.53E-6	-0.1205	0.0001676
-11925	-0.0008418	-1.26	-0.003027	-1.26	-0.0005371	-12455	-0.003516	-0.1195	1.68E-7
-11935	-8.44E-7	-1261	-0.003014	-1261	-0.0005377	-12465	-0.003501	-0.1185	0.0001685
-11945	-0.0008404	-1262	-0.003003	-1262	-0.0005372	-12475	-0.003486	-0.1175	1.68E-7
-11955	-8.43E-7	-1263	-2.99E-6	-1263	-0.0005379	-12485	-0.003472	-0.1165	0.0001687
-11965	-0.0008399	-1264	-0.002979	-1264	-0.0005383	-12495	-0.003457	-0.1155	0.0001692
-11975	-0.0008415	-1265	-0.002967	-1265	-0.0005382	-12505	-0.003443	-0.1145	0.0001687
-11985	-0.0008389	-1266	-0.002956	-1266	-0.0005389	-12515	-3.43E-6	-0.1135	0.0001695
-11995	-8.41E-7	-1267	-0.002944	-1267	-0.0005389	-12525	-0.003416	-0.1125	0.0001699
-12005	-0.0008379	-1268	-0.002933	-1268	-0.0005393	-12535	-0.003403	-0.1115	0.0001696
-12015	-0.0008402	-1269	-0.002921	-1269	-0.0005396	-12545	-0.003389	-0.1105	0.0001704
-12025	-0.0008372	-1.27	-0.002911	-1.27	-0.0005398	-12555	-0.003375	-0.1095	0.0001705
-12035	-0.0008393	-1271	-0.002899	-1271	-0.0005404	-12565	-0.003362	-0.1085	0.0001706
-12045	-0.0008362	-1272	-0.002889	-1272	-0.0005405	-12575	-0.003349	-0.1075	1.71E-7
-12055	-0.0008384	-1273	-0.002877	-1273	-0.0005407	-12585	-0.003336	-0.1065	0.0001716
-12065	-0.0008357	-1274	-0.002867	-1274	-0.0005413	-12595	-0.003323	-0.1055	0.0001714
-12075	-0.0008373	-1275	-0.002855	-1275	-0.0005409	-12605	-0.003309	-0.1045	1.72E-7
-12085	-0.0008347	-1276	-0.002846	-1276	-0.0005415	-12615	-0.003297	-0.1035	0.0001721
-12095	-8.37E-7	-1277	-0.002835	-1277	-5.42E-7	-12625	-0.003285	-0.1025	0.0001729
-12105	-0.0008334	-1278	-0.002826	-1278	-0.0005416	-12635	-0.003273	-0.1015	0.0001725
-12115	-0.0008358	-1279	-0.002815	-1279	-0.0005423	-12645	-0.003261	-0.1005	1.73E-7
-12125	-0.0008327	-1.28	-0.002806	-1.28	-0.0005424	-12655	-0.003249	-0.0995	0.0001735
-12135	-0.0008344	-1281	-0.002795	-1281	-0.0005424	-12665	-0.003236	-0.0985	0.0001733
-12145	-0.0008319	-1282	-0.002786	-1282	-0.0005432	-12675	-0.003225	-0.0975	0.0001739
-12155	-0.0008338	-1283	-0.002776	-1283	-0.0005432	-12685	-0.003213	-0.0965	0.0001744
-12165	-0.0008308	-1284	-0.002766	-1284	-0.0005433	-12695	-0.003202	-0.0955	1.74E-7
-12175	-0.0008332	-1285	-0.002757	-1285	-0.0005439	-12705	-3.19E-6	-0.0945	1.75E-7
-12185	-0.0008298	-1286	-0.002748	-1286	-0.0005437	-12715	-0.003179	-0.0935	0.0001749
-12195	-0.0008319	-1287	-0.002738	-1287	-0.0005441	-12725	-0.003168	-0.0925	0.0001753
-12205	-0.0008287	-1288	-0.002729	-1288	-0.0005441	-12735	-0.003157	-0.0915	0.0001756
-12215	-0.0008308	-1289	-0.002719	-1289	-0.0005443	-12745	-0.003146	-0.0905	0.0001758
-12225	-0.0008279	-1.29	-0.002711	-1.29	-0.0005449	-12755	-0.003136	-0.0895	0.0001763
-12235	-0.0008297	-1291	-0.002701	-1291	-0.0005446	-12765	-0.003125	-0.0885	0.0001764
-12245	-8.27E-7	-1292	-0.002693	-1292	-0.0005449	-12775	-0.003116	-0.0875	0.0001766
-12255	-0.0008292	-1293	-0.002684	-1293	-5.45E-7	-12785	-0.003106	-0.0865	0.0001774
-12265	-0.0008255	-1294	-0.002675	-1294	-0.0005451	-12795	-0.003095	-0.0855	0.0001769
-12275	-0.0008278	-1295	-0.002666	-1295	-0.0005456	-12805	-0.003085	-0.0845	0.0001776
-12285	-0.0008248	-1296	-0.002658	-1296	-0.0005462	-12815	-0.003076	-0.0835	0.0001782
-12295	-0.0008266	-1297	-2.65E-6	-1297	-0.0005458	-12825	-0.003066	-0.0825	0.0001779
-12305	-0.0008241	-1298	-0.002642	-1298	-0.0005464	-12835	-0.003057	-0.0815	0.0001787
-12315	-0.0008258	-1299	-0.002634	-1299	-0.0005463	-12845	-0.003047	-0.0805	1.79E-7
-12325	-0.0008228	-1.3	-0.002626	-1.3	-0.0005464	-12855	-0.003038	-0.0795	0.0001789
-12335	-8.25E-7	-1301	-0.002618	-1301	-0.0005468	-12865	-0.003029	-0.0785	0.0001798
-12345	-0.0008217	-1302	-2.61E-6	-1302	-5.47E-7	-12875	-3.02E-6	-0.0775	0.0001796
-12355	-8.24E-7	-1303	-0.002602	-1303	-0.0005471	-12885	-0.003011	-0.0765	0.0001802
-12365	-0.0008208	-1304	-0.002594	-1304	-0.0005472	-12895	-0.003003	-0.0755	0.0001804
-12375	-8.23E-7	-1305	-0.002586	-1305	-0.0005472	-12905	-0.002994	-0.0745	0.0001808
-12385	-8.2E-7	-1306	-2.58E-6	-1306	-0.0005479	-12915	-0.002986	-0.0735	1.81E-7
-12395	-0.0008218	-1307	-0.002571	-1307	-0.0005475	-12925	-0.002977	-0.0725	0.0001812
-12405	-8.19E-7	-1308	-0.002564	-1308	-5.48E-7	-12935	-0.002969	-0.0715	0.0001815
-12415	-0.0008213	-1309	-0.002557	-1309	-0.0005483	-12945	-0.002961	-0.0705	0.0001822
-12425	-0.0008177	-1.31	-0.002549	-1.31	-0.0005479	-12955	-0.002952	-0.0695	1.82E-7
-12435	-0.0008204	-1311	-0.002542	-1311	-0.0005488	-12965	-0.002945	-0.0685	1.83E-7
-12445	-0.0008175	-1312	-0.002536	-1312	-0.0005493	-12975	-0.002938	-0.0675	0.0001834
-12455	-8.19E-7	-1313	-0.002528	-1313	-0.0005483	-12985	-0.002929	-0.0665	0.0001831
-12465	-0.0008162	-1314	-0.002522	-1314	-0.0005491	-12995	-0.002922	-0.0655	0.0001836
-12475	-0.0008183	-1315	-0.002514	-1315	-0.0005491	-13005	-0.002915	-0.0645	0.0001839
-12485	-0.0008152	-1316	-0.002508	-1316	-5.49E-7	-13015	-0.002907	-0.0635	0.0001838
-12495	-0.0008174	-1317	-0.002501	-1317	-0.0005495	-13025	-2.9E-6	-0.0625	0.0001847
-12505	-0.0008142	-1318	-0.002494	-1318	-0.0005492	-13035	-0.002892	-0.0615	0.0001846
-12515	-0.0008165	-1319	-0.002487	-1319	-0.0005497	-13045	-0.002885	-0.0605	1.85E-7
-12525	-0.0008135	-1.32	-0.002481	-1.32	-0.0005498	-13055	-0.002878	-0.0595	0.0001856
-12535	-0.0008158	-1321	-0.002474	-1321	-0.0005499	-13065	-0.002871	-0.0585	0.0001859
-12545	-0.0008129	-1322	-0.002468	-1322	-0.0005503	-13075	-0.002865	-0.0575	0.0001862
-12555	-0.0008146	-1323	-0.002461	-1323	-0.0005498	-13085	-0.002857	-0.0565	0.0001865
-12565	-0.0008119	-1324	-0.002456	-1324	-0.0005505	-13095	-0.002852	-0.0555	0.0001869
-12575	-0.0008143	-1325	-0.002449	-1325	-0.0005508	-13105	-0.002845	-0.0545	0.0001877
-12585	-0.0008107	-1326	-0.002443	-1326	-0.0005504	-13115	-0.002838	-0.0535	0.0001869
-12595	-0.0008132	-1327	-0.002437	-1327	-0.0005509	-13125	-0.002832	-0.0525	0.0001879
-12605	-0.0008103	-1328	-0.002431	-1328	-5.51E-7	-13135	-0.002826	-0.0515	0.0001883
-12615	-0.0008124	-1329	-0.002425	-1329	-0.0005507	-13145	-0.002819	-0.0505	0.0001884
-12625	-0.0008097	-1.33	-0.002419	-1.33	-0.0005515	-13155	-0.002814	-0.0495	0.0001891
-12635	-0.0008116	-1331	-0.002413	-1331	-0.0005511	-13165	-0.002807	-0.0485	0.0001895
-12645	-0.0008087	-1332	-0.002408	-1332	-0.0005513	-13175	-0.002802	-0.0475	0.0001895
-12655	-0.0008109	-1333	-0.002402	-1333	-0.0005517	-13185	-0.002796	-0.0465	0.0001903
-12665	-0.0008081	-1334	-0.002396	-1334	-0.0005517	-13195	-2.79E-6	-0.0455	0.0001901
-12675	-0.0008104	-1335	-0.002391	-1335	-0.0005519	-13205	-0.002784	-0.0445	0.0001909
-12685	-0.0008075	-1336	-0.002386	-1336	-5.52E-7	-13215	-0.002779	-0.0435	0.0001912
-12695	-0.0008097	-1337	-2.38E-6	-1337	-5.52E-7	-13225	-0.002774	-0.0425	0.0001915
-12705	-8.07E-7	-1338	-0.002375	-1338	-0.0005524	-13235	-0.002769	-0.0415	0.0001919
-12715	-0.0008088	-1339	-0.002369	-1339	-0.0005521	-13245	-0.002763	-0.0405	0.0001923
-12725	-0.0008062	-1.34	-0.002365	-1.34	-0.0005526	-13255	-0.002758	-0.0395	0.0001925
-12735	-0.0008086	-1341	-0.002359	-1341	-5.53E-7	-13265	-0.002753	-0.0385	0.0001933
-12745	-0.0008051	-1342	-0.002354	-1342	-0.0005524	-13275	-0.002748	-0.0375	0.0001931
-12755	-0.0008078	-1343	-0.002349	-1343	-5.53E-7	-13285	-0.002743	-0.0365	0.0001939
-12765	-0.0008049	-1344	-0.002344	-1344	-0.0005531	-13295	-0.002738	-0.0355	0.0001943
-12775	-0.0008069	-1345	-0.002338	-1345	-0.0005528	-13305	-0.002732	-0.0345	0.0001943
-12785	-0.0008045	-1346	-0.002334	-1346	-0.0005536	-13315	-0.002728	-0.0335	0.0001953
-12795	-0.0008066	-1347	-0.002329	-1347	-0.0005534	-13325	-0.002723	-0.0325	0.0001957
-12805	-0.0008034	-1348	-0.002325	-1348	-0.0005536	-13335	-0.002718	-0.0315	0.0001957
-12815	-0.0008061	-1349	-2.32E-6	-1349	-0.0005539	-13345	-0.002714	-0.0305	0.0001964
-12825	-0.0008031	-1.35	-0.002315	-1.35	-0.0005539	-13355	-0.002709	-0.0295	0.0001966
-12835	-0.0008058	-1351	-0.002311	-1351	-0.0005541	-13365	-0.002705	-0.0285	0.0001972
-12845	-0.0008026	-1352	-0.002306	-1352	-0.0005541	-13375	-2.7E-6	-0.0275	0.0001975
-12855	-0.0008052	-1353	-0.002302	-1353	-0.0005543	-13385	-0.002696	-0.0265	0.0001979
-12865	-0.0008026	-1354	-0.002298	-1354	-0.0005546	-13395	-0.002692	-0.0255	0.0001984
-12875	-0.0008045	-1355	-0.002292	-1355	-0.0005541	-13405	-0.002687	-0.0245	1.99E-7
-12885	-0.0008016	-1356	-0.002289	-1356	-0.0005546	-13415	-0.002683	-0.0235	0.0001991
-12895	-0.0008044	-1357	-0.002284	-1357	-0.0005549	-13425	-0.002679	-0.0225	0.0002001
-12905	-0.0008009	-1358	-2.28E-6	-1358	-0.0005545	-13435	-0.002674	-0.0215	0.0001998
-12915	-0.0008041	-1359	-0.002275	-1359	-5.55E-7	-13445	-0.002671	-0.0205	0.0002005
-12925	-0.0008009	-1.36	-0.002272	-1.36	-0.0005552	-13455	-0.002667	-0.0195	0.0002012
-12935	-0.0008031	-1361	-0.002267	-1361	-5.55E-7	-13465	-0.002662	-0.0185	0.0002013
-12945	-0.0008007	-1362	-0.002264	-1362	-0.0005558	-13475	-0.002659	-0.0175	0.0002021
-12955	-0.0008033	-1363	-0.002259	-1363	-0.0005555	-13485	-0.002655	-0.0165	0.0002029
-12965	-8e-07	-1364	-0.002255	-1364	-0.0005558	-13495	-0.002651	-0.0155	0.0002026
-12975	-0.0008029	-1365	-0.002251	-1365	-0.0005561	-13505	-0.002648	-0.0145	0.0002037
-12985	-0.0007998	-1366	-0.002248	-1366	-5.56E-7	-13515	-0.002645	-0.0135	0.0002038
-12995	-0.0008027	-1367	-0.002244	-1367	-5.56E-7	-13525	-0.002641	-0.0125	0.0002044
-13005	-0.0007995	-1368	-0.002241	-1368	-0.0005563	-13535	-0.002637	-0.0115	0.0002049
-13015	-0.0008021	-1369	-0.002236	-1369	-0.0005562	-13545	-0.002634	-0.0105	0.0002053
-13025	-0.0007994	-1.37	-0.002233	-1.37	-0.0005567	-13555	-0.002631	-0.0095	0.0002058
-13035	-0.0008017	-1371	-0.002229	-1371	-5.56E-7	-13565	-0.002627	-0.0085	0.0002063
-13045	-0.0007989	-1372	-0.002226	-1372	-0.0005564	-13575	-0.002623	-0.0075	0.0002065
-13055	-0.0008019	-1373	-0.002222	-1373	-0.0005569	-13585	-2.62E-6	-0.0065	0.0002076
-13065	-0.0007984	-1374	-0.002219	-1374	-0.0005563	-13595	-0.002616	-0.0055	0.0002073
-13075	-0.0008017	-1375	-0.002215	-1375	-5.57E-7	-13605	-0.002614	-0.0045	0.0002085
-13085	-0.0007987	-1376	-0.002212	-1376	-0.0005572	-13615	-2.61E-6	-0.0035	2.09E-7
-13095	-8.01E-7	-1377	-0.002208	-1377	-0.0005568	-13625	-0.002606	-0.0025	0.0002092
-13105	-0.0007984	-1378	-0.002205	-1378	-0.0005573	-13635	-0.002603	-0.0015	0.0002098
-13115	-0.0008012	-1379	-0.002201	-1379	-5.57E-7	-13645	-2.6E-6	-0.0005	0.0002105
-13125	-7.98E-7	-1.38	-0.002199	-1.38	-5.57E-7	-13655	-0.002597	0.0005	0.0002104
-13135	-0.0008012	-1381	-0.002195	-1381	-0.0005576	-13665	-0.002594	0.0015	0.0002112
-13145	-0.0007981	-1382	-0.002192	-1382	-0.0005572	-13675	-0.002591	0.0025	0.0002116
-13155	-0.0008011	-1383	-0.002189	-1383	-0.0005576	-13685	-0.002588	0.0035	0.0002122
-13165	-7.98E-7	-1384	-0.002186	-1384	-0.0005575	-13695	-0.002585	0.0045	0.0002126
-13175	-8.01E-7	-1385	-0.002182	-1385	-0.0005575	-13705	-0.002582	0.0055	2.13E-7
-13185	-0.0007981	-1386	-2.18E-6	-1386	-0.0005579	-13715	-2.58E-6	0.0065	0.0002136
-13195	-0.0008005	-1387	-0.002176	-1387	-0.0005575	-13725	-0.002577	0.0075	2.14E-7
-13205	-0.0007979	-1388	-0.002174	-1388	-5.58E-7	-13735	-0.002574	0.0085	0.0002147
-13215	-0.0008009	-1389	-0.002171	-1389	-0.0005583	-13745	-0.002571	0.0095	0.0002156
-13225	-0.0007975	-1.39	-0.002168	-1.39	-0.0005578	-13755	-0.002568	0.0105	0.0002153
-13235	-0.0008006	-1391	-0.002165	-1391	-0.0005582	-13765	-0.002566	0.0115	0.0002163
-13245	-0.0007978	-1392	-0.002163	-1392	-0.0005585	-13775	-0.002563	0.0125	0.0002168
-13255	-0.0008004	-1393	-0.002159	-1393	-0.0005581	-13785	-2.56E-6	0.0135	0.0002171
-13265	-0.0007979	-1394	-0.002157	-1394	-0.0005586	-13795	-0.002559	0.0145	0.0002178
-13275	-0.0008006	-1395	-0.002154	-1395	-0.0005583	-13805	-0.002555	0.0155	0.0002184
-13285	-0.0007976	-1396	-0.002152	-1396	-0.0005584	-13815	-0.002553	0.0165	0.0002183
-13295	-8.01E-7	-1397	-0.002149	-1397	-5.59E-7	-13825	-0.002551	0.0175	0.0002196
-13305	-0.0007978	-1398	-0.002146	-1398	-5.59E-7	-13835	-0.002548	0.0185	0.0002196
-13315	-8.01E-7	-1399	-0.002144	-1399	-5.59E-7	-13845	-0.002546	0.0195	0.0002203
-13325	-7.98E-7	-1.4	-0.002141	-1.4	-0.0005592	-13855	-0.002543	0.0205	0.0002208
-13335	-0.0008012	-1401	-0.002138	-1401	-5.59E-7	-13865	-0.002541	0.0215	0.0002216
-13345	-0.0007985	-1402	-0.002137	-1402	-0.0005595	-13875	-0.002539	0.0225	0.0002219
-13355	-8.01E-7	-1403	-0.002133	-1403	-0.0005592	-13885	-0.002536	0.0235	0.0002223
-13365	-0.0007985	-1404	-0.002132	-1404	-0.0005595	-13895	-0.002534	0.0245	0.0002227
-13375	-0.0008016	-1405	-0.002129	-1405	-0.0005603	-13905	-0.002532	0.0255	0.0002238
-13385	-0.0007981	-1406	-0.002127	-1406	-0.0005596	-13915	-0.002529	0.0265	0.0002234
-13395	-0.0008018	-1407	-0.002124	-1407	-0.0005601	-13925	-0.002528	0.0275	0.0002243
-13405	-0.0007986	-1408	-0.002122	-1408	-5.6E-7	-13935	-0.002526	0.0285	0.0002251
-13415	-0.0008015	-1409	-2.12E-6	-1409	-0.0005598	-13945	-0.002523	0.0295	0.0002249
-13425	-0.0007988	-1.41	-0.002118	-1.41	-0.0005606	-13955	-0.002522	0.0305	0.0002259
-13435	-0.0008019	-1411	-0.002115	-1411	-0.0005603	-13965	-2.52E-6	0.0315	0.0002264
-13445	-0.0007991	-1412	-0.002114	-1412	-5.6E-7	-13975	-0.002518	0.0325	0.0002262
-13455	-0.0008025	-1413	-0.002111	-1413	-0.0005606	-13985	-0.002516	0.0335	0.0002276
-13465	-0.0007994	-1414	-2.11E-6	-1414	-0.0005608	-13995	-0.002515	0.0345	0.0002278
-13475	-0.0008025	-1415	-0.002107	-1415	-0.0005612	-14005	-0.002513	0.0355	0.0002283
-13485	-0.0007994	-1416	-0.002105	-1416	-5.61E-7	-14015	-0.002511	0.0365	0.0002288
-13495	-0.0008027	-1417	-0.002103	-1417	-0.0005614	-14025	-0.002509	0.0375	0.0002292
-13505	-0.0008001	-1418	-0.002102	-1418	-0.0005618	-14035	-0.002508	0.0385	0.0002298
-13515	-0.0008028	-1419	-0.002099	-1419	-0.0005612	-14045	-0.002505	0.0395	0.0002303
-13525	-0.0008003	-1.42	-0.002098	-1.42	-0.0005618	-14055	-0.002504	0.0405	0.0002305
-13535	-0.0008036	-1421	-0.002096	-1421	-0.0005622	-14065	-0.002502	0.0415	0.0002315
-13545	-0.0008002	-1422	-0.002094	-1422	-0.0005615	-14075	-2.5E-6	0.0425	0.0002313
-13555	-0.0008037	-1423	-0.002092	-1423	-0.0005621	-14085	-0.002499	0.0435	0.0002323
-13565	-0.0008011	-1424	-0.002091	-1424	-0.0005625	-14095	-0.002497	0.0445	0.0002328
-13575	-0.0008039	-1425	-0.002088	-1425	-0.0005622	-14105	-0.002495	0.0455	0.0002328
-13585	-0.0008017	-1426	-0.002087	-1426	-5.63E-7	-14115	-0.002495	0.0465	0.0002335
-13595	-0.0008049	-1427	-0.002085	-1427	-0.0005629	-14125	-0.002493	0.0475	0.0002344
-13605	-0.0008017	-1428	-0.002083	-1428	-5.63E-7	-14135	-0.002492	0.0485	0.0002342
-13615	-0.0008052	-1429	-0.002081	-1429	-0.0005636	-14145	-2.49E-6	0.0495	0.0002352
-13625	-0.0008021	-1.43	-2.08E-6	-1.43	-0.0005635	-14155	-0.002489	0.0505	0.0002353
-13635	-0.0008054	-1431	-0.002078	-1431	-0.0005637	-14165	-0.002488	0.0515	0.0002356
-13645	-0.0008026	-1432	-0.002077	-1432	-5.64E-7	-14175	-0.002486	0.0525	0.0002363
-13655	-0.0008059	-1433	-0.002075	-1433	-5.64E-7	-14185	-0.002485	0.0535	0.0002367
-13665	-0.0008033	-1434	-0.002074	-1434	-0.0005646	-14195	-0.002485	0.0545	0.0002371
-13675	-0.0008061	-1435	-0.002072	-1435	-0.0005641	-14205	-0.002483	0.0555	0.0002376
-13685	-0.0008036	-1436	-0.002071	-1436	-0.0005647	-14215	-0.002482	0.0565	0.0002379
-13695	-0.0008071	-1437	-0.002069	-1437	-0.0005653	-14225	-0.002481	0.0575	0.0002391
-13705	-0.0008038	-1438	-0.002068	-1438	-0.0005649	-14235	-2.48E-6	0.0585	0.0002387
-13715	-0.0008075	-1439	-0.002066	-1439	-0.0005655	-14245	-0.002479	0.0595	0.0002395
-13725	-0.0008048	-1.44	-0.002065	-1.44	-0.0005659	-14255	-0.002479	0.0605	0.0002401
-13735	-0.0008079	-1441	-0.002063	-1441	-0.0005657	-14265	-0.002478	0.0615	2.4E-7
-13745	-0.0008056	-1442	-0.002062	-1442	-0.0005664	-14275	-0.002477	0.0625	0.0002408
-13755	-0.0008086	-1443	-2.06E-6	-1443	-0.0005663	-14285	-0.002476	0.0635	0.0002415
-13765	-0.0008056	-1444	-2.06E-6	-1444	-0.0005665	-14295	-0.002475	0.0645	0.0002414
-13775	-0.0008095	-1445	-0.002058	-1445	-0.0005672	-14305	-0.002475	0.0655	0.0002424
-13785	-0.0008064	-1446	-0.002057	-1446	-5.67E-7	-14315	-0.002473	0.0665	0.0002424
-13795	-8.1E-7	-1447	-0.002055	-1447	-0.0005675	-14325	-0.002473	0.0675	0.0002432
-13805	-0.0008071	-1448	-0.002054	-1448	-0.0005676	-14335	-0.002472	0.0685	0.0002436
-13815	-0.0008106	-1449	-0.002053	-1449	-0.0005679	-14345	-0.002471	0.0695	2.44E-7
-13825	-8.08E-7	-1.45	-0.002052	-1.45	-0.0005686	-14355	-0.002471	0.0705	0.0002447
-13835	-8.11E-7	-1451	-2.05E-6	-1451	-0.0005682	-14365	-2.47E-6	0.0715	0.0002449
-13845	-0.0008086	-1452	-2.05E-6	-1452	-0.0005689	-14375	-2.47E-6	0.0725	0.0002453
-13855	-0.0008121	-1453	-0.002048	-1453	-0.0005697	-14385	-2.47E-6	0.0735	0.0002463
-13865	-0.0008091	-1454	-0.002047	-1454	-0.0005692	-14395	-0.002469	0.0745	0.0002462
-13875	-0.0008131	-1455	-0.002046	-1455	-0.0005699	-14405	-2.47E-6	0.0755	2.47E-7
-13885	-0.0008102	-1456	-0.002045	-1456	-0.0005703	-14415	-2.47E-6	0.0765	0.0002475
-13895	-0.0008134	-1457	-0.002043	-1457	-0.0005701	-14425	-2.47E-6	0.0775	0.0002474
-13905	-0.0008112	-1458	-0.002043	-1458	-0.0005709	-14435	-2.47E-6	0.0785	0.0002482
-13915	-0.0008141	-1459	-0.002042	-1459	-5.71E-7	-14445	-0.002469	0.0795	0.0002492
-13925	-0.0008117	-1.46	-0.002041	-1.46	-0.0005713	-14455	-2.47E-6	0.0805	0.0002489
-13935	-0.0008155	-1461	-2.04E-6	-1461	-0.0005719	-14465	-2.47E-6	0.0815	0.0002499
-13945	-0.0008125	-1462	-0.002039	-1462	-0.0005719	-14475	-2.47E-6	0.0825	0.0002499
-13955	-0.0008164	-1463	-0.002038	-1463	-0.0005726	-14485	-2.47E-6	0.0835	0.0002507
-13965	-0.0008135	-1464	-0.002037	-1464	-0.0005726	-14495	-2.47E-6	0.0845	0.0002511
-13975	-0.0008174	-1465	-0.002036	-1465	-0.0005731	-14505	-2.47E-6	0.0855	0.0002518
-13985	-0.0008149	-1466	-0.002036	-1466	-0.0005737	-14515	-2.47E-6	0.0865	0.0002522
-13995	-0.0008178	-1467	-0.002034	-1467	-0.0005732	-14525	-0.002469	0.0875	0.0002525
-14005	-0.0008153	-1468	-0.002034	-1468	-0.0005741	-14535	-0.002471	0.0885	0.0002529
-14015	-0.0008195	-1469	-0.002032	-1469	-0.0005749	-14545	-0.002471	0.0895	0.0002539
-14025	-0.0008161	-1.47	-0.002031	-1.47	-0.0005746	-14555	-0.002471	0.0905	0.0002535
-14035	-0.0008205	-1471	-2.03E-6	-1471	-0.0005753	-14565	-0.002472	0.0915	0.0002545
-14045	-0.0008176	-1472	-2.03E-6	-1472	-5.76E-7	-14575	-0.002472	0.0925	0.0002551
-14055	-0.0008212	-1473	-0.002029	-1473	-0.0005757	-14585	-0.002472	0.0935	0.0002551
-14065	-0.0008188	-1474	-0.002029	-1474	-0.0005766	-14595	-0.002473	0.0945	0.0002559
-14075	-0.0008227	-1475	-0.002027	-1475	-0.0005765	-14605	-0.002474	0.0955	0.0002565
-14085	-0.0008198	-1476	-0.002027	-1476	-5.77E-7	-14615	-0.002475	0.0965	0.0002564
-14095	-8.24E-7	-1477	-0.002026	-1477	-0.0005775	-14625	-0.002476	0.0975	0.0002576
-14105	-0.0008212	-1478	-0.002026	-1478	-0.0005778	-14635	-0.002477	0.0985	0.0002577
-14115	-0.0008254	-1479	-0.002025	-1479	-0.0005781	-14645	-0.002477	0.0995	0.0002583
-14125	-0.0008225	-1.48	-0.002025	-1.48	-0.0005782	-14655	-0.002479	0.1005	0.0002589
-14135	-0.0008265	-1481	-0.002024	-1481	-0.0005788	-14665	-0.002479	0.1015	2.59E-7
-14145	-0.0008241	-1482	-0.002024	-1482	-0.0005794	-14675	-2.48E-6	0.1025	0.0002597
-14155	-0.0008276	-1483	-0.002022	-1483	-0.0005791	-14685	-0.002481	0.1035	2.6E-7
-14165	-0.0008252	-1484	-0.002022	-1484	-0.0005796	-14695	-0.002483	0.1045	0.0002605
-14175	-0.0008296	-1485	-0.002022	-1485	-0.0005803	-14705	-0.002484	0.1055	0.0002614
-14185	-0.0008263	-1486	-0.002021	-1486	-5.8E-7	-14715	-0.002485	0.1065	0.0002612
-14195	-8.31E-7	-1487	-0.002021	-1487	-0.0005808	-14725	-0.002486	0.1075	2.62E-7
-14205	-0.0008282	-1488	-0.002021	-1488	-0.0005812	-14735	-0.002488	0.1085	0.0002628
-14215	-0.0008322	-1489	-2.02E-6	-1489	-0.0005809	-14745	-0.002489	0.1095	0.0002627
-14225	-0.0008301	-1.49	-0.002021	-1.49	-0.0005821	-14755	-2.49E-6	0.1105	0.0002635
-14235	-0.0008339	-1491	-2.02E-6	-1491	-0.0005819	-14765	-0.002491	0.1115	0.0002644
-14245	-0.0008315	-1492	-2.02E-6	-1492	-0.0005821	-14775	-0.002493	0.1125	0.0002642
-14255	-0.0008359	-1493	-0.002019	-1493	-0.0005828	-14785	-0.002494	0.1135	0.0002652
-14265	-0.0008331	-1494	-2.02E-6	-1494	-0.0005829	-14795	-0.002495	0.1145	0.0002654
-14275	-0.0008376	-1495	-0.002019	-1495	-0.0005835	-14805	-0.002497	0.1155	0.0002661
-14285	-0.0008347	-1496	-0.002019	-1496	-0.0005836	-14815	-0.002498	0.1165	0.0002667
-14295	-0.0008391	-1497	-0.002019	-1497	-0.0005838	-14825	-2.5E-6	0.1175	2.67E-7
-14305	-0.0008368	-1498	-2.02E-6	-1498	-0.0005845	-14835	-0.002502	0.1185	0.0002677
-14315	-0.0008405	-1499	-0.002019	-1499	-0.0005843	-14845	-0.002504	0.1195	2.68E-7
-14325	-0.0008382	-1.5	-2.02E-6	-1.5	-0.0005851	-14855	-0.002505	0.1205	0.0002685
-14335	-8.43E-7	-1501	-0.002019	-1501	-0.0005859	-14865	-0.002508	0.1215	0.0002694
-14345	-0.0008399	-1502	-2.02E-6	-1502	-0.0005855	-14875	-0.002509	0.1225	0.0002693
-14355	-8.45E-7	-1503	-2.02E-6	-1503	-0.0005863	-14885	-0.002512	0.1235	0.0002703
-14365	-0.0008426	-1504	-0.002021	-1504	-0.0005866	-14895	-0.002514	0.1245	2.71E-7
-14375	-0.0008468	-1505	-2.02E-6	-1505	-0.0005867	-14905	-0.002515	0.1255	0.0002708
-14385	-0.0008447	-1506	-0.002022	-1506	-0.0005874	-14915	-0.002517	0.1265	0.0002718
-14395	-0.0008491	-1507	-0.002021	-1507	-0.0005873	-14925	-0.002518	0.1275	0.0002725
-14405	-0.0008465	-1508	-0.002023	-1508	-0.0005876	-14935	-2.52E-6	0.1285	0.0002726
-14415	-0.0008519	-1509	-0.002023	-1509	-0.0005883	-14945	-0.002523	0.1295	0.0002737
-14425	-0.0008489	-1.51	-0.002024	-1.51	-0.0005881	-14955	-0.002524	0.1305	0.0002737
-14435	-0.0008539	-1511	-0.002024	-1511	-0.0005886	-14965	-0.002526	0.1315	0.0002745
-14445	-0.0008512	-1512	-0.002026	-1512	-0.0005888	-14975	-0.002528	0.1325	0.0002751
-14455	-0.0008562	-1513	-0.002025	-1513	-0.0005892	-14985	-2.53E-6	0.1335	0.0002755
-14465	-0.0008539	-1514	-0.002028	-1514	-0.0005899	-14995	-0.002532	0.1345	0.0002764
-14475	-0.0008582	-1515	-0.002027	-1515	-0.0005894	-15005	-0.002534	0.1355	0.0002765
-14485	-0.0008581	-1516	-0.002031	-1516	-0.0005925	-15015	-0.002538	0.1365	0.0002791
-14495	-0.0008629	-1517	-0.002032	-1517	-0.0005928	-15025	-2.54E-6	0.1375	0.0002794
-14505	-0.0008592	-1518	-0.002033	-1518	-5.91E-7	-15035	-2.54E-6	0.1385	0.0002785
-14515	-0.0008645	-1519	-0.002033	-1519	-0.0005918	-15045	-0.002542	0.1395	0.0002794
-14525	-0.0008621	-1.52	-0.002036	-1.52	-0.0005919	-15055	-0.002545	0.1405	0.0002801
-14535	-0.0008668	-1521	-0.002035	-1521	-0.0005918	-15065	-0.002546	0.1415	2.8E-7
-14545	-8.65E-7	-1522	-0.002039	-1522	-0.0005926	-15075	-0.002548	0.1425	0.0002809
-14555	-8.7E-7	-1523	-0.002039	-1523	-0.0005924	-15085	-0.002549	0.1435	0.0002815
-14565	-0.0008677	-1524	-0.002042	-1524	-0.0005929	-15095	-0.002551	0.1445	0.0002818
-14575	-0.0008733	-1525	-0.002043	-1525	-0.0005933	-15105	-0.002553	0.1455	0.0002828
-14585	-0.0008709	-1526	-0.002045	-1526	-0.0005936	-15115	-0.002555	0.1465	0.0002832
-14595	-0.0008763	-1527	-0.002046	-1527	-0.0005939	-15125	-0.002557	0.1475	0.0002835
-14605	-0.0008738	-1528	-0.002049	-1528	-0.0005942	-15135	-0.002559	0.1485	0.0002844
-14615	-0.0008798	-1529	-2.05E-6	-1529	-0.0005946	-15145	-2.56E-6	0.1495	0.0002849
-14625	-0.0008779	-1.53	-0.002054	-1.53	-0.0005953	-15155	-0.002562	0.1505	0.0002856
-14635	-0.0008826	-1531	-0.002054	-1531	-5.95E-7	-15165	-0.002564	0.1515	2.86E-7
-14645	-0.0008809	-1532	-0.002059	-1532	-0.0005956	-15175	-0.002566	0.1525	0.0002867
-14655	-0.0008868	-1533	-0.002061	-1533	-0.0005961	-15185	-0.002567	0.1535	0.0002876
-14665	-0.0008841	-1534	-0.002064	-1534	-0.0005958	-15195	-0.002568	0.1545	0.0002873
-14675	-0.0008904	-1535	-0.002066	-1535	-0.0005965	-15205	-2.57E-6	0.1555	0.0002884
-14685	-0.0008883	-1536	-2.07E-6	-1536	-0.0005973	-15215	-0.002572	0.1565	0.0002892
-14695	-0.0008938	-1537	-0.002072	-1537	-0.0005972	-15225	-0.002572	0.1575	0.0002893
-14705	-0.0008923	-1538	-0.002077	-1538	-5.98E-7	-15235	-0.002574	0.1585	0.0002903
-14715	-0.0008981	-1539	-0.002078	-1539	-5.98E-7	-15245	-0.002575	0.1595	0.0002908
-14725	-0.0008961	-1.54	-0.002084	-1.54	-0.0005985	-15255	-0.002576	0.1605	0.0002912
-14735	-0.0009028	-1541	-0.002086	-1541	-0.0005991	-15265	-0.002577	0.1615	0.0002922
-14745	-0.0009006	-1542	-0.002091	-1542	-0.0005993	-15275	-0.002579	0.1625	0.0002924
-14755	-0.0009071	-1543	-0.002094	-1543	-0.0005996	-15285	-2.58E-6	0.1635	0.0002933
-14765	-0.0009049	-1544	-0.002099	-1544	-0.0005999	-15295	-0.002581	0.1645	0.0002939
-14775	-0.0009115	-1545	-0.002102	-1545	-0.0006005	-15305	-0.002582	0.1655	0.0002944
-14785	-0.0009101	-1546	-0.002108	-1546	-0.0006013	-15315	-0.002583	0.1665	0.0002955
-14795	-9.16E-7	-1547	-0.002111	-1547	-6.01E-7	-15325	-0.002583	0.1675	0.0002956
-14805	-0.0009149	-1548	-0.002118	-1548	-0.0006018	-15335	-0.002585	0.1685	0.0002961
-14815	-0.0009219	-1549	-0.002122	-1549	-0.0006026	-15345	-0.002586	0.1695	0.0002972
-14825	-0.0009197	-1.55	-0.002127	-1.55	-0.0006024	-15355	-0.002586	0.1705	0.0002972
-14835	-0.0009273	-1551	-0.002132	-1551	-0.0006035	-15365	-0.002587	0.1715	0.0002986
-14845	-0.0009257	-1552	-0.002139	-1552	-6.04E-7	-15375	-0.002588	0.1725	0.0002992
-14855	-0.0009328	-1553	-0.002143	-1553	-0.0006039	-15385	-0.002588	0.1735	0.0002992
-14865	-0.0009321	-1554	-0.002151	-1554	-0.0006052	-15395	-2.59E-6	0.1745	0.0003004
-14875	-0.0009396	-1555	-0.002156	-1555	-0.0006057	-15405	-2.59E-6	0.1755	0.0003012
-14885	-0.0009385	-1556	-0.002164	-1556	-0.0006059	-15415	-2.59E-6	0.1765	0.0003014
-14895	-0.0009462	-1557	-0.002169	-1557	-0.0006068	-15425	-0.002591	0.1775	0.0003026
-14905	-0.0009449	-1558	-0.002178	-1558	-0.0006073	-15435	-0.002591	0.1785	0.0003027
-14915	-0.0009533	-1559	-0.002183	-1559	-0.0006083	-15445	-0.002592	0.1795	0.0003038
-14925	-0.0009525	-1.56	-0.002192	-1.56	-0.0006087	-15455	-0.002592	0.1805	0.0003044
-14935	-0.0009607	-1561	-0.002198	-1561	-0.0006093	-15465	-0.002593	0.1815	3.05E-7
-14945	-0.0009605	-1562	-0.002209	-1562	-0.0006103	-15475	-0.002594	0.1825	0.0003059
-14955	-0.0009682	-1563	-0.002215	-1563	-0.0006102	-15485	-0.002593	0.1835	0.0003064
-14965	-0.0009687	-1564	-0.002226	-1564	-0.0006114	-15495	-0.002593	0.1845	0.0003071
-14975	-9.78E-7	-1565	-0.002234	-1565	-0.0006124	-15505	-0.002594	0.1855	0.0003083
-14985	-0.0009773	-1566	-0.002245	-1566	-0.0006127	-15515	-0.002594	0.1865	0.0003081
-14995	-0.0009879	-1567	-0.002253	-1567	-6.14E-7	-15525	-0.002595	0.1875	0.0003096
-15005	-0.0009886	-1568	-0.002266	-1568	-0.0006148	-15535	-0.002595	0.1885	0.0003104
-15015	-0.0009981	-1569	-0.002275	-1569	-6.15E-7	-15545	-0.002595	0.1895	0.0003105
-15025	-0.0009996	-1.57	-0.002289	-1.57	-0.0006162	-15555	-0.002595	0.1905	0.0003116
-15035	-1.01E-6	-1571	-0.002299	-1571	-0.0006168	-15565	-0.002595	0.1915	0.0003122
-15045	-0.001011	-1572	-0.002314	-1572	-0.0006176	-15575	-0.002595	0.1925	0.0003126
-15055	-0.001023	-1573	-0.002325	-1573	-0.0006188	-15585	-0.002596	0.1935	0.0003139
-15065	-0.001025	-1574	-0.002341	-1574	-0.0006193	-15595	-0.002595	0.1945	0.0003139
-15075	-0.001037	-1575	-0.002354	-1575	-0.0006206	-15605	-0.002596	0.1955	0.0003149
-15085	-0.001039	-1576	-0.002371	-1576	-0.0006212	-15615	-0.002596	0.1965	0.0003159
-15095	-0.001052	-1577	-0.002384	-1577	-0.0006223	-15625	-0.002596	0.1975	0.0003165
-15105	-0.001055	-1578	-0.002404	-1578	-0.0006233	-15635	-0.002597	0.1985	0.0003174
-15115	-0.001068	-1579	-0.002419	-1579	-0.0006239	-15645	-0.002596	0.1995	0.0003177
-15125	-0.001073	-1.58	-2.44E-6	-1.58	-0.0006255	-15655	-0.002597	0.2005	0.0003189
-15135	-0.001088	-1581	-0.002458	-1581	-0.0006269	-15665	-0.002597	0.2015	3.2E-7
-15145	-0.001092	-1582	-0.002479	-1582	-0.0006271	-15675	-0.002597	0.2025	0.0003199
-15155	-0.001108	-1583	-0.002499	-1583	-0.0006286	-15685	-0.002597	0.2035	0.0003213
-15165	-0.001114	-1584	-0.002523	-1584	-0.0006299	-15695	-0.002598	0.2045	0.0003223
-15175	-1.13E-6	-1585	-0.002543	-1585	-0.0006307	-15705	-0.002597	0.2055	0.0003225
-15185	-0.001138	-1586	-0.002569	-1586	-0.0006322	-15715	-0.002598	0.2065	0.0003236
-15195	-0.001155	-1587	-0.002591	-1587	-6.33E-7	-15725	-0.002597	0.2075	0.0003245
-15205	-0.001163	-1588	-0.002619	-1588	-0.0006341	-15735	-0.002598	0.2085	0.0003248
-15215	-0.001183	-1589	-0.002642	-1589	-0.0006362	-15745	-0.002599	0.2095	0.0003264
-15225	-0.001192	-1.59	-0.002671	-1.59	-0.0006368	-15755	-0.002599	0.2105	0.0003269
-15235	-0.001213	-1591	-0.002696	-1591	-0.0006385	-15765	-0.002599	0.2115	0.0003277
-15245	-0.001223	-1592	-0.002726	-1592	-0.0006393	-15775	-2.6E-6	0.2125	0.0003287
-15255	-0.001246	-1593	-0.002753	-1593	-0.0006408	-15785	-2.6E-6	0.2135	0.0003295
-15265	-0.001257	-1594	-0.002786	-1594	-0.0006427	-15795	-0.002601	0.2145	0.0003306
-15275	-1.28E-6	-1595	-0.002812	-1595	-0.0006434	-15805	-2.6E-6	0.2155	0.0003312
-15285	-0.001294	-1596	-0.002846	-1596	-0.0006452	-15815	-0.002601	0.2165	0.0003321
-15295	-1.32E-6	-1597	-0.002874	-1597	-0.0006467	-15825	-0.002602	0.2175	0.0003337
-15305	-0.001334	-1598	-0.002908	-1598	-0.0006474	-15835	-0.002602	0.2185	0.0003336
-15315	-0.001363	-1599	-0.002936	-1599	-0.0006496	-15845	-0.002602	0.2195	0.0003352
-15325	-0.001379	-1.6	-0.002971	-1.6	-6.51E-7	-15855	-0.002603	0.2205	0.0003363
-15335	-0.001409	-1601	-0.002999	-1601	-6.52E-7	-15865	-0.002603	0.2215	0.0003366
-15345	-0.001427	-1602	-0.003034	-1602	-0.0006545	-15875	-0.002604	0.2225	0.0003382
-15355	-0.001458	-1603	-0.003062	-1603	-0.0006556	-15885	-0.002605	0.2235	0.0003392
-15365	-0.001477	-1604	-0.003097	-1604	-0.0006571	-15895	-0.002606	0.2245	0.0003396
-15375	-1.51E-6	-1605	-0.003124	-1605	-0.0006594	-15905	-0.002607	0.2255	0.0003412
-15385	-0.001532	-1606	-0.003158	-1606	-0.0006611	-15915	-0.002608	0.2265	0.0003422
-15395	-0.001567	-1607	-0.003186	-1607	-0.0006631	-15925	-0.002609	0.2275	0.0003429
-15405	-0.001589	-1608	-0.003217	-1608	-0.0006646	-15935	-2.61E-6	0.2285	0.0003441
-15415	-0.001627	-1609	-0.003244	-1609	-0.0006666	-15945	-2.61E-6	0.2295	3.45E-7
-15425	-0.001651	-1.61	-0.003276	-1.61	-0.0006689	-15955	-0.002611	0.2305	0.0003463
-15435	-0.001689	-1611	-0.003299	-1611	-6.7E-7	-15965	-0.002612	0.2315	0.0003471
-15445	-0.001714	-1612	-3.33E-6	-1612	-0.0006724	-15975	-0.002614	0.2325	0.0003483
-15455	-0.001754	-1613	-0.003353	-1613	-0.0006749	-15985	-0.002615	0.2335	0.0003499
-15465	-1.78E-6	-1614	-3.38E-6	-1614	-6.76E-7	-15995	-0.002615	0.2345	0.0003507
-15475	-0.001822	-1615	-0.003401	-1615	-0.0006791	-16005	-0.002617	0.2355	3.52E-7
-15485	-0.001849	-1616	-0.003427	-1616	-6.81E-7	-16015	-0.002618	0.2365	0.0003533
-15495	-1.89E-6	-1617	-0.003445	-1617	-6.83E-7	-16025	-2.62E-6	0.2375	0.0003539
-15505	-0.001919	-1618	-3.47E-6	-1618	-0.0006861	-16035	-0.002622	0.2385	0.0003554
-15515	-0.001962	-1619	-0.003487	-1619	-0.0006882	-16045	-0.002623	0.2395	0.0003568
-15525	-1.99E-6	-1.62	-0.003508	-1.62	-0.0006906	-16055	-0.002624	0.2405	0.0003575
-15535	-0.002034	-1621	-0.003522	-1621	-0.0006937	-16065	-0.002627	0.2415	0.0003591
-15545	-0.002061	-1622	-0.003542	-1622	-0.0006957	-16075	-0.002628	0.2425	3.6E-7
-15555	-0.002105	-1623	-0.003554	-1623	-0.0006988	-16085	-0.002631	0.2435	0.0003613
-15565	-0.002132	-1624	-3.57E-6	-1624	-0.0007014	-16095	-0.002632	0.2445	0.0003626
-15575	-0.002176	-1625	-3.58E-6	-1625	-0.0007044	-16105	-0.002634	0.2455	0.0003635
-15585	-0.002203	-1626	-0.003596	-1626	-0.0007084	-16115	-0.002637	0.2465	0.0003652
-15595	-0.002245	-1627	-0.003602	-1627	-0.0007106	-16125	-0.002638	0.2475	3.66E-7
-15605	-0.002272	-1628	-0.003616	-1628	-0.0007141	-16135	-2.64E-6	0.2485	0.0003673
-15615	-0.002315	-1629	-0.003621	-1629	-0.0007179	-16145	-0.002643	0.2495	0.0003691
-15625	-0.002339	-1.63	-0.003631	-1.63	-0.0007202	-16155	-0.002644	0.2505	0.0003695
-15635	-0.002381	-1631	-0.003635	-1631	-0.0007246	-16165	-0.002648	0.2515	0.0003715
-15645	-0.002405	-1632	-0.003644	-1632	-0.0007284	-16175	-2.65E-6	0.2525	3.73E-7
-15655	-0.002445	-1633	-0.003645	-1633	-0.0007315	-16185	-0.002653	0.2535	0.0003735
-15665	-0.002467	-1634	-0.003653	-1634	-0.0007359	-16195	-0.002657	0.2545	0.0003752
-15675	-0.002505	-1635	-0.003652	-1635	-0.0007395	-16205	-0.002659	0.2555	0.0003766
-15685	-0.002526	-1636	-0.003657	-1636	-0.0007437	-16215	-0.002662	0.2565	0.0003776
-15695	-0.002562	-1637	-0.003655	-1637	-0.0007483	-16225	-0.002666	0.2575	0.0003794
-15705	-2.58E-6	-1638	-0.003658	-1638	-0.0007522	-16235	-0.002668	0.2585	0.0003804
-15715	-0.002615	-1639	-0.003655	-1639	-0.0007575	-16245	-0.002671	0.2595	0.0003819
-15725	-2.63E-6	-1.64	-0.003656	-1.64	-0.0007618	-16255	-0.002675	0.2605	0.0003834
-15735	-0.002663	-1641	-0.003652	-1641	-0.0007668	-16265	-0.002679	0.2615	0.0003846
-15745	-0.002676	-1642	-0.003654	-1642	-0.0007729	-16275	-0.002683	0.2625	0.0003862
-15755	-0.002706	-1643	-0.003646	-1643	-0.0007775	-16285	-0.002686	0.2635	0.0003873
-15765	-0.002719	-1644	-0.003647	-1644	-0.0007837	-16295	-0.002691	0.2645	0.0003887
-15775	-0.002748	-1645	-3.64E-6	-1645	-0.0007901	-16305	-0.002695	0.2655	0.0003908
-15785	-0.002755	-1646	-0.003638	-1646	-0.0007952	-16315	-0.002699	0.2665	3.91E-7
-15795	-0.002781	-1647	-3.63E-6	-1647	-0.0008026	-16325	-0.002705	0.2675	3.93E-7
-15805	-0.002787	-1648	-0.003629	-1648	-0.0008091	-16335	-2.71E-6	0.2685	0.0003947
-15815	-2.81E-6	-1649	-3.62E-6	-1649	-0.0008154	-16345	-0.002714	0.2695	0.0003951
-15825	-0.002815	-1.65	-0.003617	-1.65	-0.0008236	-16355	-2.72E-6	0.2705	3.97E-7
-15835	-0.002836	-1651	-0.003607	-1651	-0.0008307	-16365	-0.002725	0.2715	0.0003983
-15845	-0.002838	-1652	-0.003604	-1652	-0.0008384	-16375	-0.002731	0.2725	0.0003992
-15855	-0.002857	-1653	-0.003594	-1653	-0.0008471	-16385	-0.002737	0.2735	0.0004016
-15865	-0.002856	-1654	-3.59E-6	-1654	-8.55E-7	-16395	-0.002743	0.2745	0.0004025
-15875	-0.002874	-1655	-0.003579	-1655	-0.0008644	-16405	-0.002749	0.2755	0.0004038
-15885	-2.87E-6	-1656	-0.003574	-1656	-0.0008742	-16415	-0.002755	0.2765	0.0004056
-15895	-0.002887	-1657	-0.003564	-1657	-0.0008846	-16425	-0.002762	0.2775	0.0004073
-15905	-0.002883	-1658	-3.56E-6	-1658	-0.0008952	-16435	-2.77E-6	0.2785	0.0004087
-15915	-0.002896	-1659	-0.003548	-1659	-0.0009057	-16445	-0.002777	0.2795	4.1E-7
-15925	-2.89E-6	-1.66	-0.003543	-1.66	-0.0009173	-16455	-0.002785	0.2805	0.0004115
-15935	-0.002902	-1661	-0.003532	-1661	-0.0009299	-16465	-0.002793	0.2815	0.0004136
-15945	-0.002893	-1662	-0.003526	-1662	-0.0009414	-16475	-0.002801	0.2825	0.0004138
-15955	-0.002904	-1663	-0.003515	-1663	-0.0009551	-16485	-2.81E-6	0.2835	0.0004161
-15965	-0.002894	-1664	-3.51E-6	-1664	-0.0009684	-16495	-0.002819	0.2845	0.0004177
-15975	-0.002902	-1665	-0.003498	-1665	-0.0009819	-16505	-0.002829	0.2855	0.0004187
-15985	-0.002892	-1666	-0.003493	-1666	-0.0009982	-16515	-0.002839	0.2865	0.0004205
-15995	-0.002899	-1667	-0.003481	-1667	-0.001013	-16525	-0.002849	0.2875	0.0004221
-16005	-0.002887	-1668	-0.003475	-1668	-1.03E-6	-16535	-2.86E-6	0.2885	0.0004231
-16015	-0.002894	-1669	-0.003464	-1669	-0.001047	-16545	-0.002872	0.2895	0.0004252
-16025	-0.002881	-1.67	-0.003458	-1.67	-0.001064	-16555	-0.002885	0.2905	0.0004267
-16035	-0.002886	-1671	-0.003446	-1671	-0.001083	-16565	-0.002898	0.2915	4.28E-7
-16045	-0.002871	-1672	-3.44E-6	-1672	-0.001101	-16575	-0.002911	0.2925	0.0004292
-16055	-0.002876	-1673	-0.003429	-1673	-0.001122	-16585	-0.002925	0.2935	0.0004306
-16065	-0.002862	-1674	-0.003423	-1674	-0.001143	-16595	-2.94E-6	0.2945	0.0004326
-16075	-0.002864	-1675	-0.003411	-1675	-0.001164	-16605	-0.002956	0.2955	0.0004339
-16085	-0.002849	-1676	-0.003406	-1676	-0.001187	-16615	-0.002973	0.2965	0.0004353
-16095	-0.002852	-1677	-0.003394	-1677	-0.001212	-16625	-0.002991	0.2975	0.0004373
-16105	-0.002835	-1678	-0.003388	-1678	-0.001235	-16635	-0.003009	0.2985	0.0004382
-16115	-0.002838	-1679	-0.003378	-1679	-1.26E-6	-16645	-0.003029	0.2995	4.4E-7
-16125	-0.002821	-1.68	-0.003371	-1.68	-0.001286	-16655	-0.003049	0.3005	0.0004418
-16135	-0.002822	-1681	-3.36E-6	-1681	-0.001313	-16665	-0.003071	0.3015	0.0004425
-16145	-0.002807	-1682	-0.003355	-1682	-0.001343	-16675	-0.003095	0.3025	0.0004448
-16155	-0.002808	-1683	-0.003344	-1683	-0.001372	-16685	-0.003119	0.3035	0.0004464
-16165	-2.79E-6	-1684	-0.003338	-1684	-0.001402	-16695	-0.003144	0.3045	0.0004471
-16175	-0.002791	-1685	-0.003327	-1685	-0.001434	-16705	-0.003171	0.3055	0.0004495
-16185	-0.002773	-1686	-0.003321	-1686	-0.001465	-16715	-0.003199	0.3065	0.0004506
-16195	-0.002774	-1687	-3.31E-6	-1687	-0.001499	-16725	-3.23E-6	0.3075	4.52E-7
-16205	-0.002756	-1688	-0.003304	-1688	-0.001532	-16735	-0.003261	0.3085	0.0004538
-16215	-0.002756	-1689	-0.003293	-1689	-0.001568	-16745	-0.003294	0.3095	0.0004551
-16225	-0.002739	-1.69	-0.003289	-1.69	-0.001604	-16755	-0.003329	0.3105	4.57E-7
-16235	-0.002738	-1691	-0.003277	-1691	-1.64E-6	-16765	-0.003364	0.3115	4.58E-7
-16245	-0.002721	-1692	-0.003273	-1692	-0.001679	-16775	-0.003403	0.3125	0.0004597
-16255	-0.002722	-1693	-0.003262	-1693	-0.001718	-16785	-0.003442	0.3135	0.0004615
-16265	-0.002703	-1694	-0.003256	-1694	-0.001756	-16795	-0.003482	0.3145	0.0004623
-16275	-0.002704	-1695	-0.003247	-1695	-0.001797	-16805	-0.003525	0.3155	0.0004642
-16285	-0.002686	-1696	-0.003241	-1696	-0.001837	-16815	-0.003569	0.3165	4.66E-7
-16295	-0.002685	-1697	-0.003231	-1697	-0.001878	-16825	-0.003614	0.3175	0.0004666
-16305	-0.002668	-1698	-0.003226	-1698	-1.92E-6	-16835	-0.003661	0.3185	4.69E-7
-16315	-0.002668	-1699	-0.003216	-1699	-0.001962	-16845	-0.003709	0.3195	0.0004703
-16325	-2.65E-6	-1.7	-0.003211	-1.7	-0.002004	-16855	-0.003758	0.3205	0.0004714
-16335	-2.65E-6	-1701	-0.003202	-1701	-0.002047	-16865	-0.003807	0.3215	0.0004735
-16345	-0.002633	-1702	-0.003196	-1702	-0.002089	-16875	-0.003858	0.3225	0.0004745
-16355	-0.002633	-1703	-0.003187	-1703	-0.002134	-16885	-0.003909	0.3235	0.0004761
-16365	-0.002616	-1704	-0.003182	-1704	-0.002176	-16895	-0.003961	0.3245	0.0004783
-16375	-0.002616	-1705	-0.003173	-1705	-0.002219	-16905	-0.004014	0.3255	0.0004792
-16385	-0.002599	-1706	-0.003168	-1706	-0.002262	-16915	-0.004069	0.3265	0.0004809
-16395	-0.002599	-1707	-0.003158	-1707	-0.002304	-16925	-4.12E-6	0.3275	0.0004821
-16405	-0.002583	-1708	-0.003155	-1708	-0.002348	-16935	-0.004174	0.3285	0.0004841
-16415	-0.002583	-1709	-0.003146	-1709	-2.39E-6	-16945	-0.004226	0.3295	0.0004859
-16425	-0.002566	-1.71	-0.003141	-1.71	-2.43E-6	-16955	-0.004277	0.3305	0.0004864
-16435	-0.002567	-1711	-0.003133	-1711	-0.002472	-16965	-4.33E-6	0.3315	0.0004885
-16445	-2.55E-6	-1712	-0.003129	-1712	-0.002513	-16975	-4.38E-6	0.3325	0.0004903
-16455	-0.002551	-1713	-3.12E-6	-1713	-0.002552	-16985	-0.004427	0.3335	4.91E-7
-16465	-0.002535	-1714	-0.003116	-1714	-2.59E-6	-16995	-0.004475	0.3345	4.93E-7
-16475	-0.002535	-1715	-0.003107	-1715	-0.002627	-17005	-0.004521	0.3355	0.0004945
-16485	-0.002519	-1716	-0.003103	-1716	-0.002664	-17015	-0.004567	0.3365	0.0004956
-16495	-0.002521	-1717	-0.003095	-1717	-2.7E-6	-17025	-0.004611	0.3375	0.0004977
-16505	-0.002505	-1718	-0.003091	-1718	-0.002733	-17035	-0.004652	0.3385	0.0004987
-16515	-0.002506	-1719	-0.003083	-1719	-0.002767	-17045	-0.004692	0.3395	0.0005002
-16525	-2.49E-6	-1.72	-0.003079	-1.72	-0.002798	-17055	-4.73E-6	0.3405	0.0005019
-16535	-0.002493	-1721	-0.003072	-1721	-2.83E-6	-17065	-0.004769	0.3415	0.0005042
-16545	-0.002477	-1722	-0.003069	-1722	-0.002859	-17075	-0.004803	0.3425	0.0005053
-16555	-0.002477	-1723	-0.003059	-1723	-0.002885	-17085	-0.004834	0.3435	0.0005064
-16565	-0.002463	-1724	-0.003057	-1724	-2.91E-6	-17095	-0.004864	0.3445	0.0005079
-16575	-0.002464	-1725	-0.003049	-1725	-0.002935	-17105	-0.004893	0.3455	0.0005097
-16585	-0.002449	-1726	-0.003045	-1726	-0.002956	-17115	-0.004917	0.3465	0.0005103
-16595	-0.002452	-1727	-0.003039	-1727	-0.002979	-17125	-0.004942	0.3475	0.0005123
-16605	-0.002437	-1728	-0.003036	-1728	-0.002998	-17135	-0.004963	0.3485	0.0005138
-16615	-0.002439	-1729	-0.003028	-1729	-0.003016	-17145	-0.004982	0.3495	0.0005147
-16625	-0.002425	-1.73	-0.003026	-1.73	-0.003033	-17155	-5e-06	0.3505	0.0005169
-16635	-0.002427	-1731	-0.003019	-1731	-0.003047	-17165	-0.005015	0.3515	0.0005183
-16645	-0.002412	-1732	-0.003015	-1732	-0.003061	-17175	-0.005028	0.3525	0.0005192
-16655	-0.002416	-1733	-0.003008	-1733	-0.003074	-17185	-0.005041	0.3535	0.0005215
-16665	-0.002402	-1734	-0.003006	-1734	-0.003084	-17195	-0.005051	0.3545	5.23E-7
-16675	-0.002405	-1735	-0.002999	-1735	-0.003094	-17205	-5.06E-6	0.3555	0.0005241
-16685	-0.002391	-1736	-0.002996	-1736	-3.1E-6	-17215	-0.005066	0.3565	0.0005255
-16695	-0.002394	-1737	-0.002989	-1737	-0.003108	-17225	-0.005072	0.3575	5.27E-7
-16705	-0.002381	-1738	-0.002987	-1738	-0.003114	-17235	-0.005076	0.3585	0.0005288
-16715	-0.002384	-1739	-2.98E-6	-1739	-0.003116	-17245	-0.005077	0.3595	0.0005299
-16725	-0.002371	-1.74	-0.002978	-1.74	-3.12E-6	-17255	-0.005079	0.3605	0.0005315
-16735	-0.002376	-1741	-0.002972	-1741	-0.003122	-17265	-5.08E-6	0.3615	0.0005338
-16745	-0.002362	-1742	-0.002969	-1742	-0.003121	-17275	-0.005077	0.3625	0.0005341
-16755	-0.002367	-1743	-0.002964	-1743	-0.003122	-17285	-0.005075	0.3635	0.0005364
-16765	-0.002354	-1744	-0.002962	-1744	-3.12E-6	-17295	-0.005072	0.3645	0.0005381
-16775	-0.002357	-1745	-0.002955	-1745	-0.003117	-17305	-0.005067	0.3655	0.0005389
-16785	-0.002345	-1746	-0.002954	-1746	-0.003114	-17315	-0.005062	0.3665	0.0005409
-16795	-2.35E-6	-1747	-0.002947	-1747	-0.003109	-17325	-0.005055	0.3675	0.0005426
-16805	-0.002337	-1748	-0.002946	-1748	-0.003104	-17335	-0.005048	0.3685	0.0005439
-16815	-0.002342	-1749	-2.94E-6	-1749	-0.003099	-17345	-5.04E-6	0.3695	5.46E-7
-16825	-0.002329	-1.75	-0.002939	-1.75	-0.003092	-17355	-0.005031	0.3705	0.0005473
-16835	-0.002335	-1751	-0.002932	-1751	-0.003085	-17365	-0.005023	0.3715	0.0005491
-16845	-0.002323	-1752	-0.002931	-1752	-0.003076	-17375	-0.005013	0.3725	0.0005509
-16855	-0.002328	-1753	-0.002925	-1753	-0.003068	-17385	-0.005003	0.3735	5.52E-7
-16865	-0.002317	-1754	-0.002924	-1754	-0.003059	-17395	-0.004993	0.3745	5.54E-7
-16875	-0.002322	-1755	-0.002918	-1755	-0.003049	-17405	-0.004981	0.3755	0.0005554
-16885	-0.002311	-1756	-0.002917	-1756	-3.04E-6	-17415	-4.97E-6	0.3765	5.57E-7
-16895	-0.002317	-1757	-0.002913	-1757	-0.003031	-17425	-4.96E-6	0.3775	0.0005592
-16905	-0.002305	-1758	-0.002911	-1758	-0.003019	-17435	-0.004946	0.3785	0.0005603
-16915	-0.002312	-1759	-0.002906	-1759	-0.003009	-17445	-0.004935	0.3795	0.0005625
-16925	-0.002301	-1.76	-0.002905	-1.76	-0.002998	-17455	-0.004923	0.3805	0.0005645
-16935	-0.002307	-1761	-0.002899	-1761	-0.002986	-17465	-0.004909	0.3815	0.0005653
-16945	-0.002296	-1762	-0.002899	-1762	-0.002974	-17475	-0.004897	0.3825	0.0005677
-16955	-0.002303	-1763	-0.002893	-1763	-0.002962	-17485	-0.004885	0.3835	0.0005694
-16965	-0.002291	-1764	-0.002893	-1764	-2.95E-6	-17495	-0.004871	0.3845	0.0005708
-16975	-0.002299	-1765	-0.002888	-1765	-0.002938	-17505	-0.004859	0.3855	0.0005731
-16985	-0.002287	-1766	-0.002887	-1766	-0.002924	-17515	-0.004845	0.3865	0.0005745
-16995	-0.002294	-1767	-0.002882	-1767	-0.002913	-17525	-0.004832	0.3875	0.0005765
-17005	-0.002283	-1768	-0.002881	-1768	-0.002899	-17535	-0.004819	0.3885	0.0005783
-17015	-0.002291	-1769	-0.002876	-1769	-0.002887	-17545	-0.004805	0.3895	5.8E-7
-17025	-0.002281	-1.77	-0.002876	-1.77	-0.002875	-17555	-0.004793	0.3905	0.0005821
-17035	-0.002288	-1771	-2.87E-6	-1771	-0.002861	-17565	-0.004779	0.3915	0.0005835
-17045	-0.002278	-1772	-0.002871	-1772	-0.002849	-17575	-0.004767	0.3925	0.0005859
-17055	-0.002286	-1773	-0.002867	-1773	-0.002837	-17585	-0.004754	0.3935	0.0005881
-17065	-0.002274	-1774	-0.002865	-1774	-0.002823	-17595	-4.74E-6	0.3945	5.89E-7
-17075	-0.002284	-1775	-0.002861	-1775	-0.002811	-17605	-0.004728	0.3955	0.0005914
-17085	-0.002272	-1776	-0.002861	-1776	-0.002798	-17615	-0.004716	0.3965	0.0005939
-17095	-0.002281	-1777	-0.002856	-1777	-0.002785	-17625	-0.004702	0.3975	0.0005948
-17105	-0.002271	-1778	-0.002856	-1778	-0.002774	-17635	-0.004691	0.3985	0.0005975
-17115	-0.002279	-1779	-0.002851	-1779	-2.76E-6	-17645	-0.004678	0.3995	0.0005994
-17125	-0.002268	-1.78	-0.002851	-1.78	-0.002748	-17655	-0.004666	0.4005	6.01E-7
-17135	-0.002278	-1781	-0.002846	-1781	-0.002736	-17665	-0.004654	0.4015	0.0006036
-17145	-0.002267	-1782	-0.002846	-1782	-0.002723	-17675	-0.004643	0.4025	0.0006051
-17155	-0.002276	-1783	-0.002841	-1783	-0.002712	-17685	-0.004631	0.4035	0.0006072
-17165	-0.002265	-1784	-0.002841	-1784	-0.002699	-17695	-4.62E-6	0.4045	0.0006093
-17175	-0.002275	-1785	-0.002838	-1785	-0.002688	-17705	-0.004609	0.4055	0.0006114
-17185	-0.002265	-1786	-0.002838	-1786	-0.002677	-17715	-0.004599	0.4065	0.0006137
-17195	-0.002273	-1787	-0.002833	-1787	-0.002664	-17725	-0.004586	0.4075	0.0006155
-17205	-0.002264	-1788	-0.002834	-1788	-0.002653	-17735	-0.004576	0.4085	0.0006177
-17215	-0.002274	-1789	-0.002829	-1789	-0.002643	-17745	-0.004566	0.4095	0.0006202
-17225	-0.002262	-1.79	-0.002829	-1.79	-2.63E-6	-17755	-0.004554	0.4105	0.0006212
-17235	-0.002273	-1791	-0.002825	-1791	-0.002621	-17765	-0.004545	0.4115	0.0006238
-17245	-0.002262	-1792	-0.002826	-1792	-0.002609	-17775	-0.004534	0.4125	0.0006265
-17255	-0.002272	-1793	-0.002821	-1793	-0.002598	-17785	-0.004523	0.4135	0.0006277
-17265	-0.002263	-1794	-0.002822	-1794	-0.002588	-17795	-0.004514	0.4145	0.0006301
-17275	-0.002272	-1795	-0.002817	-1795	-0.002578	-17805	-0.004505	0.4155	0.0006326
-17285	-0.002261	-1796	-0.002817	-1796	-0.002566	-17815	-0.004495	0.4165	0.0006342
-17295	-0.002272	-1797	-0.002813	-1797	-0.002557	-17825	-0.004487	0.4175	6.37E-7
-17305	-0.002261	-1798	-0.002813	-1798	-0.002546	-17835	-0.004477	0.4185	0.0006386
-17315	-0.002271	-1799	-0.002808	-1799	-0.002537	-17845	-0.004469	0.4195	0.0006411
-17325	-0.002261	-1.8	-0.002809	-1.8	-0.002526	-17855	-4.46E-6	0.4205	0.0006437
-17335	-0.002271	-1801	-0.002805	-1801	-0.002518	-17865	-0.004452	0.4215	0.0006462
-17345	-0.002261	-1802	-0.002806	-1802	-0.002509	-17875	-0.004444	0.4225	6.49E-7
-17355	-0.002271	-1803	-0.002801	-1803	-0.002498	-17885	-0.004435	0.4235	0.0006501
-17365	-0.002262	-1804	-0.002802	-1804	-2.49E-6	-17895	-0.004426	0.4245	0.0006528
-17375	-0.002272	-1805	-0.002798	-1805	-0.002481	-17905	-0.004419	0.4255	0.0006559
-17385	-2.26E-6	-1806	-0.002798	-1806	-0.002471	-17915	-0.004411	0.4265	0.0006572
-17395	-0.002272	-1807	-0.002795	-1807	-0.002463	-17925	-0.004405	0.4275	0.0006603
-17405	-0.002262	-1808	-0.002796	-1808	-0.002454	-17935	-0.004398	0.4285	0.0006632
-17415	-0.002272	-1809	-0.002792	-1809	-0.002445	-17945	-4.39E-6	0.4295	0.0006648
-17425	-0.002262	-1.81	-0.002792	-1.81	-0.002437	-17955	-0.004384	0.4305	6.68E-7
-17435	-0.002273	-1811	-0.002788	-1811	-2.43E-6	-17965	-0.004378	0.4315	0.0006705
-17445	-0.002262	-1812	-0.002788	-1812	-0.002421	-17975	-4.37E-6	0.4325	0.0006725
-17455	-0.002273	-1813	-0.002785	-1813	-0.002413	-17985	-0.004365	0.4335	0.0006757
-17465	-0.002262	-1814	-0.002785	-1814	-0.002405	-17995	-0.004357	0.4345	6.78E-7
-17475	-0.002273	-1815	-0.002782	-1815	-0.002398	-18005	-0.004352	0.4355	0.0006805
-17485	-0.002262	-1816	-0.002783	-1816	-2.39E-6	-18015	-0.004346	0.4365	0.0006835
-17495	-0.002273	-1817	-0.002779	-1817	-0.002383	-18025	-0.004339	0.4375	0.0006856
-17505	-0.002263	-1818	-2.78E-6	-1818	-0.002376	-18035	-0.004334	0.4385	6.89E-7
-17515	-0.002273	-1819	-0.002776	-1819	-0.002368	-18045	-0.004327	0.4395	0.0006915
-17525	-0.002263	-1.82	-0.002778	-1.82	-0.002362	-18055	-0.004322	0.4405	0.0006944
-17535	-0.002274	-1821	-0.002775	-1821	-0.002356	-18065	-0.004318	0.4415	0.0006979
-17545	-0.002263	-1822	-0.002775	-1822	-0.002347	-18075	-0.004311	0.4425	0.0006997
-17555	-0.002275	-1823	-0.002772	-1823	-0.002343	-18085	-0.004307	0.4435	0.0007035
-17565	-0.002264	-1824	-0.002774	-1824	-0.002336	-18095	-0.004302	0.4445	0.0007073
-17575	-0.002274	-1825	-0.002769	-1825	-0.002328	-18105	-0.004296	0.4455	0.0007089
-17585	-0.002264	-1826	-0.002771	-1826	-0.002323	-18115	-0.004293	0.4465	0.0007127
-17595	-0.002275	-1827	-0.002767	-1827	-0.002317	-18125	-0.004288	0.4475	0.0007157
-17605	-0.002264	-1828	-0.002769	-1828	-2.31E-6	-18135	-0.004283	0.4485	0.0007186
-17615	-0.002275	-1829	-0.002766	-1829	-0.002305	-18145	-0.004279	0.4495	0.0007225
-17625	-0.002264	-1.83	-0.002767	-1.83	-0.002299	-18155	-0.004275	0.4505	0.0007251
-17635	-0.002276	-1831	-0.002764	-1831	-0.002294	-18165	-4.27E-6	0.4515	0.0007285
-17645	-0.002264	-1832	-0.002766	-1832	-0.002288	-18175	-0.004267	0.4525	0.0007325
-17655	-0.002275	-1833	-0.002763	-1833	-0.002283	-18185	-0.004263	0.4535	0.0007355
-17665	-0.002265	-1834	-0.002765	-1834	-0.002278	-18195	-4.26E-6	0.4545	0.0007396
-17675	-0.002275	-1835	-0.002762	-1835	-0.002272	-18205	-0.004255	0.4555	0.0007428
-17685	-0.002265	-1836	-0.002765	-1836	-0.002268	-18215	-0.004252	0.4565	0.0007468
-17695	-0.002277	-1837	-0.002763	-1837	-0.002263	-18225	-0.004249	0.4575	0.0007515
-17705	-0.002264	-1838	-0.002764	-1838	-0.002257	-18235	-0.004244	0.4585	0.0007545
-17715	-0.002277	-1839	-0.002763	-1839	-0.002254	-18245	-0.004242	0.4595	0.0007592
-17725	-0.002265	-1.84	-0.002765	-1.84	-0.002249	-18255	-4.24E-6	0.4605	7.63E-7
-17735	-0.002276	-1841	-0.002761	-1841	-0.002244	-18265	-0.004235	0.4615	0.0007668
-17745	-0.002266	-1842	-0.002765	-1842	-0.002241	-18275	-0.004234	0.4625	0.0007715
-17755	-0.002277	-1843	-0.002762	-1843	-0.002236	-18285	-4.23E-6	0.4635	0.0007759
-17765	-0.002266	-1844	-0.002766	-1844	-0.002232	-18295	-0.004228	0.4645	0.0007801
-17775	-0.002278	-1845	-0.002764	-1845	-0.002228	-18305	-0.004226	0.4655	0.0007853
-17785	-0.002267	-1846	-0.002767	-1846	-0.002224	-18315	-0.004223	0.4665	0.0007897
-17795	-0.002279	-1847	-0.002765	-1847	-0.002221	-18325	-0.004221	0.4675	0.0007948
-17805	-0.002268	-1848	-0.002767	-1848	-0.002216	-18335	-0.004219	0.4685	0.0008003
-17815	-0.002279	-1849	-0.002765	-1849	-0.002213	-18345	-0.004216	0.4695	0.0008056
-17825	-0.002269	-1.85	-2.77E-6	-1.85	-2.21E-6	-18355	-0.004215	0.4705	0.0008117
-17835	-2.28E-6	-1851	-0.002768	-1851	-0.002206	-18365	-0.004213	0.4715	0.0008167
-17845	-2.27E-6	-1852	-0.002773	-1852	-0.002203	-18375	-0.004211	0.4725	0.0008229
-17855	-0.002283	-1853	-0.002772	-1853	-0.002201	-18385	-4.21E-6	0.4735	0.0008298
-17865	-2.27E-6	-1854	-0.002775	-1854	-0.002196	-18395	-0.004206	0.4745	0.0008352
-17875	-0.002284	-1855	-0.002775	-1855	-0.002195	-18405	-0.004206	0.4755	0.0008424
-17885	-0.002273	-1856	-0.002779	-1856	-0.002191	-18415	-0.004205	0.4765	0.0008498
-17895	-0.002284	-1857	-0.002778	-1857	-0.002188	-18425	-0.004203	0.4775	0.0008565
-17905	-0.002274	-1858	-0.002783	-1858	-0.002186	-18435	-0.004202	0.4785	0.0008648
-17915	-0.002287	-1859	-0.002782	-1859	-0.002183	-18445	-0.004201	0.4795	0.0008728
-17925	-0.002276	-1.86	-0.002787	-1.86	-0.002181	-18455	-0.004199	0.4805	0.0008813
-17935	-0.002289	-1861	-0.002787	-1861	-0.002179	-18465	-0.004199	0.4815	0.0008904
-17945	-0.002279	-1862	-0.002792	-1862	-0.002177	-18475	-0.004198	0.4825	0.0009003
-17955	-0.002292	-1863	-0.002792	-1863	-0.002176	-18485	-0.004197	0.4835	0.0009101
-17965	-2.28E-6	-1864	-0.002797	-1864	-0.002172	-18495	-0.004196	0.4845	0.0009205
-17975	-0.002295	-1865	-0.002798	-1865	-0.002171	-18505	-0.004195	0.4855	0.0009318
-17985	-0.002284	-1866	-0.002805	-1866	-2.17E-6	-18515	-0.004195	0.4865	0.0009442
-17995	-0.002297	-1867	-0.002804	-1867	-0.002167	-18525	-0.004193	0.4875	0.0009562
-18005	-0.002287	-1868	-0.002811	-1868	-0.002167	-18535	-0.004194	0.4885	0.0009695
-18015	-0.002302	-1869	-0.002812	-1869	-0.002166	-18545	-0.004195	0.4895	0.0009839
-18025	-2.29E-6	-1.87	-0.002817	-1.87	-0.002163	-18555	-0.004193	0.4905	0.0009976
-18035	-0.002305	-1871	-0.002819	-1871	-0.002164	-18565	-0.004194	0.4915	0.001013
-18045	-0.002295	-1872	-0.002826	-1872	-0.002162	-18575	-0.004194	0.4925	0.001029
-18055	-0.002309	-1873	-0.002827	-1873	-0.002161	-18585	-0.004194	0.4935	0.001045
-18065	-2.3E-6	-1874	-0.002835	-1874	-0.002161	-18595	-0.004195	0.4945	0.001063
-18075	-0.002315	-1875	-0.002837	-1875	-0.002161	-18605	-0.004196	0.4955	0.001082
-18085	-0.002304	-1876	-0.002844	-1876	-0.002159	-18615	-0.004195	0.4965	0.001099
-18095	-0.002319	-1877	-0.002846	-1877	-2.16E-6	-18625	-0.004197	0.4975	0.001119
-18105	-2.31E-6	-1878	-0.002854	-1878	-2.16E-6	-18635	-0.004197	0.4985	0.001139
-18115	-0.002325	-1879	-0.002856	-1879	-2.16E-6	-18645	-0.004198	0.4995	0.001159
-18125	-0.002315	-1.88	-0.002865	-1.88	-0.002159	-18655	-0.004199	0.5005	0.001181
-18135	-0.002331	-1881	-0.002868	-1881	-2.16E-6	-18665	-4.2E-6	0.5015	0.001202
-18145	-0.002322	-1882	-0.002878	-1882	-0.002162	-18675	-0.004201	0.5025	0.001226
-18155	-0.002337	-1883	-0.002879	-1883	-0.002161	-18685	-0.004201	0.5035	0.001248
-18165	-0.002329	-1884	-2.89E-6	-1884	-0.002163	-18695	-0.004205	0.5045	0.001273
-18175	-0.002347	-1885	-0.002893	-1885	-0.002164	-18705	-0.004208	0.5055	0.001298
-18185	-0.002336	-1886	-0.002903	-1886	-0.002164	-18715	-0.004208	0.5065	0.001322
-18195	-0.002354	-1887	-0.002908	-1887	-0.002167	-18725	-0.004212	0.5075	0.001349
-18205	-0.002346	-1888	-0.002919	-1888	-0.002168	-18735	-0.004214	0.5085	0.001376
-18215	-0.002363	-1889	-0.002922	-1889	-0.002169	-18745	-0.004215	0.5095	0.001403
-18225	-0.002355	-1.89	-0.002934	-1.89	-0.002172	-18755	-4.22E-6	0.5105	0.001432
-18235	-0.002372	-1891	-0.002937	-1891	-0.002174	-18765	-0.004222	0.5115	0.001461
-18245	-0.002364	-1892	-0.002948	-1892	-0.002175	-18775	-0.004224	0.5125	0.001491
-18255	-0.002383	-1893	-0.002953	-1893	-0.002179	-18785	-0.004228	0.5135	0.001522
-18265	-0.002374	-1894	-0.002966	-1894	-0.002181	-18795	-0.004231	0.5145	0.001553
-18275	-0.002393	-1895	-0.002971	-1895	-0.002185	-18805	-0.004235	0.5155	0.001586
-18285	-0.002385	-1896	-0.002984	-1896	-0.002187	-18815	-0.004239	0.5165	0.001619
-18295	-0.002405	-1897	-0.002989	-1897	-0.002192	-18825	-0.004242	0.5175	0.001653
-18305	-0.002398	-1898	-0.003004	-1898	-0.002196	-18835	-0.004248	0.5185	0.001689
-18315	-0.002417	-1899	-0.003008	-1899	-0.002199	-18845	-4.25E-6	0.5195	0.001723
-18325	-0.002411	-1.9	-0.003023	-1.9	-0.002204	-18855	-0.004257	0.5205	1.76E-6
-18335	-0.002432	-1901	-0.003031	-1901	-0.002209	-18865	-0.004262	0.5215	0.001798
-18345	-0.002423	-1902	-0.003044	-1902	-0.002212	-18875	-0.004267	0.5225	0.001836
-18355	-0.002447	-1903	-0.003052	-1903	-2.22E-6	-18885	-0.004273	0.5235	0.001875
-18365	-0.002439	-1904	-0.003067	-1904	-0.002224	-18895	-0.004279	0.5245	0.001914
-18375	-0.002461	-1905	-0.003073	-1905	-0.002229	-18905	-0.004284	0.5255	0.001955
-18385	-0.002455	-1906	-3.09E-6	-1906	-0.002235	-18915	-0.004292	0.5265	0.001997
-18395	-0.002477	-1907	-0.003096	-1907	-0.002242	-18925	-0.004298	0.5275	2.04E-6
-18405	-0.002471	-1908	-0.003114	-1908	-0.002247	-18935	-0.004304	0.5285	0.002083
-18415	-0.002494	-1909	-0.003122	-1909	-0.002255	-18945	-0.004312	0.5295	0.002128
-18425	-0.002488	-1.91	-0.003139	-1.91	-0.002261	-18955	-0.004319	0.5305	0.002173
-18435	-0.002512	-1911	-0.003149	-1911	-2.27E-6	-18965	-0.004327	0.5315	2.22E-6
-18445	-0.002507	-1912	-0.003166	-1912	-0.002276	-18975	-0.004334	0.5325	0.002268
-18455	-0.002532	-1913	-0.003175	-1913	-0.002286	-18985	-0.004344	0.5335	0.002317
-18465	-0.002527	-1914	-0.003195	-1914	-0.002294	-18995	-0.004354	0.5345	0.002367
-18475	-0.002551	-1915	-0.003202	-1915	-0.002302	-19005	-0.004361	0.5355	0.002417
-18485	-0.002547	-1916	-0.003223	-1916	-0.002311	-19015	-0.004371	0.5365	0.002469
-18495	-0.002573	-1917	-0.003233	-1917	-0.002321	-19025	-0.004383	0.5375	0.002521
-18505	-0.002568	-1918	-0.003253	-1918	-0.002329	-19035	-4.39E-6	0.5385	0.002574
-18515	-0.002595	-1919	-0.003264	-1919	-0.002341	-19045	-0.004402	0.5395	0.002629
-18525	-2.59E-6	-1.92	-0.003284	-1.92	-0.002351	-19055	-0.004412	0.5405	0.002685
-18535	-0.002617	-1921	-0.003293	-1921	-0.002361	-19065	-0.004422	0.5415	2.74E-6
-18545	-0.002614	-1922	-0.003316	-1922	-0.002373	-19075	-0.004433	0.5425	0.002799
-18555	-0.002641	-1923	-0.003326	-1923	-0.002384	-19085	-0.004445	0.5435	0.002858
-18565	-0.002639	-1924	-0.003349	-1924	-0.002396	-19095	-0.004457	0.5445	0.002916
-18575	-0.002667	-1925	-0.003359	-1925	-0.002409	-19105	-4.47E-6	0.5455	0.002977
-18585	-0.002668	-1926	-0.003387	-1926	-0.002427	-19115	-0.004488	0.5465	0.003043
-18595	-0.002696	-1927	-0.003398	-1927	-0.002438	-19125	-0.004498	0.5475	0.003105
-18605	-0.002692	-1928	-0.003417	-1928	-0.002448	-19135	-0.004509	0.5485	0.003169
-18615	-0.002722	-1929	-0.003429	-1929	-0.002463	-19145	-0.004524	0.5495	0.003233
-18625	-0.002722	-1.93	-0.003453	-1.93	-0.002478	-19155	-4.54E-6	0.5505	0.003299
-18635	-2.75E-6	-1931	-0.003463	-1931	-0.002491	-19165	-0.004553	0.5515	0.003365
-18645	-2.75E-6	-1932	-3.49E-6	-1932	-0.002507	-19175	-0.004568	0.5525	0.003433
-18655	-0.002781	-1933	-0.003502	-1933	-0.002522	-19185	-0.004586	0.5535	0.003502
-18665	-0.002779	-1934	-0.003525	-1934	-0.002535	-19195	-0.004599	0.5545	3.57E-6
-18675	-0.002812	-1935	-0.003538	-1935	-0.002553	-19205	-0.004616	0.5555	0.003641
-18685	-0.002812	-1936	-0.003563	-1936	-0.002569	-19215	-0.004633	0.5565	0.003713
-18695	-0.002843	-1937	-0.003574	-1937	-0.002584	-19225	-0.004649	0.5575	0.003784
-18705	-0.002845	-1938	-0.003601	-1938	-0.002602	-19235	-0.004668	0.5585	0.003859
-18715	-0.002878	-1939	-0.003613	-1939	-2.62E-6	-19245	-0.004685	0.5595	0.003933
-18725	-0.002878	-1.94	-0.003639	-1.94	-0.002637	-19255	-0.004702	0.5605	0.004009
-18735	-0.002912	-1941	-0.003651	-1941	-0.002655	-19265	-0.004721	0.5615	0.004084
-18745	-0.002912	-1942	-0.003676	-1942	-0.002672	-19275	-0.004739	0.5625	0.004161
-18755	-0.002948	-1943	-0.003689	-1943	-0.002693	-19285	-0.004759	0.5635	0.004238
-18765	-0.002949	-1944	-0.003714	-1944	-0.002709	-19295	-0.004777	0.5645	0.004317
-18775	-0.002985	-1945	-0.003727	-1945	-2.73E-6	-19305	-0.004798	0.5655	0.004395
-18785	-0.002987	-1946	-0.003754	-1946	-2.75E-6	-19315	-0.004819	0.5665	0.004476
-18795	-0.003021	-1947	-0.003765	-1947	-0.002768	-19325	-0.004837	0.5675	0.004555
-18805	-0.003024	-1948	-0.003792	-1948	-0.002788	-19335	-4.86E-6	0.5685	0.004637
-18815	-0.003061	-1949	-0.003804	-1949	-0.002809	-19345	-0.004882	0.5695	4.72E-6
-18825	-0.003062	-1.95	-0.003827	-1.95	-0.002828	-19355	-0.004901	0.5705	0.004801
-18835	-0.003101	-1951	-0.003839	-1951	-2.85E-6	-19365	-0.004922	0.5715	0.004885
-18845	-0.003104	-1952	-0.003865	-1952	-2.87E-6	-19375	-0.004944	0.5725	0.004969
-18855	-0.003141	-1953	-0.003875	-1953	-0.002891	-19385	-0.004965	0.5735	0.005051
-18865	-0.003145	-1954	-0.003901	-1954	-0.002913	-19395	-4.99E-6	0.5745	0.005136
-18875	-0.003182	-1955	-0.003911	-1955	-0.002935	-19405	-5.01E-6	0.5755	0.005221
-18885	-0.003186	-1956	-0.003936	-1956	-0.002956	-19415	-0.005033	0.5765	0.005306
-18895	-0.003225	-1957	-0.003947	-1957	-0.002978	-19425	-0.005056	0.5775	0.005392
-18905	-0.003228	-1958	-0.003971	-1958	-0.002999	-19435	-0.005078	0.5785	0.005479
-18915	-0.003269	-1959	-0.003981	-1959	-0.003023	-19445	-0.005104	0.5795	0.005566
-18925	-0.003271	-1.96	-0.004004	-1.96	-0.003043	-19455	-0.005126	0.5805	0.005652
-18935	-0.003311	-1961	-0.004014	-1961	-0.003067	-19465	-5.15E-6	0.5815	0.005739
-18945	-0.003316	-1962	-4.04E-6	-1962	-3.09E-6	-19475	-0.005176	0.5825	0.005828
-18955	-0.003354	-1963	-0.004048	-1963	-0.003111	-19485	-0.005196	0.5835	0.005914
-18965	-0.003359	-1964	-0.004072	-1964	-0.003134	-19495	-0.005223	0.5845	0.006003
-18975	-3.4E-6	-1965	-0.004081	-1965	-0.003158	-19505	-0.005247	0.5855	0.006091
-18985	-0.003402	-1966	-0.004101	-1966	-0.003177	-19515	-0.005269	0.5865	0.006177
-18995	-0.003442	-1967	-0.004109	-1967	-0.003202	-19525	-0.005296	0.5875	0.006266
-19005	-0.003446	-1968	-4.13E-6	-1968	-0.003224	-19535	-0.005319	0.5885	0.006355
-19015	-0.003486	-1969	-0.004136	-1969	-0.003246	-19545	-0.005342	0.5895	0.006442
-19025	-3.49E-6	-1.97	-0.004157	-1.97	-0.003269	-19555	-0.005367	0.5905	6.53E-6
-19035	-0.003529	-1971	-0.004161	-1971	-3.29E-6	-19565	-5.39E-6	0.5915	0.006618
-19045	-0.003533	-1972	-0.004179	-1972	-0.003312	-19575	-0.005413	0.5925	0.006705
-19055	-0.003574	-1973	-0.004185	-1973	-0.003335	-19585	-0.005438	0.5935	0.006792
-19065	-0.003577	-1974	-0.004203	-1974	-0.003356	-19595	-0.005459	0.5945	6.88E-6
-19075	-0.003617	-1975	-0.004209	-1975	-0.003379	-19605	-0.005485	0.5955	0.006967
-19085	-0.003618	-1976	-0.004225	-1976	-0.003399	-19615	-0.005506	0.5965	0.007054
-19095	-0.003659	-1977	-0.004229	-1977	-0.003423	-19625	-0.005533	0.5975	0.007141
-19105	-0.003663	-1978	-0.004248	-1978	-0.003444	-19635	-0.005557	0.5985	0.007227
-19115	-0.003701	-1979	-0.004247	-1979	-0.003462	-19645	-0.005576	0.5995	0.007312
-19125	-0.003703	-1.98	-0.004264	-1.98	-0.003484	-19655	-5.6E-6	0.6005	0.007398
-19135	-0.003743	-1981	-0.004267	-1981	-0.003506	-19665	-0.005625	0.6015	0.007483
-19145	-0.003742	-1982	-0.004281	-1982	-0.003523	-19675	-0.005644	0.6025	0.007566
-19155	-0.003783	-1983	-0.004283	-1983	-0.003545	-19685	-0.005667	0.6035	0.007649
-19165	-0.003781	-1984	-0.004297	-1984	-0.003563	-19695	-0.005689	0.6045	0.007733
-19175	-0.003819	-1985	-0.004296	-1985	-0.003582	-19705	-0.005708	0.6055	0.007814
-19185	-3.82E-6	-1986	-0.004311	-1986	-0.003602	-19715	-0.005731	0.6065	0.007896
-19195	-0.003858	-1987	-0.004308	-1987	-0.003621	-19725	-0.005752	0.6075	0.007977
-19205	-0.003857	-1988	-0.004321	-1988	-0.003637	-19735	-5.77E-6	0.6085	0.008056
-19215	-0.003893	-1989	-0.004318	-1989	-0.003656	-19745	-0.005792	0.6095	0.008136
-19225	-0.003892	-1.99	-0.004331	-1.99	-0.003673	-19755	-5.81E-6	0.6105	0.008213
-19235	-0.003929	-1991	-0.004329	-1991	-0.003692	-19765	-5.83E-6	0.6115	0.008291
-19245	-0.003924	-1992	-0.004338	-1992	-0.003705	-19775	-0.005846	0.6125	0.008367
-19255	-0.003961	-1993	-0.004334	-1993	-0.003723	-19785	-0.005867	0.6135	0.008442
-19265	-0.003959	-1994	-0.004345	-1994	-0.003739	-19795	-0.005884	0.6145	0.008518
-19275	-0.003992	-1995	-0.004336	-1995	-0.003752	-19805	-0.005899	0.6155	0.008591
-19285	-3.99E-6	-1996	-0.004348	-1996	-0.003767	-19815	-0.005916	0.6165	0.008664
-19295	-0.004025	-1997	-0.004343	-1997	-0.003782	-19825	-0.005933	0.6175	0.008736
-19305	-0.004017	-1998	-4.35E-6	-1998	-0.003793	-19835	-0.005945	0.6185	0.008806
-19315	-0.004053	-1999	-0.004346	-1999	-0.003809	-19845	-0.005963	0.6195	0.008876
-19325	-0.004047	-2	-0.004352	-2	-3.82E-6	-19855	-0.005977	0.6205	0.008944
-19335	-0.004079	-2001	-0.004346	-2001	-0.003833	-19865	-0.005989	0.6215	9.01E-6
-19345	-0.004073	-2002	-0.004353	-2002	-0.003845	-19875	-0.006004	0.6225	0.009077
-19355	-0.004105	-2003	-0.004346	-2003	-0.003854	-19885	-0.006016	0.6235	0.009142
-19365	-0.004097	-2004	-0.004352	-2004	-0.003865	-19895	-0.006028	0.6245	0.009206
-19375	-0.004129	-2005	-0.004345	-2005	-0.003876	-19905	-0.006041	0.6255	0.009269
-19385	-4.12E-6	-2006	-0.004351	-2006	-0.003884	-19915	-0.006052	0.6265	9.33E-6
-19395	-0.004152	-2007	-0.004344	-2007	-0.003895	-19925	-0.006064	0.6275	9.39E-6
-19405	-0.004141	-2008	-0.004347	-2008	-3.9E-6	-19935	-0.006072	0.6285	0.009449
-19415	-0.004172	-2009	-4.34E-6	-2009	-0.003909	-19945	-0.006082	0.6295	0.009506
-19425	-0.004163	-2.01	-0.004345	-2.01	-0.003918	-19955	-0.006093	0.6305	0.009563
-19435	-0.004191	-2011	-0.004335	-2011	-0.003922	-19965	-0.006098	0.6315	0.009616
-19445	-0.004181	-2012	-0.004341	-2012	-3.93E-6	-19975	-0.006108	0.6325	9.67E-6
-19455	-4.21E-6	-2013	-0.004332	-2013	-0.003936	-19985	-0.006116	0.6335	0.009723
-19465	-0.004197	-2014	-0.004333	-2014	-0.003939	-19995	-0.006119	0.6345	0.009772
-19475	-0.004226	-2015	-0.004325	-2015	-0.003946	-20005	-0.006127	0.6355	0.009822
-19485	-0.004215	-2016	-0.004327	-2016	-0.003949	-20015	-0.006132	0.6365	0.009871
-19495	-4.24E-6	-2017	-0.004316	-2017	-0.003951	-20025	-0.006135	0.6375	0.009916
-19505	-0.004229	-2018	-4.32E-6	-2018	-0.003955	-20035	-0.006142	0.6385	0.009963
-19515	-0.004255	-2019	-0.004309	-2019	-0.003958	-20045	-0.006144	0.6395	1e-05
-19525	-0.004242	-2.02	-0.004311	-2.02	-0.003959	-20055	-0.006147	0.6405	0.01005
-19535	-0.004268	-2021	-0.004302	-2021	-0.003961	-20065	-6.15E-6	0.6415	0.01009
-19545	-0.004253	-2022	-0.004304	-2022	-0.003961	-20075	-6.15E-6	0.6425	0.01013
-19555	-4.28E-6	-2023	-0.004294	-2023	-0.003964	-20085	-0.006153	0.6435	0.01017
-19565	-0.004263	-2024	-0.004295	-2024	-0.003961	-20095	-0.006154	0.6445	1.02E-5
-19575	-4.29E-6	-2025	-0.004285	-2025	-3.96E-6	-20105	-0.006154	0.6455	0.01024
-19585	-0.004275	-2026	-0.004288	-2026	-0.003961	-20115	-0.006155	0.6465	0.01027
-19595	-0.004298	-2027	-0.004276	-2027	-0.003957	-20125	-0.006151	0.6475	1.03E-5
-19605	-0.004284	-2028	-0.004278	-2028	-0.003957	-20135	-0.006153	0.6485	0.01034
-19615	-0.004308	-2029	-0.004268	-2029	-0.003956	-20145	-0.006152	0.6495	0.01037
-19625	-4.29E-6	-2.03	-0.004268	-2.03	-3.95E-6	-20155	-0.006147	0.6505	0.01039
-19635	-0.004314	-2031	-0.004259	-2031	-0.003949	-20165	-0.006146	0.6515	0.01042
-19645	-0.004297	-2032	-4.26E-6	-2032	-0.003944	-20175	-0.006143	0.6525	0.01044
-19655	-0.004319	-2033	-0.004249	-2033	-3.94E-6	-20185	-0.006137	0.6535	0.01047
-19665	-0.004303	-2034	-0.004249	-2034	-0.003938	-20195	-0.006135	0.6545	0.01049
-19675	-0.004325	-2035	-0.004238	-2035	-0.003932	-20205	-0.006131	0.6555	0.01051
-19685	-0.004307	-2036	-0.004238	-2036	-0.003926	-20215	-0.006127	0.6565	0.01053
-19695	-0.004329	-2037	-0.004228	-2037	-0.003922	-20225	-0.006124	0.6575	0.01055
-19705	-4.31E-6	-2038	-0.004229	-2038	-0.003915	-20235	-0.006116	0.6585	0.01056
-19715	-0.004332	-2039	-4.22E-6	-2039	-0.003911	-20245	-0.006112	0.6595	0.01058
-19725	-0.004312	-2.04	-0.004219	-2.04	-0.003902	-20255	-0.006105	0.6605	0.01059
-19735	-0.004335	-2041	-4.21E-6	-2041	-0.003898	-20265	-0.006099	0.6615	0.01061
-19745	-0.004317	-2042	-0.004211	-2042	-0.003891	-20275	-0.006094	0.6625	0.01062
-19755	-0.004336	-2043	-0.004199	-2043	-0.003882	-20285	-0.006085	0.6635	0.01063
-19765	-0.004317	-2044	-4.2E-6	-2044	-0.003876	-20295	-0.006078	0.6645	0.01064
-19775	-0.004337	-2045	-0.004191	-2045	-0.003871	-20305	-0.006072	0.6655	0.01065
-19785	-0.004315	-2046	-0.004191	-2046	-0.003858	-20315	-0.006061	0.6665	0.01065
-19795	-0.004335	-2047	-0.004182	-2047	-0.003853	-20325	-0.006055	0.6675	0.01066
-19805	-0.004315	-2048	-0.004183	-2048	-0.003844	-20335	-0.006046	0.6685	0.01066
-19815	-0.004333	-2049	-0.004173	-2049	-0.003835	-20345	-0.006038	0.6695	0.01067
-19825	-0.004315	-2.05	-0.004174	-2.05	-0.003827	-20355	-0.006031	0.6705	0.01067
-19835	-0.004332	-2051	-0.004164	-2051	-0.003818	-20365	-0.006022	0.6715	0.01067
-19845	-0.004311	-2052	-0.004166	-2052	-0.003809	-20375	-0.006013	0.6725	0.01067
-19855	-0.004329	-2053	-0.004157	-2053	-0.003801	-20385	-0.006006	0.6735	0.01067
-19865	-0.004308	-2054	-0.004159	-2054	-0.003791	-20395	-0.005995	0.6745	0.01066
-19875	-0.004326	-2055	-0.004151	-2055	-0.003783	-20405	-0.005988	0.6755	0.01066
-19885	-0.004304	-2056	-0.004151	-2056	-0.003772	-20415	-0.005977	0.6765	0.01066
-19895	-0.004322	-2057	-0.004142	-2057	-0.003763	-20425	-0.005968	0.6775	0.01065
-19905	-0.004301	-2058	-0.004144	-2058	-0.003754	-20435	-5.96E-6	0.6785	0.01064
-19915	-0.004316	-2059	-0.004134	-2059	-0.003743	-20445	-0.005948	0.6795	0.01064
-19925	-0.004296	-2.06	-0.004136	-2.06	-0.003734	-20455	-0.005939	0.6805	0.01063
-19935	-0.004313	-2061	-0.004129	-2061	-0.003724	-20465	-0.005931	0.6815	0.01062
-19945	-0.004289	-2062	-0.004129	-2062	-0.003712	-20475	-0.005918	0.6825	0.01061
-19955	-0.004306	-2063	-0.004124	-2063	-0.003705	-20485	-5.91E-6	0.6835	1.06E-5
-19965	-0.004285	-2064	-0.004125	-2064	-0.003694	-20495	-0.005901	0.6845	0.01059
-19975	-4.3E-6	-2065	-0.004118	-2065	-0.003684	-20505	-5.89E-6	0.6855	0.01057
-19985	-0.004279	-2066	-0.004121	-2066	-0.003675	-20515	-0.005881	0.6865	0.01056
-19995	-0.004295	-2067	-0.004114	-2067	-0.003665	-20525	-0.005871	0.6875	0.01055
-20005	-0.004272	-2068	-0.004118	-2068	-0.003654	-20535	-0.005861	0.6885	0.01053
-20015	-0.004288	-2069	-0.004112	-2069	-0.003645	-20545	-0.005852	0.6895	0.01052
-20025	-0.004265	-2.07	-0.004115	-2.07	-0.003634	-20555	-0.005842	0.6905	1.05E-5
-20035	-0.004281	-2071	-0.004111	-2071	-0.003625	-20565	-0.005832	0.6915	0.01048
-20045	-0.004258	-2072	-0.004114	-2072	-0.003613	-20575	-0.005822	0.6925	0.01047
-20055	-0.004274	-2073	-0.004109	-2073	-0.003604	-20585	-0.005812	0.6935	0.01045
-20065	-0.004253	-2074	-0.004113	-2074	-0.003596	-20595	-0.005803	0.6945	0.01043
-20075	-0.004265	-2075	-0.004107	-2075	-0.003583	-20605	-0.005791	0.6955	0.01041
-20085	-0.004244	-2076	-0.004113	-2076	-0.003574	-20615	-0.005785	0.6965	0.01039
-20095	-4.26E-6	-2077	-0.004109	-2077	-0.003566	-20625	-0.005775	0.6975	0.01037
-20105	-0.004236	-2078	-0.004113	-2078	-0.003554	-20635	-0.005765	0.6985	0.01035
-20115	-0.004253	-2079	-4.11E-6	-2079	-0.003547	-20645	-0.005757	0.6995	0.01033
-20125	-0.004232	-2.08	-0.004115	-2.08	-0.003537	-20655	-0.005748	0.7005	0.01031
-20135	-0.004245	-2081	-4.11E-6	-2081	-0.003526	-20665	-0.005737	0.7015	0.01029
-20145	-0.004225	-2082	-0.004116	-2082	-0.003518	-20675	-0.005731	0.7025	0.01027
-20155	-0.004239	-2083	-0.004114	-2083	-0.003508	-20685	-5.72E-6	0.7035	0.01025
-20165	-0.004218	-2084	-4.12E-6	-2084	-0.003497	-20695	-5.71E-6	0.7045	0.01023
-20175	-0.004233	-2085	-0.004118	-2085	-3.49E-6	-20705	-0.005702	0.7055	1.02E-5
-20185	-0.004212	-2086	-0.004125	-2086	-3.48E-6	-20715	-0.005693	0.7065	0.01018
-20195	-0.004227	-2087	-0.004124	-2087	-0.003472	-20725	-0.005685	0.7075	0.01016
-20205	-0.004206	-2088	-4.13E-6	-2088	-3.46E-6	-20735	-0.005676	0.7085	0.01013
-20215	-0.004222	-2089	-4.13E-6	-2089	-0.003454	-20745	-0.005667	0.7095	0.01011
-20225	-0.004202	-2.09	-0.004139	-2.09	-0.003446	-20755	-0.005659	0.7105	0.01009
-20235	-0.004216	-2091	-0.004137	-2091	-0.003436	-20765	-0.005649	0.7115	0.01006
-20245	-0.004198	-2092	-0.004147	-2092	-0.003429	-20775	-0.005643	0.7125	0.01004
-20255	-0.004213	-2093	-0.004147	-2093	-0.003422	-20785	-0.005637	0.7135	0.01002
-20265	-0.004191	-2094	-0.004154	-2094	-0.003412	-20795	-0.005626	0.7145	0.009994
-20275	-0.004209	-2095	-0.004156	-2095	-0.003406	-20805	-5.62E-6	0.7155	0.009972
-20285	-0.004189	-2096	-0.004165	-2096	-0.003397	-20815	-0.005613	0.7165	0.009949
-20295	-0.004205	-2097	-0.004166	-2097	-0.003389	-20825	-0.005605	0.7175	0.009923
-20305	-0.004186	-2098	-0.004176	-2098	-0.003383	-20835	-0.005598	0.7185	0.009901
-20315	-0.004202	-2099	-0.004178	-2099	-0.003374	-20845	-0.005591	0.7195	0.009878
-20325	-0.004183	-2.1	-0.004188	-2.1	-0.003367	-20855	-0.005584	0.7205	0.009854
-20335	-0.004201	-2101	-0.004191	-2101	-0.003361	-20865	-0.005579	0.7215	0.009832
-20345	-0.004182	-2102	-0.004201	-2102	-0.003353	-20875	-0.005571	0.7225	0.009808
-20355	-4.2E-6	-2103	-0.004205	-2103	-0.003348	-20885	-0.005564	0.7235	0.009786
-20365	-0.004182	-2104	-0.004214	-2104	-3.34E-6	-20895	-0.005558	0.7245	0.009763
-20375	-4.2E-6	-2105	-0.004219	-2105	-0.003334	-20905	-0.005552	0.7255	9.74E-6
-20385	-0.004183	-2106	-0.004231	-2106	-0.003328	-20915	-0.005546	0.7265	9.72E-6
-20395	-4.2E-6	-2107	-0.004233	-2107	-3.32E-6	-20925	-5.54E-6	0.7275	0.009697
-20405	-0.004184	-2108	-0.004246	-2108	-0.003316	-20935	-0.005534	0.7285	0.009676
-20415	-0.004204	-2109	-4.25E-6	-2109	-0.003311	-20945	-5.53E-6	0.7295	0.009655
-20425	-0.004186	-2.11	-0.004262	-2.11	-0.003304	-20955	-0.005521	0.7305	0.009633
-20435	-0.004207	-2111	-0.004267	-2111	-3.3E-6	-20965	-0.005518	0.7315	0.009613
-20445	-4.19E-6	-2112	-4.28E-6	-2112	-0.003295	-20975	-0.005513	0.7325	0.009593
-20455	-0.004209	-2113	-0.004286	-2113	-0.003289	-20985	-0.005508	0.7335	0.009572
-20465	-0.004196	-2114	-4.3E-6	-2114	-0.003286	-20995	-0.005503	0.7345	0.009554
-20475	-0.004216	-2115	-0.004305	-2115	-0.003281	-21005	-0.005499	0.7355	0.009534
-20485	-0.004201	-2116	-0.004319	-2116	-0.003277	-21015	-0.005494	0.7365	0.009515
-20495	-0.004222	-2117	-0.004325	-2117	-0.003274	-21025	-0.005492	0.7375	0.009497
-20505	-0.004209	-2118	-0.004339	-2118	-3.27E-6	-21035	-0.005488	0.7385	0.009479
-20515	-0.004231	-2119	-0.004347	-2119	-0.003266	-21045	-0.005484	0.7395	9.46E-6
-20525	-0.004217	-2.12	-4.36E-6	-2.12	-0.003263	-21055	-0.005479	0.7405	0.009443
-20535	-4.24E-6	-2121	-0.004367	-2121	-3.26E-6	-21065	-0.005477	0.7415	0.009426
-20545	-0.004228	-2122	-0.004383	-2122	-0.003258	-21075	-0.005475	0.7425	9.41E-6
-20555	-0.004249	-2123	-0.004387	-2123	-0.003254	-21085	-0.005471	0.7435	0.009393
-20565	-0.004239	-2124	-0.004402	-2124	-0.003253	-21095	-0.005469	0.7445	0.009378
-20575	-0.004263	-2125	-0.004408	-2125	-0.003252	-21105	-0.005467	0.7455	0.009363
-20585	-4.25E-6	-2126	-0.004421	-2126	-0.003248	-21115	-0.005464	0.7465	0.009348
-20595	-0.004275	-2127	-0.004429	-2127	-0.003249	-21125	-0.005462	0.7475	0.009335
-20605	-0.004265	-2128	-0.004444	-2128	-0.003248	-21135	-5.46E-6	0.7485	0.009323
-20615	-0.004289	-2129	-0.004451	-2129	-0.003247	-21145	-0.005457	0.7495	0.009309
-20625	-0.004281	-2.13	-0.004467	-2.13	-0.003247	-21155	-0.005457	0.7505	0.009298
-20635	-0.004309	-2131	-0.004476	-2131	-0.003249	-21165	-0.005456	0.7515	0.009289
-20645	-0.004299	-2132	-4.49E-6	-2132	-0.003248	-21175	-0.005453	0.7525	0.009278
-20655	-0.004325	-2133	-0.004496	-2133	-0.003249	-21185	-0.005452	0.7535	0.009267
-20665	-0.004316	-2134	-0.004512	-2134	-0.003249	-21195	-0.005451	0.7545	0.009256
-20675	-0.004343	-2135	-4.52E-6	-2135	-0.003251	-21205	-0.005451	0.7555	0.009248
-20685	-0.004334	-2136	-0.004535	-2136	-0.003252	-21215	-5.45E-6	0.7565	0.009239
-20695	-0.004362	-2137	-0.004542	-2137	-0.003255	-21225	-0.005449	0.7575	9.23E-6
-20705	-0.004356	-2138	-0.004558	-2138	-0.003257	-21235	-0.005451	0.7585	0.009224
-20715	-0.004383	-2139	-0.004563	-2139	-3.26E-6	-21245	-5.45E-6	0.7595	0.009216
-20725	-0.004378	-2.14	-4.58E-6	-2.14	-0.003263	-21255	-0.005452	0.7605	0.009211
-20735	-0.004407	-2141	-0.004587	-2141	-0.003269	-21265	-0.005454	0.7615	0.009206
-20745	-4.4E-6	-2142	-0.004601	-2142	-0.003271	-21275	-0.005454	0.7625	9.2E-6
-20755	-0.004428	-2143	-0.004609	-2143	-0.003279	-21285	-0.005456	0.7635	0.009198
-20765	-0.004423	-2144	-0.004624	-2144	-0.003283	-21295	-0.005458	0.7645	0.009196
-20775	-0.004452	-2145	-0.004629	-2145	-0.003288	-21305	-0.005459	0.7655	0.009191
-20785	-0.004449	-2146	-0.004644	-2146	-0.003295	-21315	-0.005463	0.7665	9.19E-6
-20795	-4.48E-6	-2147	-4.65E-6	-2147	-0.003302	-21325	-0.005464	0.7675	0.009188
-20805	-0.004476	-2148	-0.004665	-2148	-0.003309	-21335	-0.005466	0.7685	0.009188
-20815	-0.004506	-2149	-0.004673	-2149	-0.003318	-21345	-5.47E-6	0.7695	0.009187
-20825	-0.004502	-2.15	-0.004688	-2.15	-0.003325	-21355	-0.005472	0.7705	0.009188
-20835	-0.004534	-2151	-0.004695	-2151	-0.003336	-21365	-0.005476	0.7715	9.19E-6
-20845	-0.004531	-2152	-0.004708	-2152	-0.003344	-21375	-5.48E-6	0.7725	0.009192
-20855	-0.004564	-2153	-0.004715	-2153	-0.003356	-21385	-0.005484	0.7735	0.009193
-20865	-0.004563	-2154	-4.73E-6	-2154	-0.003367	-21395	-0.005489	0.7745	0.009198
-20875	-0.004593	-2155	-0.004734	-2155	-0.003378	-21405	-0.005493	0.7755	0.009201
-20885	-0.004592	-2156	-0.004751	-2156	-3.39E-6	-21415	-0.005498	0.7765	0.009205
-20895	-0.004624	-2157	-0.004758	-2157	-0.003405	-21425	-0.005506	0.7775	0.009212
-20905	-4.62E-6	-2158	-0.004771	-2158	-0.003417	-21435	-5.51E-6	0.7785	0.009216
-20915	-0.004654	-2159	-0.004779	-2159	-0.003433	-21445	-0.005518	0.7795	0.009223
-20925	-0.004652	-2.16	-0.004793	-2.16	-0.003448	-21455	-0.005524	0.7805	0.009229
-20935	-0.004686	-2161	-0.004797	-2161	-0.003463	-21465	-5.53E-6	0.7815	0.009235
-20945	-0.004686	-2162	-0.004813	-2162	-0.003481	-21475	-0.005539	0.7825	0.009244
-20955	-0.004719	-2163	-0.004819	-2163	-0.003499	-21485	-0.005546	0.7835	0.009251
-20965	-0.004718	-2164	-0.004834	-2164	-0.003517	-21495	-0.005553	0.7845	9.26E-6
-20975	-0.004752	-2165	-0.004842	-2165	-0.003538	-21505	-0.005563	0.7855	0.009269
-20985	-0.004751	-2166	-0.004856	-2166	-0.003558	-21515	-0.005571	0.7865	0.009278
-20995	-0.004785	-2167	-0.004863	-2167	-3.58E-6	-21525	-0.005581	0.7875	0.009287
-21005	-0.004784	-2168	-0.004876	-2168	-0.003601	-21535	-5.59E-6	0.7885	0.009298
-21015	-4.82E-6	-2169	-0.004883	-2169	-0.003626	-21545	-0.005601	0.7895	0.009308
-21025	-0.004821	-2.17	-0.004898	-2.17	-0.003651	-21555	-0.005613	0.7905	9.32E-6
-21035	-0.004853	-2171	-0.004904	-2171	-0.003674	-21565	-0.005622	0.7915	0.009328
-21045	-0.004853	-2172	-4.92E-6	-2172	-0.003701	-21575	-0.005635	0.7925	0.009341
-21055	-0.004888	-2173	-0.004928	-2173	-3.73E-6	-21585	-0.005648	0.7935	0.009352
-21065	-0.004886	-2174	-0.004941	-2174	-0.003756	-21595	-0.005658	0.7945	0.009363
-21075	-0.004921	-2175	-0.004949	-2175	-0.003787	-21605	-0.005673	0.7955	0.009375
-21085	-4.92E-6	-2176	-0.004964	-2176	-0.003817	-21615	-0.005685	0.7965	0.009387
-21095	-0.004955	-2177	-0.004971	-2177	-0.003847	-21625	-0.005698	0.7975	0.009397
-21105	-0.004956	-2178	-0.004988	-2178	-0.003881	-21635	-0.005714	0.7985	0.009411
-21115	-0.004989	-2179	-0.004996	-2179	-0.003914	-21645	-0.005727	0.7995	0.009422
-21125	-0.004988	-2.18	-0.005013	-2.18	-0.003948	-21655	-0.005743	0.8005	0.009434
-21135	-0.005022	-2181	-0.005021	-2181	-0.003984	-21665	-0.005759	0.8015	0.009446
-21145	-0.005022	-2182	-0.005038	-2182	-0.004022	-21675	-0.005775	0.8025	0.009458
-21155	-0.005056	-2183	-0.005047	-2183	-4.06E-6	-21685	-0.005792	0.8035	0.009469
-21165	-0.005055	-2184	-0.005062	-2184	-0.004098	-21695	-0.005807	0.8045	0.009479
-21175	-0.005089	-2185	-0.005072	-2185	-0.004139	-21705	-0.005827	0.8055	0.009489
-21185	-5.09E-6	-2186	-0.005091	-2186	-4.18E-6	-21715	-0.005847	0.8065	0.009501
-21195	-0.005121	-2187	-0.005099	-2187	-4.22E-6	-21725	-0.005863	0.8075	0.009509
-21205	-0.005121	-2188	-0.005119	-2188	-0.004263	-21735	-0.005884	0.8085	0.009519
-21215	-0.005155	-2189	-0.005129	-2189	-0.004309	-21745	-0.005905	0.8095	0.009529
-21225	-0.005153	-2.19	-0.005145	-2.19	-0.004352	-21755	-0.005923	0.8105	0.009536
-21235	-0.005187	-2191	-0.005157	-2191	-4.4E-6	-21765	-0.005946	0.8115	0.009546
-21245	-0.005186	-2192	-0.005176	-2192	-0.004445	-21775	-0.005967	0.8125	0.009555
-21255	-0.005219	-2193	-0.005188	-2193	-0.004493	-21785	-0.005987	0.8135	9.56E-6
-21265	-0.005218	-2194	-0.005208	-2194	-0.004542	-21795	-6.01E-6	0.8145	0.009569
-21275	-5.25E-6	-2195	-5.22E-6	-2195	-0.004593	-21805	-0.006032	0.8155	0.009575
-21285	-0.005249	-2196	-5.24E-6	-2196	-0.004643	-21815	-0.006055	0.8165	0.009581
-21295	-0.005282	-2197	-0.005252	-2197	-0.004695	-21825	-6.08E-6	0.8175	0.009586
-21305	-0.005281	-2198	-0.005273	-2198	-0.004747	-21835	-0.006103	0.8185	0.009591
-21315	-0.005315	-2199	-0.005287	-2199	-0.004802	-21845	-0.006129	0.8195	0.009594
-21325	-0.005311	-2.2	-0.005308	-2.2	-0.004854	-21855	-0.006154	0.8205	0.009598
-21335	-0.005344	-2201	-0.005322	-2201	-0.004911	-21865	-0.006178	0.8215	9.6E-6
-21345	-0.005342	-2202	-0.005345	-2202	-0.004967	-21875	-0.006206	0.8225	0.009603
-21355	-0.005372	-2203	-0.005358	-2203	-0.005022	-21885	-0.006231	0.8235	0.009601
-21365	-0.005372	-2204	-5.38E-6	-2204	-5.08E-6	-21895	-0.006258	0.8245	0.009604
-21375	-0.005404	-2205	-0.005394	-2205	-0.005139	-21905	-0.006287	0.8255	0.009603
-21385	-5.4E-6	-2206	-0.005416	-2206	-0.005196	-21915	-0.006312	0.8265	0.009601
-21395	-0.005433	-2207	-0.005433	-2207	-0.005257	-21925	-0.006343	0.8275	9.6E-6
-21405	-0.005431	-2208	-0.005458	-2208	-0.005316	-21935	-6.37E-6	0.8285	0.009598
-21415	-0.005461	-2209	-0.005473	-2209	-0.005377	-21945	-6.4E-6	0.8295	0.009594
-21425	-0.005459	-2.21	-0.005498	-2.21	-0.005438	-21955	-6.43E-6	0.8305	0.009591
-21435	-5.49E-6	-2211	-0.005513	-2211	-0.005497	-21965	-0.006459	0.8315	0.009587
-21445	-0.005488	-2212	-0.005536	-2212	-0.005559	-21975	-6.49E-6	0.8325	0.009581
-21455	-0.005519	-2213	-0.005552	-2213	-0.005622	-21985	-0.006521	0.8335	0.009574
-21465	-0.005517	-2214	-0.005576	-2214	-0.005683	-21995	-0.006551	0.8345	0.009567
-21475	-0.005548	-2215	-0.005593	-2215	-0.005747	-22005	-0.006584	0.8355	0.009561
-21485	-0.005544	-2216	-0.005617	-2216	-0.005807	-22015	-0.006613	0.8365	0.009552
-21495	-0.005576	-2217	-0.005634	-2217	-0.005872	-22025	-0.006647	0.8375	0.009544
-21505	-0.005573	-2218	-0.005658	-2218	-0.005935	-22035	-0.006679	0.8385	0.009536
-21515	-0.005602	-2219	-0.005671	-2219	-0.005996	-22045	-6.71E-6	0.8395	0.009523
-21525	-0.005601	-2.22	-0.005695	-2.22	-0.006061	-22055	-0.006743	0.8405	0.009514
-21535	-0.005633	-2221	-5.71E-6	-2221	-0.006125	-22065	-0.006779	0.8415	0.009504
-21545	-0.005627	-2222	-0.005731	-2222	-0.006186	-22075	-0.006808	0.8425	9.49E-6
-21555	-0.005658	-2223	-0.005747	-2223	-6.25E-6	-22085	-0.006845	0.8435	0.009478
-21565	-0.005655	-2224	-0.005769	-2224	-0.006312	-22095	-0.006877	0.8445	0.009466
-21575	-0.005685	-2225	-5.78E-6	-2225	-0.006375	-22105	-0.006911	0.8455	0.009449
-21585	-0.005682	-2226	-5.8E-6	-2226	-0.006438	-22115	-0.006945	0.8465	0.009438
-21595	-0.005711	-2227	-0.005809	-2227	-0.006497	-22125	-0.006979	0.8475	0.009423
-21605	-0.005709	-2228	-0.005827	-2228	-0.006558	-22135	-0.007013	0.8485	0.009407
-21615	-5.74E-6	-2229	-0.005836	-2229	-0.006619	-22145	-0.007049	0.8495	0.009391
-21625	-0.005736	-2.23	-0.005853	-2.23	-6.68E-6	-22155	-0.007083	0.8505	0.009375
-21635	-0.005767	-2231	-5.86E-6	-2231	-6.74E-6	-22165	-0.007121	0.8515	0.009359
-21645	-0.005763	-2232	-0.005872	-2232	-0.006797	-22175	-0.007154	0.8525	0.009342
-21655	-0.005794	-2233	-0.005875	-2233	-0.006857	-22185	-0.007193	0.8535	0.009325
-21665	-0.005791	-2234	-0.005884	-2234	-0.006916	-22195	-0.007229	0.8545	0.009308
-21675	-0.005819	-2235	-0.005882	-2235	-0.006971	-22205	-0.007264	0.8555	0.009288
-21685	-0.005817	-2236	-0.005889	-2236	-0.007027	-22215	-0.007302	0.8565	0.009271
-21695	-0.005847	-2237	-0.005886	-2237	-0.007082	-22225	-7.34E-6	0.8575	0.009252
-21705	-0.005843	-2238	-0.005888	-2238	-0.007134	-22235	-0.007372	0.8585	0.009233
-21715	-0.005874	-2239	-0.005882	-2239	-7.19E-6	-22245	-7.41E-6	0.8595	0.009214
-21725	-0.005869	-2.24	-5.88E-6	-2.24	-0.007241	-22255	-0.007446	0.8605	0.009197
-21735	-0.005899	-2241	-0.005868	-2241	-7.29E-6	-22265	-0.007483	0.8615	0.009176
-21745	-0.005897	-2242	-0.005864	-2242	-7.34E-6	-22275	-0.007521	0.8625	0.009159
-21755	-0.005927	-2243	-0.005851	-2243	-0.007387	-22285	-0.007557	0.8635	0.009138
-21765	-0.005924	-2244	-0.005845	-2244	-0.007432	-22295	-0.007594	0.8645	0.009118
-21775	-0.005954	-2245	-0.005829	-2245	-0.007477	-22305	-0.007632	0.8655	0.009099
-21785	-0.005951	-2246	-0.005821	-2246	-7.52E-6	-22315	-7.67E-6	0.8665	0.009079
-21795	-0.005981	-2247	-0.005803	-2247	-0.007562	-22325	-0.007709	0.8675	0.009059
-21805	-0.005976	-2248	-0.005791	-2248	-0.007599	-22335	-0.007744	0.8685	0.009039
-21815	-0.006007	-2249	-0.005773	-2249	-0.007639	-22345	-0.007784	0.8695	0.009018
-21825	-0.006005	-2.25	-0.005764	-2.25	-0.007677	-22355	-0.007823	0.8705	0.008998
-21835	-0.006033	-2251	-0.005745	-2251	-0.007711	-22365	-0.007859	0.8715	0.008977
-21845	-0.006031	-2252	-0.005736	-2252	-0.007745	-22375	-0.007899	0.8725	0.008957
-21855	-0.006061	-2253	-5.72E-6	-2253	-0.007778	-22385	-0.007938	0.8735	0.008937
-21865	-0.006057	-2254	-0.005709	-2254	-0.007806	-22395	-0.007973	0.8745	0.008916
-21875	-0.006088	-2255	-0.005692	-2255	-0.007837	-22405	-0.008015	0.8755	0.008897
-21885	-0.006084	-2256	-0.005682	-2256	-0.007862	-22415	-0.008055	0.8765	0.008878
-21895	-0.006115	-2257	-0.005665	-2257	-0.007887	-22425	-0.008092	0.8775	0.008855
-21905	-0.006112	-2258	-0.005659	-2258	-7.91E-6	-22435	-0.008132	0.8785	0.008837
-21915	-0.006142	-2259	-0.005644	-2259	-0.007931	-22445	-0.008168	0.8795	0.008816
-21925	-0.006139	-2.26	-0.005637	-2.26	-0.007951	-22455	-0.008207	0.8805	0.008797
-21935	-6.17E-6	-2261	-0.005623	-2261	-0.007969	-22465	-0.008243	0.8815	0.008778
-21945	-0.006166	-2262	-0.005616	-2262	-0.007984	-22475	-0.008282	0.8825	0.008758
-21955	-0.006196	-2263	-0.005603	-2263	-0.008001	-22485	-0.008321	0.8835	0.008738
-21965	-0.006192	-2264	-0.005596	-2264	-0.008011	-22495	-0.008357	0.8845	0.008718
-21975	-0.006224	-2265	-0.005584	-2265	-0.008024	-22505	-0.008397	0.8855	0.008698
-21985	-0.006221	-2266	-0.005579	-2266	-0.008034	-22515	-0.008435	0.8865	8.68E-6
-21995	-6.25E-6	-2267	-0.005566	-2267	-0.008041	-22525	-0.008468	0.8875	0.008659
-22005	-0.006247	-2268	-0.005562	-2268	-0.008049	-22535	-0.008506	0.8885	0.008641
-22015	-0.006277	-2269	-5.55E-6	-2269	-0.008056	-22545	-0.008543	0.8895	0.008622
-22025	-0.006273	-2.27	-0.005545	-2.27	-0.008057	-22555	-0.008573	0.8905	0.008601
-22035	-0.006304	-2271	-0.005535	-2271	-0.008063	-22565	-0.008613	0.8915	0.008583
-22045	-0.006301	-2272	-0.005532	-2272	-0.008064	-22575	-0.008648	0.8925	0.008565
-22055	-0.006331	-2273	-0.005521	-2273	-0.008065	-22585	-8.68E-6	0.8935	0.008544
-22065	-0.006329	-2274	-0.005518	-2274	-0.008064	-22595	-0.008716	0.8945	0.008528
-22075	-0.006359	-2275	-0.005507	-2275	-0.008063	-22605	-0.008748	0.8955	0.008508
-22085	-0.006355	-2276	-0.005503	-2276	-8.06E-6	-22615	-0.008781	0.8965	8.49E-6
-22095	-0.006385	-2277	-0.005493	-2277	-0.008056	-22625	-0.008814	0.8975	0.008472
-22105	-0.006381	-2278	-0.005489	-2278	-0.008052	-22635	-0.008843	0.8985	0.008454
-22115	-0.006412	-2279	-5.48E-6	-2279	-0.008047	-22645	-0.008874	0.8995	0.008435
-22125	-0.006408	-2.28	-0.005476	-2.28	-8.04E-6	-22655	-0.008902	0.9005	0.008418
-22135	-0.006439	-2281	-0.005468	-2281	-0.008036	-22665	-0.008931	0.9015	0.008401
-22145	-0.006435	-2282	-0.005467	-2282	-0.008029	-22675	-0.008958	0.9025	0.008385
-22155	-0.006464	-2283	-0.005455	-2283	-0.008019	-22685	-0.008985	0.9035	0.008367
-22165	-0.006461	-2284	-0.005453	-2284	-0.008015	-22695	-0.009013	0.9045	8.35E-6
-22175	-6.49E-6	-2285	-0.005443	-2285	-0.008007	-22705	-0.009041	0.9055	0.008334
-22185	-0.006484	-2286	-0.005439	-2286	-0.007995	-22715	-9.06E-6	0.9065	0.008317
-22195	-0.006515	-2287	-0.005431	-2287	-0.007988	-22725	-0.009085	0.9075	0.008301
-22205	-6.51E-6	-2288	-0.005428	-2288	-0.007976	-22735	-0.009107	0.9085	0.008284
-22215	-0.006539	-2289	-0.005419	-2289	-0.007966	-22745	-0.009129	0.9095	0.008266
-22225	-0.006534	-2.29	-0.005417	-2.29	-0.007957	-22755	-9.15E-6	0.9105	0.008251
-22235	-0.006563	-2291	-0.005407	-2291	-0.007944	-22765	-9.17E-6	0.9115	0.008235
-22245	-0.006557	-2292	-0.005403	-2292	-0.007934	-22775	-0.009189	0.9125	0.008219
-22255	-0.006585	-2293	-0.005393	-2293	-0.007922	-22785	-0.009208	0.9135	0.008203
-22265	-0.006579	-2294	-0.005389	-2294	-0.007909	-22795	-0.009224	0.9145	0.008189
-22275	-0.006609	-2295	-0.005382	-2295	-7.9E-6	-22805	-0.009244	0.9155	0.008173
-22285	-0.006601	-2296	-0.005377	-2296	-0.007886	-22815	-0.009257	0.9165	0.008158
-22295	-0.006631	-2297	-0.005369	-2297	-0.007876	-22825	-0.009275	0.9175	0.008143
-22305	-0.006625	-2298	-0.005367	-2298	-0.007863	-22835	-0.009287	0.9185	0.008128
-22315	-6.65E-6	-2299	-0.005356	-2299	-0.007849	-22845	-0.009299	0.9195	0.008112
-22325	-0.006643	-2.3	-0.005353	-2.3	-0.007838	-22855	-0.009314	0.9205	0.008097
-22335	-0.006671	-2301	-0.005345	-2301	-0.007827	-22865	-0.009327	0.9215	0.008083
-22345	-0.006662	-2302	-0.005341	-2302	-7.81E-6	-22875	-0.009334	0.9225	0.008067
-22355	-6.69E-6	-2303	-0.005333	-2303	-0.007799	-22885	-0.009347	0.9235	0.008053
-22365	-0.006682	-2304	-0.005329	-2304	-0.007784	-22895	-0.009355	0.9245	0.008041
-22375	-0.006707	-2305	-5.32E-6	-2305	-0.007771	-22905	-0.009363	0.9255	0.008024
-22385	-0.006698	-2306	-0.005317	-2306	-0.007759	-22915	-0.009373	0.9265	0.008012
-22395	-0.006724	-2307	-0.005307	-2307	-0.007744	-22925	-0.009379	0.9275	0.007998
-22405	-0.006714	-2308	-0.005303	-2308	-0.007729	-22935	-0.009386	0.9285	0.007985
-22415	-6.74E-6	-2309	-0.005295	-2309	-0.007716	-22945	-0.009392	0.9295	0.007972
-22425	-6.73E-6	-2.31	-0.005292	-2.31	-7.7E-6	-22955	-0.009396	0.9305	0.007958
-22435	-0.006756	-2311	-0.005284	-2311	-0.007688	-22965	-0.009401	0.9315	0.007944
-22445	-0.006745	-2312	-0.005279	-2312	-0.007671	-22975	-0.009403	0.9325	0.007931
-22455	-0.006769	-2313	-5.27E-6	-2313	-0.007658	-22985	-0.009407	0.9335	0.007918
-22465	-0.006759	-2314	-0.005265	-2314	-0.007644	-22995	-9.41E-6	0.9345	0.007906
-22475	-0.006781	-2315	-0.005254	-2315	-0.007627	-23005	-0.009407	0.9355	0.007891
-22485	-6.77E-6	-2316	-0.005251	-2316	-0.007613	-23015	-0.009408	0.9365	0.007879
-22495	-0.006794	-2317	-0.005244	-2317	-7.6E-6	-23025	-0.009409	0.9375	0.007867
-22505	-0.006781	-2318	-5.24E-6	-2318	-0.007582	-23035	-0.009406	0.9385	0.007852
-22515	-0.006805	-2319	-0.005233	-2319	-0.007569	-23045	-0.009406	0.9395	0.007841
-22525	-0.006792	-2.32	-0.005228	-2.32	-0.007554	-23055	-0.009404	0.9405	0.007829
-22535	-0.006813	-2321	-0.005219	-2321	-0.007539	-23065	-9.4E-6	0.9415	0.007815
-22545	-0.006802	-2322	-0.005217	-2322	-0.007524	-23075	-0.009396	0.9425	0.007804
-22555	-0.006823	-2323	-0.005208	-2323	-7.51E-6	-23085	-0.009391	0.9435	0.007792
-22565	-0.006809	-2324	-0.005205	-2324	-0.007493	-23095	-0.009386	0.9445	0.007779
-22575	-0.006831	-2325	-0.005198	-2325	-0.007478	-23105	-0.009382	0.9455	0.007768
-22585	-0.006817	-2326	-0.005195	-2326	-0.007462	-23115	-0.009374	0.9465	0.007757
-22595	-0.006838	-2327	-0.005188	-2327	-0.007447	-23125	-0.009368	0.9475	0.007744
-22605	-0.006822	-2328	-0.005182	-2328	-7.43E-6	-23135	-0.009359	0.9485	0.007734
-22615	-0.006842	-2329	-0.005173	-2329	-0.007415	-23145	-0.009351	0.9495	0.007722
-22625	-0.006828	-2.33	-5.17E-6	-2.33	-7.4E-6	-23155	-0.009344	0.9505	0.007712
-22635	-0.006846	-2331	-0.005162	-2331	-0.007383	-23165	-0.009334	0.9515	7.7E-6
-22645	-0.006831	-2332	-0.005159	-2332	-0.007368	-23175	-0.009326	0.9525	7.69E-6
-22655	-0.006851	-2333	-0.005153	-2333	-0.007354	-23185	-0.009316	0.9535	0.007679
-22665	-0.006835	-2334	-0.005148	-2334	-0.007336	-23195	-0.009304	0.9545	0.007668
-22675	-0.006857	-2335	-0.005144	-2335	-0.007326	-23205	-0.009301	0.9555	0.007661
-22685	-0.006846	-2336	-0.005142	-2336	-0.007317	-23215	-0.009295	0.9565	0.007652
-22695	-0.006859	-2337	-0.005131	-2337	-0.007294	-23225	-0.009278	0.9575	0.007637
-22705	-0.006843	-2338	-0.005128	-2338	-0.007277	-23235	-0.009266	0.9585	0.007626
-22715	-0.006859	-2339	-0.005121	-2339	-0.007261	-23245	-0.009254	0.9595	0.007614
-22725	-0.006843	-2.34	-0.005118	-2.34	-0.007244	-23255	-0.009239	0.9605	0.007604
-22735	-0.006861	-2341	-0.005112	-2341	-7.23E-6	-23265	-0.009228	0.9615	0.007594
-22745	-0.006844	-2342	-0.005109	-2342	-0.007212	-23275	-0.009214	0.9625	0.007583
-22755	-0.006861	-2343	-0.005102	-2343	-0.007198	-23285	-0.009201	0.9635	0.007574
-22765	-0.006842	-2344	-0.005099	-2344	-0.007181	-23295	-0.009186	0.9645	0.007565
-22775	-6.86E-6	-2345	-0.005093	-2345	-0.007168	-23305	-0.009173	0.9655	0.007554
-22785	-0.006842	-2346	-0.005091	-2346	-0.007152	-23315	-9.16E-6	0.9665	0.007545
-22795	-0.006856	-2347	-0.005084	-2347	-0.007136	-23325	-0.009145	0.9675	0.007534
-22805	-6.84E-6	-2348	-0.005084	-2348	-0.007122	-23335	-0.009132	0.9685	0.007526
-22815	-0.006856	-2349	-0.005079	-2349	-0.007109	-23345	-0.009121	0.9695	0.007517
-22825	-0.006837	-2.35	-0.005076	-2.35	-0.007091	-23355	-0.009103	0.9705	0.007506
-22835	-0.006854	-2351	-0.005071	-2351	-0.007078	-23365	-0.009091	0.9715	0.007498
-22845	-0.006835	-2352	-0.005069	-2352	-0.007062	-23375	-0.009075	0.9725	7.49E-6
-22855	-6.85E-6	-2353	-0.005063	-2353	-0.007048	-23385	-0.009061	0.9735	0.007479
-22865	-0.006832	-2354	-0.005062	-2354	-0.007035	-23395	-0.009047	0.9745	0.007471
-22875	-0.006847	-2355	-0.005056	-2355	-0.007019	-23405	-0.009032	0.9755	0.007462
-22885	-0.006829	-2356	-0.005055	-2356	-0.007005	-23415	-0.009015	0.9765	0.007453
-22895	-0.006845	-2357	-0.005051	-2357	-0.006993	-23425	-0.009001	0.9775	0.007444
-22905	-0.006826	-2358	-0.005049	-2358	-0.006978	-23435	-0.008985	0.9785	0.007434
-22915	-0.006842	-2359	-0.005045	-2359	-0.006966	-23445	-0.008971	0.9795	0.007426
-22925	-0.006822	-2.36	-0.005044	-2.36	-0.006952	-23455	-0.008956	0.9805	0.007418
-22935	-0.006837	-2361	-5.04E-6	-2361	-6.94E-6	-23465	-0.008941	0.9815	0.007408
-22945	-0.006818	-2362	-5.04E-6	-2362	-0.006927	-23475	-0.008926	0.9825	0.007401
-22955	-0.006832	-2363	-0.005035	-2363	-0.006912	-23485	-8.91E-6	0.9835	0.007391
-22965	-0.006815	-2364	-0.005036	-2364	-0.006902	-23495	-0.008897	0.9845	0.007383
-22975	-6.83E-6	-2365	-0.005033	-2365	-0.006892	-23505	-0.008884	0.9855	0.007375
-22985	-0.006809	-2366	-0.005032	-2366	-0.006876	-23515	-0.008867	0.9865	0.007365
-22995	-0.006825	-2367	-0.005031	-2367	-0.006866	-23525	-0.008853	0.9875	0.007358
-23005	-0.006805	-2368	-0.005031	-2368	-0.006853	-23535	-0.008838	0.9885	7.35E-6
-23015	-0.006819	-2369	-0.005028	-2369	-0.006841	-23545	-0.008823	0.9895	7.34E-6
-23025	-0.006802	-2.37	-5.03E-6	-2.37	-0.006831	-23555	-8.81E-6	0.9905	0.007334
-23035	-0.006816	-2371	-0.005028	-2371	-0.006819	-23565	-0.008795	0.9915	0.007325
-23045	-0.006798	-2372	-0.005029	-2372	-0.006808	-23575	-8.78E-6	0.9925	0.007318
-23055	-0.006812	-2373	-0.005027	-2373	-0.006799	-23585	-0.008766	0.9935	0.007312
-23065	-0.006794	-2374	-0.005028	-2374	-0.006788	-23595	-0.008752	0.9945	0.007305
-23075	-0.006809	-2375	-0.005026	-2375	-6.78E-6	-23605	-0.008738	0.9955	0.007297
-23085	-0.006789	-2376	-0.005027	-2376	-0.006767	-23615	-0.008723	0.9965	7.29E-6
-23095	-0.006804	-2377	-0.005027	-2377	-0.006761	-23625	-0.008709	0.9975	0.007282
-23105	-0.006787	-2378	-0.005029	-2378	-0.006752	-23635	-0.008697	0.9985	0.007276
-23115	-6.8E-6	-2379	-0.005027	-2379	-0.006742	-23645	-0.008682	0.9995	0.007268
-23125	-0.006783	-2.38	-5.03E-6	-2.38	-0.006734	-23655	-8.67E-6	10005	0.007261
-23135	-0.006799	-2381	-0.005029	-2381	-0.006728	-23665	-0.008656	10015	0.007254
-23145	-6.78E-6	-2382	-5.03E-6	-2382	-0.006717	-23675	-0.008643	10025	0.007245
-23155	-0.006796	-2383	-0.005031	-2383	-0.006712	-23685	-0.008631	10035	0.007239
-23165	-0.006778	-2384	-0.005035	-2384	-0.006703	-23695	-0.008618	10045	0.007232
-23175	-0.006793	-2385	-0.005035	-2385	-0.006697	-23705	-0.008605	10055	0.007223
-23185	-0.006777	-2386	-0.005039	-2386	-0.006691	-23715	-0.008593	10065	0.007217
-23195	-0.006793	-2387	-0.005039	-2387	-0.006686	-23725	-0.008582	10075	7.21E-6
-23205	-0.006776	-2388	-0.005042	-2388	-0.006679	-23735	-8.57E-6	10085	0.007203
-23215	-0.006791	-2389	-0.005043	-2389	-0.006675	-23745	-0.008558	10095	0.007198
-23225	-0.006774	-2.39	-0.005046	-2.39	-0.006669	-23755	-0.008547	10105	0.007192
-23235	-0.006791	-2391	-0.005047	-2391	-0.006666	-23765	-0.008536	10115	0.007185
-23245	-0.006774	-2392	-0.005051	-2392	-6.66E-6	-23775	-0.008524	10125	0.007179
-23255	-6.79E-6	-2393	-0.005053	-2393	-0.006658	-23785	-0.008515	10135	0.007172
-23265	-0.006775	-2394	-0.005058	-2394	-0.006655	-23795	-0.008505	10145	0.007167
-23275	-6.79E-6	-2395	-0.005058	-2395	-0.006649	-23805	-0.008493	10155	7.16E-6
-23285	-0.006775	-2396	-0.005063	-2396	-0.006649	-23815	-0.008483	10165	0.007154
-23295	-0.006675	-2397	-0.004978	-2397	-0.006648	-23825	-0.008354	10175	7.04E-6
-23285	-0.006341	-2396	-0.004757	-2398	-0.006645	-23815	-0.008083	10165	0.006807
-23275	-0.006199	-2395	-0.004641	-2399	-0.006646	-23805	-0.007952	10155	0.006719
-23265	-0.006078	-2394	-0.004568	-2.4	-0.006645	-23795	-0.007862	10145	0.006671
-23255	-0.006005	-2393	-0.004507	-2401	-0.006645	-23785	-7.79E-6	10135	0.006632
-23245	-5.91E-6	-2392	-0.004456	-2402	-0.006645	-23775	-0.007725	10125	0.006598
-23235	-0.005852	-2391	-0.004408	-2403	-0.006646	-23765	-0.007668	10115	0.006568
-23225	-0.005769	-2.39	-0.004366	-2404	-0.006647	-23755	-0.007612	10105	0.006539
-23215	-0.005719	-2389	-0.004323	-2405	-6.65E-6	-23745	-0.007561	10095	0.006511
-23205	-0.005644	-2388	-0.004288	-2406	-0.006652	-23735	-0.007512	10085	0.006487
-23195	-0.005599	-2387	-0.004249	-2407	-0.006656	-23725	-0.007466	10075	0.006461
-23185	-0.005526	-2386	-0.004216	-2408	-6.66E-6	-23715	-0.007419	10065	0.006438
-23175	-5.49E-6	-2385	-0.004184	-2409	-0.006665	-23705	-0.007377	10055	0.006416
-23165	-0.005421	-2384	-0.004153	-2.41	-0.006671	-23695	-0.007335	10045	0.006393
-23155	-0.005388	-2383	-0.004122	-2411	-0.006675	-23685	-0.007295	10035	0.006373
-23145	-0.005323	-2382	-0.004095	-2412	-0.006682	-23675	-0.007256	10025	0.006353
-23135	-0.005292	-2381	-0.004066	-2413	-0.006689	-23665	-0.007217	10015	0.006332
-23125	-0.005232	-2.38	-0.004041	-2414	-0.006695	-23655	-0.007179	10005	0.006314
-23115	-0.005204	-2379	-0.004013	-2415	-0.006704	-23645	-0.007141	0.9995	0.006294
-23105	-0.005144	-2378	-0.003989	-2416	-0.006712	-23635	-0.007104	0.9985	0.006275
-23095	-0.005118	-2377	-0.003963	-2417	-0.006721	-23625	-0.007067	0.9975	0.006257
-23085	-0.005061	-2376	-3.94E-6	-2418	-0.006732	-23615	-0.007032	0.9965	6.24E-6
-23075	-0.005038	-2375	-0.003917	-2419	-0.006741	-23605	-0.006998	0.9955	0.006224
-23065	-0.004983	-2374	-0.003895	-2.42	-0.006753	-23595	-0.006961	0.9945	0.006206
-23055	-0.004961	-2373	-0.003872	-2421	-0.006765	-23585	-0.006926	0.9935	0.006189
-23045	-4.91E-6	-2372	-0.003853	-2422	-0.006777	-23575	-0.006894	0.9925	0.006174
-23035	-0.004887	-2371	-3.83E-6	-2423	-0.006791	-23565	-0.006861	0.9915	0.006157
-23025	-0.004835	-2.37	-3.81E-6	-2424	-0.006804	-23555	-0.006826	0.9905	0.006141
-23015	-0.004816	-2369	-3.79E-6	-2425	-6.82E-6	-23545	-0.006795	0.9895	0.006124
-23005	-0.004763	-2368	-0.003771	-2426	-0.006835	-23535	-6.76E-6	0.9885	0.006108
-22995	-0.004746	-2367	-0.003751	-2427	-0.006849	-23525	-0.006728	0.9875	0.006093
-22985	-0.004696	-2366	-0.003734	-2428	-0.006866	-23515	-0.006696	0.9865	0.006078
-22975	-0.004679	-2365	-0.003715	-2429	-0.006883	-23505	-0.006664	0.9855	0.006062
-22965	-4.63E-6	-2364	-0.003699	-2.43	-0.006897	-23495	-0.006632	0.9845	0.006047
-22955	-0.004615	-2363	-3.68E-6	-2431	-0.006917	-23485	-0.006598	0.9835	0.006032
-22945	-0.004568	-2362	-0.003663	-2432	-0.006934	-23475	-0.006566	0.9825	0.006018
-22935	-0.004552	-2361	-0.003646	-2433	-0.006952	-23465	-0.006535	0.9815	0.006003
-22925	-0.004503	-2.36	-0.003629	-2434	-0.006971	-23455	-0.006502	0.9805	0.005989
-22915	-0.004491	-2359	-0.003614	-2435	-0.006991	-23445	-0.006471	0.9795	0.005976
-22905	-0.004444	-2358	-0.003598	-2436	-0.007009	-23435	-0.006438	0.9785	0.005962
-22895	-0.004429	-2357	-0.003581	-2437	-0.007031	-23425	-0.006405	0.9775	0.005949
-22885	-0.004386	-2356	-0.003568	-2438	-0.007051	-23415	-0.006374	0.9765	5.94E-6
-22875	-0.004372	-2355	-0.003551	-2439	-0.007073	-23405	-0.006341	0.9755	0.005926
-22865	-0.004326	-2354	-0.003536	-2.44	-0.007091	-23395	-0.006309	0.9745	0.005913
-22855	-0.004314	-2353	-0.003521	-2441	-0.007114	-23385	-0.006277	0.9735	5.9E-6
-22845	-0.004268	-2352	-0.003506	-2442	-0.007135	-23375	-0.006243	0.9725	0.005887
-22835	-0.004257	-2351	-0.003491	-2443	-0.007155	-23365	-6.21E-6	0.9715	0.005873
-22825	-0.004213	-2.35	-0.003478	-2444	-0.007176	-23355	-0.006179	0.9705	5.86E-6
-22815	-0.004201	-2349	-0.003462	-2445	-0.007198	-23345	-0.006145	0.9695	0.005846
-22805	-0.004156	-2348	-0.003449	-2446	-0.007217	-23335	-0.006112	0.9685	0.005834
-22795	-0.004146	-2347	-0.003434	-2447	-7.24E-6	-23325	-0.006078	0.9675	0.005821
-22785	-0.004102	-2346	-0.003421	-2448	-7.26E-6	-23315	-0.006044	0.9665	5.81E-6
-22775	-0.004093	-2345	-0.003407	-2449	-7.28E-6	-23305	-6.01E-6	0.9655	0.005797
-22765	-0.004047	-2344	-0.003395	-2.45	-0.007301	-23295	-0.005975	0.9645	0.005783
-22755	-0.004039	-2343	-0.003381	-2451	-0.007321	-23285	-0.005943	0.9635	0.005772
-22745	-0.003994	-2342	-0.003368	-2452	-0.007339	-23275	-0.005909	0.9625	0.005759
-22735	-0.003984	-2341	-0.003353	-2453	-7.36E-6	-23265	-0.005873	0.9615	0.005746
-22725	-0.003942	-2.34	-0.003342	-2454	-0.007377	-23255	-5.84E-6	0.9605	0.005735
-22715	-0.003931	-2339	-0.003327	-2455	-0.007396	-23245	-0.005804	0.9595	0.005722
-22705	-0.003888	-2338	-0.003314	-2456	-0.007411	-23235	-0.005769	0.9585	5.71E-6
-22695	-3.88E-6	-2337	-0.003301	-2457	-0.007429	-23225	-0.005736	0.9575	0.005698
-22685	-0.003835	-2336	-0.003288	-2458	-0.007446	-23215	-0.005696	0.9565	0.005685
-22675	-3.82E-6	-2335	-3.27E-6	-2459	-0.007459	-23205	-0.005654	0.9555	0.005668
-22665	-0.003783	-2334	-0.003262	-2.46	-0.007475	-23195	-0.005621	0.9545	5.66E-6
-22655	-0.003774	-2333	-0.003248	-2461	-7.49E-6	-23185	-0.005585	0.9535	0.005649
-22645	-0.003733	-2332	-0.003237	-2462	-7.5E-6	-23175	-0.005549	0.9525	0.005638
-22635	-0.003725	-2331	-0.003223	-2463	-0.007514	-23165	-0.005514	0.9515	0.005627
-22625	-0.003683	-2.33	-0.003212	-2464	-0.007525	-23155	-0.005474	0.9505	0.005616
-22615	-0.003675	-2329	-0.003199	-2465	-0.007535	-23145	-0.005438	0.9495	0.005604
-22605	-0.003632	-2328	-0.003186	-2466	-0.007546	-23135	-0.005397	0.9485	0.005593
-22595	-0.003625	-2327	-0.003173	-2467	-0.007555	-23125	-0.005362	0.9475	0.005582
-22585	-0.003583	-2326	-0.003161	-2468	-0.007562	-23115	-0.005322	0.9465	5.57E-6
-22575	-0.003575	-2325	-0.003146	-2469	-7.57E-6	-23105	-0.005283	0.9455	0.005558
-22565	-0.003535	-2324	-0.003136	-2.47	-0.007576	-23095	-0.005246	0.9445	0.005548
-22555	-0.003525	-2323	-0.003121	-2471	-0.007583	-23085	-0.005205	0.9435	0.005534
-22545	-0.003483	-2322	-3.11E-6	-2472	-0.007587	-23075	-0.005164	0.9425	0.005522
-22535	-0.003477	-2321	-0.003097	-2473	-0.007592	-23065	-0.005128	0.9415	5.51E-6
-22525	-0.003435	-2.32	-0.003085	-2474	-0.007595	-23055	-0.005086	0.9405	0.005499
-22515	-0.003428	-2319	-0.003072	-2475	-0.007596	-23045	-0.005047	0.9395	0.005487
-22505	-0.003388	-2318	-0.003062	-2476	-0.007599	-23035	-0.005006	0.9385	0.005476
-22495	-0.003379	-2317	-0.003047	-2477	-0.007602	-23025	-0.004966	0.9375	0.005465
-22485	-3.34E-6	-2316	-0.003036	-2478	-7.6E-6	-23015	-0.004924	0.9365	0.005454
-22475	-0.003333	-2315	-0.003022	-2479	-0.007601	-23005	-0.004885	0.9355	5.44E-6
-22465	-0.003292	-2314	-0.003012	-2.48	-0.007599	-22995	-0.004843	0.9345	0.005431
-22455	-0.003285	-2313	-0.002998	-2481	-0.007598	-22985	-0.004803	0.9335	0.005418
-22445	-0.003244	-2312	-0.002986	-2482	-0.007596	-22975	-0.004758	0.9325	0.005406
-22435	-0.003239	-2311	-0.002973	-2483	-0.007593	-22965	-0.004719	0.9315	0.005396
-22425	-0.003198	-2.31	-2.96E-6	-2484	-7.59E-6	-22955	-0.004676	0.9305	0.005384
-22415	-3.19E-6	-2309	-0.002945	-2485	-0.007587	-22945	-0.004633	0.9295	0.005371
-22405	-0.003151	-2308	-0.002935	-2486	-0.007582	-22935	-0.004595	0.9285	0.005361
-22395	-0.003144	-2307	-2.92E-6	-2487	-0.007578	-22925	-0.004552	0.9275	0.005349
-22385	-0.003103	-2306	-0.002908	-2488	-0.007573	-22915	-0.004507	0.9265	0.005337
-22375	-0.003099	-2305	-0.002895	-2489	-0.007569	-22905	-0.004468	0.9255	0.005325
-22365	-0.003057	-2304	-0.002883	-2.49	-0.007564	-22895	-0.004423	0.9245	0.005311
-22355	-0.003052	-2303	-0.002869	-2491	-0.007558	-22885	-0.004383	0.9235	5.3E-6
-22345	-0.003014	-2302	-0.002858	-2492	-0.007552	-22875	-0.004342	0.9225	0.005289
-22335	-0.003007	-2301	-0.002841	-2493	-0.007546	-22865	-4.3E-6	0.9215	0.005276
-22325	-0.002968	-2.3	-0.002832	-2494	-0.007537	-22855	-0.004257	0.9205	0.005265
-22315	-0.002962	-2299	-0.002818	-2495	-0.007531	-22845	-0.004216	0.9195	0.005252
-22305	-0.002924	-2298	-0.002806	-2496	-0.007523	-22835	-0.004174	0.9185	0.005241
-22295	-0.002918	-2297	-0.002791	-2497	-0.007516	-22825	-0.004133	0.9175	0.005228
-22285	-0.002878	-2296	-0.002779	-2498	-0.007508	-22815	-0.004092	0.9165	0.005215
-22275	-0.002875	-2295	-0.002766	-2499	-7.5E-6	-22805	-0.004054	0.9155	0.005204
-22265	-0.002836	-2294	-0.002754	-2.5	-0.007492	-22795	-0.004012	0.9145	0.005191
-22255	-0.002831	-2293	-0.002739	-2501	-0.007485	-22785	-3.97E-6	0.9135	0.005178
-22245	-0.002794	-2292	-0.002729	-2502	-0.007477	-22775	-0.003933	0.9125	0.005166
-22235	-0.002788	-2291	-0.002713	-2503	-0.007469	-22765	-0.003891	0.9115	0.005152
-22225	-2.75E-6	-2.29	-2.7E-6	-2504	-7.46E-6	-22755	-0.003852	0.9105	5.14E-6
-22215	-0.002747	-2289	-0.002687	-2505	-0.007452	-22745	-0.003815	0.9095	0.005128
-22205	-0.002708	-2288	-0.002674	-2506	-0.007445	-22735	-0.003775	0.9085	0.005114
-22195	-0.002705	-2287	-2.66E-6	-2507	-0.007435	-22725	-0.003737	0.9075	0.005101
-22185	-0.002668	-2286	-0.002649	-2508	-0.007427	-22715	-3.7E-6	0.9065	0.005088
-22175	-0.002663	-2285	-0.002634	-2509	-0.007419	-22705	-0.003662	0.9055	0.005075
-22165	-0.002626	-2284	-0.002622	-2.51	-0.007409	-22695	-0.003623	0.9045	0.005061
-22155	-0.002624	-2283	-0.002607	-2511	-0.007402	-22685	-0.003586	0.9035	0.005048
-22145	-0.002587	-2282	-0.002595	-2512	-0.007393	-22675	-3.55E-6	0.9025	0.005037
-22135	-0.002584	-2281	-2.58E-6	-2513	-0.007384	-22665	-0.003516	0.9015	0.005022
-22125	-0.002546	-2.28	-0.002568	-2514	-0.007377	-22655	-0.003481	0.9005	0.005007
-22115	-0.002544	-2279	-0.002554	-2515	-0.007368	-22645	-3.45E-6	0.8995	0.004994
-22105	-0.002509	-2278	-0.002542	-2516	-7.36E-6	-22635	-0.003415	0.8985	4.98E-6
-22095	-0.002505	-2277	-0.002527	-2517	-0.007353	-22625	-0.003382	0.8975	0.004964
-22085	-0.002471	-2276	-0.002516	-2518	-0.007345	-22615	-3.35E-6	0.8965	0.004951
-22075	-0.002467	-2275	-0.002499	-2519	-0.007337	-22605	-0.003317	0.8955	0.004934
-22065	-0.002431	-2274	-0.002487	-2.52	-0.007328	-22595	-0.003285	0.8945	0.004918
-22055	-2.43E-6	-2273	-0.002473	-2521	-0.007321	-22585	-0.003257	0.8935	0.004904
-22045	-0.002394	-2272	-0.002461	-2522	-0.007314	-22575	-0.003225	0.8925	0.004889
-22035	-0.002393	-2271	-0.002446	-2523	-0.007305	-22565	-0.003194	0.8915	0.004873
-22025	-0.002359	-2.27	-0.002435	-2524	-0.007298	-22555	-0.003165	0.8905	0.004859
-22015	-0.002357	-2269	-2.42E-6	-2525	-0.007291	-22545	-0.003139	0.8895	0.004842
-22005	-0.002323	-2268	-0.002408	-2526	-0.007282	-22535	-0.003112	0.8885	0.004828
-21995	-0.002322	-2267	-0.002393	-2527	-0.007276	-22525	-0.003086	0.8875	4.81E-6
-21985	-0.002289	-2266	-0.002382	-2528	-0.007268	-22515	-0.003059	0.8865	0.004795
-21975	-0.002289	-2265	-0.002366	-2529	-0.007261	-22505	-0.003035	0.8855	0.004777
-21965	-0.002254	-2264	-0.002354	-2.53	-0.007255	-22495	-0.003007	0.8845	0.004759
-21955	-0.002255	-2263	-0.002341	-2531	-0.007248	-22485	-0.002987	0.8835	0.004743
-21945	-0.002221	-2262	-0.002328	-2532	-0.007241	-22475	-0.002961	0.8825	0.004725
-21935	-2.22E-6	-2261	-0.002313	-2533	-0.007235	-22465	-0.002937	0.8815	0.004706
-21925	-0.002189	-2.26	-0.002302	-2534	-0.007228	-22455	-0.002916	0.8805	0.004691
-21915	-0.002188	-2259	-0.002286	-2535	-0.007222	-22445	-0.002893	0.8795	4.67E-6
-21905	-0.002156	-2258	-0.002275	-2536	-0.007215	-22435	-2.87E-6	0.8785	0.004652
-21895	-0.002158	-2257	-0.002261	-2537	-0.007209	-22425	-0.002853	0.8775	0.004634
-21885	-0.002124	-2256	-0.002249	-2538	-0.007204	-22415	-0.002828	0.8765	0.004614
-21875	-0.002125	-2255	-0.002235	-2539	-0.007196	-22405	-2.81E-6	0.8755	0.004594
-21865	-0.002094	-2254	-0.002225	-2.54	-0.007193	-22395	-0.002792	0.8745	0.004576
-21855	-0.002094	-2253	-0.002209	-2541	-0.007187	-22385	-0.002773	0.8735	0.004555
-21845	-0.002064	-2252	-0.002199	-2542	-7.18E-6	-22375	-0.002755	0.8725	0.004535
-21835	-0.002065	-2251	-0.002185	-2543	-0.007175	-22365	-0.002739	0.8715	0.004514
-21825	-0.002034	-2.25	-0.002174	-2544	-7.17E-6	-22355	-0.002722	0.8705	0.004494
-21815	-0.002035	-2249	-2.16E-6	-2545	-0.007165	-22345	-0.002707	0.8695	0.004472
-21805	-0.002003	-2248	-0.002148	-2546	-7.16E-6	-22335	-0.002689	0.8685	4.45E-6
-21795	-0.002006	-2247	-0.002135	-2547	-0.007156	-22325	-0.002676	0.8675	0.004429
-21785	-0.001973	-2246	-0.002123	-2548	-0.007151	-22315	-2.66E-6	0.8665	0.004404
-21775	-0.001974	-2245	-0.002108	-2549	-0.007147	-22305	-0.002644	0.8655	0.004381
-21765	-0.001946	-2244	-2.1E-6	-2.55	-0.007143	-22295	-0.002633	0.8645	0.004361
-21755	-0.001947	-2243	-0.002086	-2551	-0.007139	-22285	-0.002618	0.8635	0.004335
-21745	-0.001916	-2242	-0.002075	-2552	-0.007135	-22275	-0.002605	0.8625	0.004313
-21735	-0.001919	-2241	-0.002062	-2553	-0.007131	-22265	-0.002595	0.8615	0.004289
-21725	-0.001888	-2.24	-0.002051	-2554	-0.007128	-22255	-0.002581	0.8605	0.004264
-21715	-1.89E-6	-2239	-0.002038	-2555	-0.007123	-22245	-2.57E-6	0.8595	4.24E-6
-21705	-0.001861	-2238	-0.002029	-2556	-0.007119	-22235	-2.56E-6	0.8585	0.004215
-21695	-0.001862	-2237	-0.002015	-2557	-0.007116	-22225	-0.002548	0.8575	0.004189
-21685	-0.001834	-2236	-0.002006	-2558	-0.007111	-22215	-0.002539	0.8565	0.004162
-21675	-0.001837	-2235	-0.001993	-2559	-0.007109	-22205	-0.002529	0.8555	0.004134
-21665	-0.001807	-2234	-0.001984	-2.56	-0.007106	-22195	-0.002521	0.8545	0.004109
-21655	-0.001808	-2233	-0.001971	-2561	-0.007104	-22185	-0.002512	0.8535	4.08E-6
-21645	-0.001778	-2232	-0.001961	-2562	-0.007102	-22175	-0.002503	0.8525	0.004052
-21635	-0.001781	-2231	-0.001949	-2563	-7.1E-6	-22165	-0.002497	0.8515	0.004026
-21625	-0.001751	-2.23	-0.001939	-2564	-0.007097	-22155	-0.002489	0.8505	0.003998
-21615	-0.001753	-2229	-0.001927	-2565	-0.007096	-22145	-0.002481	0.8495	0.003967
-21605	-0.001724	-2228	-1.92E-6	-2566	-0.007094	-22135	-0.002478	0.8485	3.94E-6
-21595	-0.001726	-2227	-0.001908	-2567	-0.007093	-22125	-2.47E-6	0.8475	0.003909
-21585	-0.001696	-2226	-0.001899	-2568	-0.007091	-22115	-0.002465	0.8465	3.88E-6
-21575	-0.001698	-2225	-0.001888	-2569	-0.007091	-22105	-2.46E-6	0.8455	0.003852
-21565	-0.001667	-2224	-0.001879	-2.57	-7.09E-6	-22095	-0.002454	0.8445	3.82E-6
-21555	-1.67E-6	-2223	-0.001868	-2571	-0.007088	-22085	-2.45E-6	0.8435	0.003789
-21545	-0.001641	-2222	-0.001861	-2572	-0.007088	-22075	-0.002448	0.8425	0.003758
-21535	-0.001643	-2221	-1.85E-6	-2573	-0.007087	-22065	-0.002443	0.8415	0.003725
-21525	-0.001613	-2.22	-0.001842	-2574	-0.007085	-22055	-0.002441	0.8405	0.003694
-21515	-0.001615	-2219	-0.001832	-2575	-0.007086	-22045	-0.002438	0.8395	3.66E-6
-21505	-0.001585	-2218	-0.001824	-2576	-0.007086	-22035	-0.002436	0.8385	3.63E-6
-21495	-0.001587	-2217	-0.001813	-2577	-0.007086	-22025	-0.002436	0.8375	0.003595
-21485	-0.001556	-2216	-0.001805	-2578	-0.007087	-22015	-0.002433	0.8365	0.003562
-21475	-1.56E-6	-2215	-0.001795	-2579	-0.007088	-22005	-0.002434	0.8355	0.003529
-21465	-0.001529	-2214	-0.001788	-2.58	-0.007089	-21995	-0.002433	0.8345	0.003495
-21455	-1.53E-6	-2213	-0.001779	-2581	-7.09E-6	-21985	-0.002432	0.8335	3.46E-6
-21445	-0.001501	-2212	-0.001774	-2582	-0.007091	-21975	-0.002435	0.8325	0.003429
-21435	-0.001501	-2211	-0.001764	-2583	-0.007093	-21965	-0.002434	0.8315	0.003392
-21425	-1.47E-6	-2.21	-0.001756	-2584	-0.007094	-21955	-0.002435	0.8305	3.36E-6
-21415	-0.001473	-2209	-0.001747	-2585	-0.007096	-21945	-0.002439	0.8295	0.003325
-21405	-0.001443	-2208	-1.74E-6	-2586	-0.007098	-21935	-0.002438	0.8285	0.003292
-21395	-0.001445	-2207	-0.001731	-2587	-7.1E-6	-21925	-0.002442	0.8275	0.003258
-21385	-0.001415	-2206	-0.001726	-2588	-0.007103	-21915	-0.002446	0.8265	0.003224
-21375	-0.001416	-2205	-0.001717	-2589	-0.007106	-21905	-0.002449	0.8255	0.003189
-21365	-0.001385	-2204	-0.001711	-2.59	-0.007109	-21895	-0.002453	0.8245	0.003155
-21355	-0.001386	-2203	-0.001702	-2591	-0.007113	-21885	-0.002459	0.8235	3.12E-6
-21345	-0.001356	-2202	-0.001695	-2592	-0.007117	-21875	-0.002461	0.8225	0.003087
-21335	-0.001358	-2201	-0.001687	-2593	-7.12E-6	-21865	-0.002467	0.8215	0.003051
-21325	-0.001326	-2.2	-1.68E-6	-2594	-0.007125	-21855	-0.002471	0.8205	0.003017
-21315	-0.001329	-2199	-0.001673	-2595	-0.007129	-21845	-0.002479	0.8195	0.002985
-21305	-0.001297	-2198	-0.001667	-2596	-0.007133	-21835	-0.002484	0.8185	0.002951
-21295	-0.001296	-2197	-0.001659	-2597	-0.007053	-21825	-2.49E-6	0.8175	0.002916
-21285	-0.001267	-2196	-0.001654	-2596	-0.006846	-21815	-0.002496	0.8165	0.002886
-21275	-0.001267	-2195	-0.001645	-2595	-0.006728	-21805	-0.002504	0.8155	0.002852
-21265	-0.001236	-2194	-0.001638	-2594	-0.006639	-21795	-2.51E-6	0.8145	2.82E-6
-21255	-1.24E-6	-2193	-0.001631	-2593	-0.006564	-21785	-2.52E-6	0.8135	0.002788
-21245	-0.001208	-2192	-0.001625	-2592	-0.006491	-21775	-0.002527	0.8125	0.002755
-21235	-1.21E-6	-2191	-0.001619	-2591	-0.006426	-21765	-0.002537	0.8115	0.002726
-21225	-0.001179	-2.19	-0.001614	-2.59	-0.006364	-21755	-0.002544	0.8105	0.002695
-21215	-0.001179	-2189	-0.001605	-2589	-0.006306	-21745	-0.002554	0.8095	0.002665
-21205	-0.001148	-2188	-1.6E-6	-2588	-0.006251	-21735	-0.002565	0.8085	0.002637
-21195	-0.001149	-2187	-0.001592	-2587	-6.2E-6	-21725	-0.002574	0.8075	0.002605
-21185	-0.001119	-2186	-0.001585	-2586	-6.15E-6	-21715	-0.002583	0.8065	0.002579
-21175	-0.001121	-2185	-0.001578	-2585	-0.006104	-21705	-0.002594	0.8055	2.55E-6
-21165	-0.001088	-2184	-0.001572	-2584	-0.006057	-21695	-0.002602	0.8045	0.002522
-21155	-0.001091	-2183	-0.001567	-2583	-0.006014	-21685	-0.002615	0.8035	0.002498
-21145	-0.001059	-2182	-0.001559	-2582	-0.005972	-21675	-0.002625	0.8025	0.002471
-21135	-0.001059	-2181	-0.001551	-2581	-0.005931	-21665	-0.002633	0.8015	0.002444
-21125	-0.001029	-2.18	-0.001547	-2.58	-0.005893	-21655	-0.002646	0.8005	0.002424
-21115	-1.03E-6	-2179	-0.001538	-2579	-0.005854	-21645	-0.002656	0.7995	2.4E-6
-21105	-0.0009987	-2178	-0.001532	-2578	-0.005816	-21635	-0.002667	0.7985	0.002378
-21095	-0.001002	-2177	-0.001526	-2577	-0.005782	-21625	-2.68E-6	0.7975	0.002356
-21085	-0.0009705	-2176	-1.52E-6	-2576	-0.005746	-21615	-2.69E-6	0.7965	0.002333
-21075	-0.0009727	-2175	-0.001512	-2575	-0.005712	-21605	-0.002704	0.7955	0.002314
-21065	-0.0009417	-2174	-0.001507	-2574	-0.005679	-21595	-0.002716	0.7945	0.002294
-21055	-0.0009426	-2173	-0.001498	-2573	-0.005647	-21585	-0.002726	0.7935	0.002275
-21045	-0.0009123	-2172	-0.001491	-2572	-0.005616	-21575	-0.002739	0.7925	0.002258
-21035	-0.0009146	-2171	-0.001483	-2571	-0.005586	-21565	-0.002751	0.7915	0.002238
-21025	-0.0008844	-2.17	-0.001477	-2.57	-0.005556	-21555	-0.002764	0.7905	0.002224
-21015	-0.0008867	-2169	-0.001469	-2569	-0.005528	-21545	-0.002775	0.7895	0.002206
-21005	-8.55E-7	-2168	-0.001463	-2568	-0.005499	-21535	-0.002787	0.7885	0.002191
-20995	-0.0008585	-2167	-0.001455	-2567	-0.005473	-21525	-0.002801	0.7875	2.18E-6
-20985	-0.0008262	-2166	-0.001448	-2566	-0.005446	-21515	-0.002812	0.7865	0.002166
-20975	-8.29E-7	-2165	-0.001439	-2565	-5.42E-6	-21505	-0.002822	0.7855	0.002153
-20965	-0.0008007	-2164	-0.001434	-2564	-0.005395	-21495	-0.002837	0.7845	0.002144
-20955	-0.0008031	-2163	-0.001425	-2563	-0.005369	-21485	-0.002848	0.7835	0.002131
-20945	-0.0007731	-2162	-0.001418	-2562	-0.005344	-21475	-0.002859	0.7825	0.002123
-20935	-0.0007779	-2161	-0.001411	-2561	-0.005321	-21465	-0.002872	0.7815	0.002114
-20925	-0.0007462	-2.16	-0.001403	-2.56	-0.005296	-21455	-0.002883	0.7805	0.002105
-20915	-0.0007502	-2159	-0.001394	-2559	-0.005273	-21445	-0.002895	0.7795	0.002098
-20905	-0.0007199	-2158	-0.001387	-2558	-5.25E-6	-21435	-0.002908	0.7785	2.09E-6
-20895	-7.24E-7	-2157	-0.001378	-2557	-0.005226	-21425	-0.002918	0.7775	0.002085
-20885	-0.0006955	-2156	-0.001371	-2556	-0.005205	-21415	-0.002929	0.7765	2.08E-6
-20875	-0.0007001	-2155	-0.001361	-2555	-0.005183	-21405	-0.002941	0.7755	0.002073
-20865	-0.0006714	-2154	-0.001354	-2554	-0.005162	-21395	-0.002951	0.7745	2.07E-6
-20855	-0.0006753	-2153	-0.001345	-2553	-0.005141	-21385	-0.002963	0.7735	0.002066
-20845	-0.0006455	-2152	-0.001337	-2552	-0.005119	-21375	-0.002973	0.7725	0.002063
-20835	-0.0006515	-2151	-0.001328	-2551	-5.1E-6	-21365	-0.002984	0.7715	0.002062
-20825	-0.0006221	-2.15	-0.001319	-2.55	-5.08E-6	-21355	-0.002995	0.7705	0.002059
-20815	-0.0006266	-2149	-1.31E-6	-2549	-0.005059	-21345	-0.003005	0.7695	0.002058
-20805	-0.0006003	-2148	-0.001303	-2548	-0.005041	-21335	-0.003015	0.7685	0.002059
-20795	-0.0006051	-2147	-0.001293	-2547	-0.005021	-21325	-0.003026	0.7675	0.002056
-20785	-0.0005764	-2146	-0.001286	-2546	-0.005002	-21315	-0.003035	0.7665	0.002057
-20775	-0.0005836	-2145	-0.001277	-2545	-0.004984	-21305	-0.003047	0.7655	0.002057
-20765	-0.0005539	-2144	-0.001268	-2544	-0.004964	-21295	-0.003055	0.7645	0.002057
-20755	-0.0005599	-2143	-0.001259	-2543	-0.004946	-21285	-0.003066	0.7635	0.002058
-20745	-5.34E-7	-2142	-0.001252	-2542	-0.004928	-21275	-0.003074	0.7625	2.06E-6
-20735	-0.0005406	-2141	-0.001242	-2541	-0.004909	-21265	-0.003084	0.7615	2.06E-6
-20725	-0.0005146	-2.14	-0.001234	-2.54	-4.89E-6	-21255	-0.003093	0.7605	0.002063
-20715	-5.21E-7	-2139	-0.001225	-2539	-0.004873	-21245	-0.003102	0.7595	0.002064
-20705	-0.0004947	-2138	-0.001216	-2538	-0.004856	-21235	-0.003109	0.7585	0.002069
-20695	-0.0005017	-2137	-0.001207	-2537	-0.004839	-21225	-0.003119	0.7575	0.002072
-20685	-0.0004735	-2136	-0.001197	-2536	-0.004821	-21215	-0.003126	0.7565	0.002075
-20675	-0.0004833	-2135	-0.001189	-2535	-0.004804	-21205	-0.003135	0.7555	0.002079
-20665	-0.0004563	-2134	-1.18E-6	-2534	-0.004787	-21195	-0.003142	0.7545	0.002082
-20655	-0.0004641	-2133	-1.17E-6	-2533	-0.004769	-21185	-0.003149	0.7535	0.002085
-20645	-0.0004407	-2132	-0.001165	-2532	-0.004754	-21175	-0.003157	0.7525	0.002091
-20635	-0.0004464	-2131	-0.001153	-2531	-0.004736	-21165	-0.003163	0.7515	0.002092
-20625	-0.0004191	-2.13	-0.001144	-2.53	-0.004719	-21155	-3.17E-6	0.7505	0.002095
-20615	-0.0004305	-2129	-0.001136	-2529	-0.004704	-21145	-3.18E-6	0.7495	2.1E-6
-20605	-0.0004042	-2128	-0.001127	-2528	-0.004686	-21135	-0.003186	0.7485	0.002104
-20595	-0.0004147	-2127	-0.001119	-2527	-4.67E-6	-21125	-0.003194	0.7475	0.002108
-20585	-0.0003909	-2126	-0.001112	-2526	-0.004654	-21115	-3.2E-6	0.7465	0.002113
-20575	-0.0004003	-2125	-0.001102	-2525	-0.004638	-21105	-0.003206	0.7455	0.002117
-20565	-0.0003759	-2124	-0.001096	-2524	-0.004622	-21095	-0.003213	0.7445	0.002121
-20555	-0.0003859	-2123	-0.001086	-2523	-0.004607	-21085	-0.003219	0.7435	0.002125
-20545	-0.0003608	-2122	-0.001078	-2522	-0.004591	-21075	-0.003224	0.7425	2.13E-6
-20535	-0.0003714	-2121	-0.001069	-2521	-0.004576	-21065	-0.003231	0.7415	0.002133
-20525	-0.0003469	-2.12	-0.001062	-2.52	-0.004559	-21055	-0.003236	0.7405	0.002137
-20515	-0.0003596	-2119	-0.001055	-2519	-0.004545	-21045	-0.003242	0.7395	0.002143
-20505	-0.0003344	-2118	-0.001047	-2518	-0.004528	-21035	-0.003247	0.7385	0.002145
-20495	-0.0003445	-2117	-0.001038	-2517	-0.004512	-21025	-0.003251	0.7375	0.002148
-20485	-0.0003232	-2116	-0.001033	-2516	-0.004496	-21015	-0.003258	0.7365	0.002154
-20475	-0.0003329	-2115	-0.001024	-2515	-0.004481	-21005	-0.003261	0.7355	0.002156
-20465	-0.0003083	-2114	-0.001017	-2514	-0.004463	-20995	-0.003264	0.7345	2.16E-6
-20455	-0.0003212	-2113	-0.001011	-2513	-0.004449	-20985	-3.27E-6	0.7335	0.002163
-20445	-0.0002977	-2112	-0.001004	-2512	-0.004431	-20975	-0.003273	0.7325	0.002166
-20435	-0.0003108	-2111	-0.0009973	-2511	-0.004417	-20965	-0.003276	0.7315	0.002169
-20425	-0.0002882	-2.11	-0.0009916	-2.51	-0.004403	-20955	-0.003281	0.7305	0.002171
-20415	-0.0002994	-2109	-0.0009842	-2509	-0.004387	-20945	-0.003283	0.7295	0.002174
-20405	-0.0002772	-2108	-0.0009785	-2508	-0.004372	-20935	-0.003287	0.7285	0.002178
-20395	-0.0002886	-2107	-0.0009709	-2507	-0.004357	-20925	-0.003289	0.7275	0.002179
-20385	-0.0002667	-2106	-9.65E-7	-2506	-0.004341	-20915	-0.003292	0.7265	0.002182
-20375	-0.0002789	-2105	-0.0009591	-2505	-0.004326	-20905	-0.003294	0.7255	0.002183
-20365	-0.0002574	-2104	-0.0009537	-2504	-4.31E-6	-20895	-0.003296	0.7245	0.002185
-20355	-0.0002703	-2103	-0.0009483	-2503	-0.004296	-20885	-0.003298	0.7235	0.002188
-20345	-0.0002465	-2102	-0.0009437	-2502	-0.004279	-20875	-3.3E-6	0.7225	0.002188
-20335	-0.0002584	-2101	-9.37E-7	-2501	-0.004263	-20865	-0.003301	0.7215	0.002188
[truncated: 5,203 more rows]
