# Supplementary material for: Outpacing conventional nicotinamide hydrogenation catalysis by a strongly communicating heterodinuclear photocatalyst
Source: Nat Commun. 2022 May 9;13:2538. doi: 10.1038/s41467-022-30147-4 (PMC9085789; doi:10.1038/s41467-022-30147-4)
Supplement: Supplementary file 4 — Source Data [file 41467_2022_30147_MOESM4_ESM.zip › SourceData/Source Data Fig. 4/Raw_data_Fig.4.xlsx]

## Sheet: Tabelle1
Figure 4a												Figure 4b										Figure 4e										Figure 4c									Figure 4f
Extinktion						Emission
												Substance 1	Δabs (normalized)				Substance 2	Δabs (normalized)				Substance 3	Δabs (normalized)				Substance 4	Δabs (normalized)				Substance 1	emission intensity (normalized)			Substance 2	emission intensity (normalized)				Substance 3	emission intensity (normalized)			Substance 4	emission intensity (normalized)
wavelength / nm	Substance 1	Substance 2	Substance 3	Substance 4		wavelength / nm	Substance 1	Substance 2	Substance 3	Substance 4		wavelength / nm	20 ns	100 ns	400ns		wavelength / nm	20 ns	100 ns	400ns		wavelength / nm	20 ns	100 ns	400ns		wavelength / nm	20 ns	100 ns	400ns		wavelength / nm	10 ns	100 ns	300 ns	wavelength / nm	10 ns	100 ns	300 ns		wavelength / nm	10 ns	100 ns	300 ns	wavelength / nm	10 ns	100 ns	300 ns
800	-58.6797	-63.5469	-431.753	217.906		470	1.95724	2.00796	2.31592	2.01747		350	0.15518	0.04104	-0.07927		350	0.04602	0.01539	0.01819		350	0.49177	0.27049	0.00923		350	0.45674	0.1883	0.00355		480	0.01681	0.00256	0.00365	480	0.03081	0.00151	0.00343		480	0.00865	-0.00151	-0.00201	480	0.00698	-0.000606078	-0.000202312
799.5	-52.0004	-61.7437	-428.51	219.111		470.5	1.95537	1.9995	2.31602	1.99989		360	0.23495	0.17626	0.01538		360	0.16276	0.07052	0.04012		360	0.58051	0.28576	0.03734		360	0.496	0.25834	0.000929527		490	0.01318	-0.00124	0.00156	490	0.01906	0.00118	-0.00207		490	0.0029	-0.00115	-0.0029	490	0.01223	0.00163	0.00227
799	-53.1549	-62.1325	-430.956	224.049		471	1.92496	1.98946	2.29559	1.97004		370	0.15373	0.0894	0.00774		370	0.39957	0.05406	-0.0923		370	0.45991	0.23756	0.04744		370	0.37419	0.1694	0.01673		500	0.00986	-0.00476	0.00407	500	0.02212	0.000337071	-0.0021		500	0.00977	0.000431454	0.00131	500	0.01181	-0.00217	-0.00177
798.5	-51.5317	-58.6048	-430.422	224.18		471.5	1.90625	1.9696	2.285	1.93702		380	0.31401	0.17955	-0.02941		380	0.64924	0.15966	0.01657		380	0.2684	0.14216	0.02978		380	0.23269	0.10992	0.02098		510	0.00965	0.000192957	-0.00387	510	0.000689296	-0.00496	-0.0092		510	0.00542	0.002	-0.00214	510	0.01169	3.04963e-05	-0.00213
798	-49.5593	-55.0263	-426.556	225.411		472	1.88317	1.93592	2.26469	1.89034		390	0.20451	0.11268	-0.02513		390	0.46216	0.08837	0.0716		390	0.02025	0.00789	-0.00367		390	0.03343	0.02407	0.00769		520	0.00872	0.00228	0.000692881	520	0.00748	0.00193	-0.00398		520	0.000645284	-0.0013	2.2678e-06	520	0.0112	0.000457544	-0.000111484
797.5	-49.0505	-51.8774	-431.901	226.516		472.5	1.85434	1.92352	2.25653	1.85692		400	0.02717	0.01841	-0.02566		400	0.14708	-0.00622	0.01559		400	-0.16704	-0.10801	-0.02592		400	-0.18708	-0.07229	-0.00751		530	0.01492	-0.000789766	-3.44398e-05	530	0.0291	-0.000761916	0.00404		530	0.00948	0.00159	0.00362	530	0.02234	0.00121	-0.00228
797	-50.9243	-52.3001	-432.37	223.533		473	1.84763	1.90785	2.25086	1.81942		410	-0.23813	-0.13241	-0.02355		410	-0.12057	-0.01314	0.04047		410	-0.39891	-0.23582	-0.01501		410	-0.35526	-0.1646	-0.01738		540	0.02289	0.00949	-0.00449	540	0.02615	0.00502	-0.00492		540	0.01571	0.00433	-0.000712312	540	0.019	0.00507	4.70856e-05
796.5	-55.691	-56.9195	-434.693	216.911		473.5	1.85444	1.91757	2.25937	1.82777		420	-0.50653	-0.31654	-0.02796		420	-0.49926	-0.05305	0.00687		420	-0.65707	-0.33966	-0.03792		420	-0.54669	-0.26927	-0.01727		550	0.05028	0.01361	0.00598	550	0.06497	9.75478e-05	-0.00907		550	0.03191	0.01051	-0.000284635	550	0.03722	0.0121	0.00383
796	-52.7981	-52.9659	-434.639	220.297		474	1.87798	1.93929	2.27582	1.84864		430	-0.75772	-0.39012	-0.07352		430	-0.74928	-0.18811	-0.04468		430	-0.86428	-0.45123	-0.05944		430	-0.73617	-0.35663	-0.03886		560	0.04753	0.02028	-0.00299	560	0.05172	0.00924	0.0025		560	0.06097	0.03606	0.00539	560	0.06789	0.03626	0.01022
795.5	-53.4187	-51.4378	-432.308	225.275		474.5	1.9254	1.98549	2.33449	1.88813		440	-0.88329	-0.48701	-0.01876		440	-0.82099	-0.22567	-0.06043		440	-0.91766	-0.47794	-0.05933		440	-0.89094	-0.39271	-0.03857		570	0.10559	0.05574	0.01225	570	0.10641	0.02817	0.00745		570	0.13988	0.07182	0.0139	570	0.1471	0.07677	0.01673
795	-52.8761	-49.6549	-432.675	227.173		475	2.00668	2.07332	2.40844	1.96611		450	-1	-0.5237	-0.04715		450	-1.00004	-0.14991	0.04343		450	-1	-0.51825	-0.05606		450	-1	-0.4275	-0.05818		580	0.20864	0.10721	0.02327	580	0.20141	0.04628	0.0044		580	0.29893	0.15747	0.03157	580	0.3004	0.1476	0.03005
794.5	-53.4613	-56.0317	-430.068	232.654		475.5	2.0921	2.16279	2.50835	2.07456			--	--	--			--	--	--			--	--	--			--	--	--		590	0.38612	0.18629	0.04082	590	0.35355	0.08161	0.0133		590	0.50759	0.27079	0.05103	590	0.46045	0.23649	0.04298
794	-47.5871	-52.694	-426.636	234.818		476	2.23058	2.2829	2.64106	2.19131		490	-0.31151	-0.19228	-0.00177		490	-0.29838	-0.04795	-0.00994		490	-0.26784	-0.15253	0.00308		490	-0.25828	-0.15267	-0.01645		600	0.60595	0.29348	0.07737	600	0.559	0.11698	0.0159		600	0.70279	0.37525	0.06689	600	0.72601	0.37772	0.07097
793.5	-48.5072	-47.8383	-423.93	237.019		476.5	2.36737	2.42282	2.79273	2.3207		500	-0.12283	-0.04037	-0.02287		500	-0.0913	-0.01972	-0.00242		500	-0.11823	-0.07834	-0.01975		500	-0.11455	-0.0656	-0.00525		610	0.79754	0.40172	0.08787	610	0.76318	0.15478	0.02935		610	0.91209	0.48962	0.08369	610	0.91923	0.4847	0.08786
793	-54.5564	-51.7542	-429.062	235.475		477	2.54446	2.58445	2.96294	2.48963		510	0.01317	0.03909	0.01791		510	0.06251	0.000986208	-0.00151		510	-0.03323	-0.02725	-0.01552		510	-0.03211	-0.0218	0.00476		620	0.95628	0.49744	0.1095	620	0.93503	0.18033	0.04146		620	1	0.5392	0.09313	620	1	0.53748	0.09038
792.5	-59.631	-54.4727	-431.307	232.983		477.5	2.74818	2.76644	3.15171	2.65369		520	0.04117	0.02843	0.000468232		520	0.08686	0.07887	0.03796		520	0.01527	-0.000266655	-0.00828		520	0.01161	0.00817	-0.01318		630	1	0.53552	0.11753	630	1	0.1829	0.04063		630	0.986	0.53359	0.09217	630	0.99409	0.53248	0.09274
792	-57.6118	-55.1968	-431.422	234.323		478	2.93207	2.9304	3.3331	2.83201		530	0.13545	0.07682	0.00814		530	0.11395	0.02096	0.0051		530	0.01609	0.01773	-0.0236		530	0.0321	0.01882	-0.00956		640	0.96213	0.5119	0.11097	640	0.98482	0.18134	0.03988		640	0.90366	0.48267	0.0832	640	0.91674	0.48419	0.08125
791.5	-63.6474	-58.6357	-433.718	227.139		478.5	3.10719	3.11566	3.50401	3.03375		540	0.12656	0.05211	-0.000309355		540	0.09308	0.04411	0.02565		540	0.06799	0.04556	0.0052		540	0.06191	0.036	-0.00104		650	0.87513	0.46826	0.10482	650	0.91583	0.16996	0.04522		650	0.7945	0.42442	0.07645	650	0.78416	0.41244	0.07205
791	-67.7652	-61.2762	-434.331	229.029		479	3.31114	3.3025	3.69966	3.20314		550	0.11359	0.08514	-0.01923		550	0.09714	0.01752	-0.02369		550	0.07432	0.04309	0.0141		550	0.07484	0.03719	-0.00144		660	0.75928	0.40266	0.0955	660	0.79074	0.15266	0.03785		660	0.66061	0.35304	0.06242	660	0.68734	0.36107	0.06507
790.5	-65.9676	-57.983	-437.394	234.323		479.5	3.4587	3.43973	3.85869	3.35062		560	0.11607	0.0992	0.04321		560	0.13968	0.00539	-0.03365		560	0.08747	0.0256	0.00315		560	0.09481	0.05433	-0.000633814		670	0.62216	0.32721	0.07618	670	0.66556	0.1315	0.03248		670	0.53816	0.2852	0.04719	670	0.59901	0.30992	0.0576
790	-62.1652	-53.8092	-432.478	239.729		480	3.58643	3.56925	4.00269	3.48543		570	0.18273	0.08192	0.02061		570	0.15968	0.01869	0.0236		570	0.02404	0.00599	0.01856		570	0.07209	0.03787	-0.00207		680	0.52542	0.27886	0.06293	680	0.55577	0.10941	0.02304		680	0.44751	0.23459	0.04254	680	0.46313	0.24033	0.04608
789.5	-67.4198	-56.0519	-435.044	238.796		480.5	3.67557	3.66144	4.09301	3.58799		580	0.07375	0.06147	0.01899		580	0.05964	0.04805	0.000714744		580	0.01607	0.00231	0.00523		580	0.07174	0.04552	-0.000364707		690	0.43141	0.2313	0.06411	690	0.45429	0.08868	0.02001		690	0.35356	0.1835	0.03539	690	0.36958	0.19101	0.03666
789	-64.8869	-56.3611	-437.261	238.262		481	3.74485	3.72347	4.12949	3.6469		590	0.09387	0.05217	-0.00967		590	-0.06586	-0.01627	-0.0153		590	0.00599	-0.02986	-0.000390737		590	0.01591	-0.00129	0.01425		700	0.36541	0.20524	0.05514	700	0.39562	0.07676	0.02292		700	0.29379	0.15368	0.02954	700	0.30187	0.15313	0.02973
788.5	-68.4427	-56.7697	-441.925	236.999		481.5	3.77012	3.73066	4.1487	3.66316		600	-0.06478	-0.03599	-0.00275		600	-0.12689	-0.00032834	0.00434		600	0.00352	-0.01825	-0.01128		600	0.01063	0.0221	-0.00458		710	0.2939	0.16396	0.0446	710	0.33632	0.06998	0.01118		710	0.2374	0.12491	0.02332	710	0.25872	0.1308	0.0266
788	-74.9408	-59.4334	-445.943	234.13		482	3.74601	3.67929	4.11712	3.63467		610	0.03391	-0.08445	0.00844		610	-0.1295	-0.00963	0.02893		610	0.03058	0.02184	-0.02637		610	0.00206	-0.00864	-0.03668		720	0.23772	0.14666	0.03395	720	0.25316	0.0532	0.0041		720	0.18884	0.0997	0.02224	720	0.21607	0.10945	0.02317
787.5	-78.2681	-58.0787	-451.197	234.704		482.5	3.65965	3.59344	4.06095	3.54996		620	-0.02204	-0.16638	-0.01916		620	-0.19614	-0.04806	0.06883		620	0.00339	-0.0135	-0.06465		620	0.00388	0.000813052	-0.0258		730	0.18838	0.1097	0.02776	730	0.20605	0.04763	0.00801		730	0.14079	0.0774	0.01596	730	0.15742	0.08382	0.01848
787	-78.2723	-59.0002	-453.371	235.588		483	3.54683	3.49621	3.94669	3.42147		630	0.03188	-0.43597	-0.03304		630	-0.29003	-0.10936	0.01124		630	0.02319	0.02189	-0.03362		630	0.00841	0.00899	-0.03266		740	0.1416	0.09	0.0205	740	0.16732	0.03854	0.01446		740	0.11206	0.06704	0.01537	740	0.11775	0.067	0.01696
786.5	-78.0305	-65.3702	-450.914	234.173		483.5	3.38675	3.34588	3.82009	3.27248		640	-0.00402	-0.1943	-0.01833		640	-0.20321	-0.04136	-0.01347		640	-0.00223	0.01824	-0.01473		640	0.0094	0.00222	-0.02336		750	0.12381	0.07321	0.01431	750	0.13086	0.02536	0.00866		750	0.08156	0.05119	0.0105	750	0.08431	0.048	0.01174
786	-80.8448	-68.2909	-455.258	229.168		484	3.20841	3.18355	3.65764	3.09135		650	0.00626	-0.18776	-0.03485		650	-0.01368	-0.10283	-0.01903		650	0.02732	0.02239	-0.01632		650	0.00558	0.0166	-0.01225		760	0.08771	0.05525	0.01827	760	0.10218	0.01985	0.01275		760	0.05648	0.03513	0.00462	760	0.0659	0.04081	0.01179
785.5	-77.325	-64.3302	-450.512	231.945		484.5	3.0114	2.97605	3.47346	2.90911		660	-0.00182	-0.23487	-0.02386		660	-0.05626	-0.05552	0.05479		660	0.02217	0.0002786	-0.00578		660	0.01773	0.01611	-0.05013		770	0.06452	0.04061	0.0085	770	0.07164	0.01598	0.00503		770	0.04173	0.02401	0.00196	770	0.05077	0.0295	0.0056
785	-76.2097	-68.2025	-455.237	232.609		485	2.80537	2.76671	3.25466	2.69534		670	0.02935	-0.25386	0.00574		670	-0.07758	-0.09896	-0.00903		670	0.00558	0.01612	-0.00326		670	0.01323	0.01263	-0.0321		780	0.05553	0.0297	0.00715	780	0.06484	0.01369	0.00451		780	0.03328	0.02214	0.00381	780	0.03649	0.02243	0.0017
784.5	-72.8119	-67.5468	-453.492	233.208		485.5	2.57226	2.53043	3.04838	2.47027		680	0.0122	-0.28331	0.00183		680	-0.08562	-0.06316	0.01265		680	0.01733	-0.0793	-0.02382		680	0.01009	-0.01519	-0.02817		790	0.03536	0.02319	0.00371	790	0.04979	0.01733	0.00859		790	0.02329	0.01756	0.00547	790	0.02752	0.0161	0.00541
784	-71.7678	-67.5672	-451.988	230.081		486	2.31689	2.31339	2.82302	2.2452		690	-0.02457	-0.28709	-0.01139		690	-0.55509	-0.08597	0.06439		690	0.00135	-0.18834	-0.02014		690	0.00424	-0.01872	-0.01874		800	0.03581	0.02594	0.00765	800	0.03022	0.000388563	-0.00434		800	0.01888	0.01237	0.00316	800	0.02166	0.01193	0.00367
783.5	-69.8396	-67.255	-454.934	229.311		486.5	2.10584	2.09452	2.62079	2.03089		700	0.00847	-0.24532	-0.04129		700	-0.29106	-0.08245	0.02979		700	-0.00755	-0.22958	-0.03968		700	0.01536	-0.01915	-0.02121
783	-69.3686	-66.1466	-456.168	228.996		487	1.88636	1.88488	2.40585	1.80484		710	0.00221	-0.21803	-0.00609		710	-0.4152	-0.05272	-0.04438		710	0.00659	-0.16858	-0.0124		710	0.01037	-0.00543	0.01025
782.5	-72.7377	-67.906	-456.414	228.685		487.5	1.68956	1.67654	2.2138	1.6195		720	-0.02598	-0.10066	0.00347		720	-0.26836	0.00317	0.03115		720	0.03769	-0.00342	-0.00732		720	-0.00879	-0.08344	-0.02631
782	-71.3716	-70.749	-453.403	229.72		488	1.50444	1.49332	2.04682	1.43815		730	-0.05709	-0.00051147	-0.00658		730	-0.17484	-0.02324	-0.02558		730	-0.01472	-0.03854	-0.03152		730	0.01417	-0.04367	-0.00817
781.5	-66.1523	-65.1461	-449.725	232.241		488.5	1.35249	1.3433	1.88972	1.27774		740	-0.13745	-0.01133	0.00204		740	-0.0488	-0.01502	0.0317		740	0.00295	-0.01442	-0.02581		740	0.04986	0.06121	-0.01631
781	-73.599	-71.3674	-452.774	228.264		489	1.21126	1.21783	1.77632	1.14836		750	-0.13994	-0.0565	0.06249		750	-0.10236	-0.00473	0.00267		750	-0.05636	-0.04763	0.00864		750	0.02494	0.03528	0.01177
780.5	-73.607	-72.0392	-453.512	229.231		489.5	1.10813	1.11161	1.68801	1.04154		760	-0.01474	-0.02406	-0.02701		760	0.05631	0.05831	0.01112		760	-0.03069	-0.04274	0.00106		760	-0.00014786	-0.0097	0.00684
780	-69.411	-69.1791	-451.52	237.862		490	1.02879	1.04234	1.62711	0.9579		770	0.02704	0.0327	-0.01925		770	-0.000337852	0.02852	-0.04487		770	0.02641	0.00694	-0.00261		770	0.06922	0.04134	-0.00711
779.5	-69.6148	-66.989	-450.523	235.501		490.5	0.99692	1.0043	1.58354	0.90941		780	0.03633	0.04423	0.00717		780	0.13078	0.04882	0.09244		780	0.03552	0.03531	-0.01247		780	0.11656	0.05619	0.000924424
779	-72.4009	-67.6435	-453.98	237.292		491	0.98302	0.97693	1.58569	0.88076		790	0.03188	0.02819	0.01055		790	0.07207	0.0847	0.02833		790	0.04943	0.00271	-0.00209		790	-0.00542	-0.01942	-0.01464
778.5	-72.5833	-68.5336	-450.505	234.915		491.5	0.99402	0.9821	1.60457	0.89279		800	0.02974	0.00908	-0.01121		800	0.08898	0.02517	-0.06477		800	0.07148	0.04928	-0.00253		800	0.12676	0.05643	0.01533
778	-73.1128	-62.8921	-450.814	238.194		492	1.04171	1.0089	1.63654	0.94283
777.5	-78.4455	-67.0064	-450.378	240.078		492.5	1.12782	1.08156	1.70944	1.00136
777	-84.3918	-70.9704	-453.94	240.582		493	1.23932	1.16944	1.81704	1.09551
776.5	-79.1462	-64.7414	-448.579	245.996		493.5	1.38718	1.32503	1.94801	1.22383
776	-78.6666	-64.2083	-448.655	246.997		494	1.60405	1.5133	2.12644	1.40971
775.5	-78.3819	-61.22	-448.36	245.441		494.5	1.84064	1.75016	2.35757	1.63165
775	-82.596	-57.6113	-450.16	244.612		495	2.1141	2.00651	2.63596	1.90396
774.5	-82.7998	-53.9345	-450.2	243.396		495.5	2.4412	2.3344	2.96007	2.20005
774	-80.4121	-53.8151	-449.354	242.264		496	2.77648	2.67841	3.32334	2.54212
773.5	-83.2138	-54.1647	-450.303	242.962		496.5	3.1242	3.04205	3.70884	2.92372
773	-82.5243	-56.1411	-452.142	246.82		497	3.49368	3.43305	4.09652	3.30818
772.5	-77.3512	-54.1384	-447.074	252.338		497.5	3.88061	3.81969	4.48392	3.69416
772	-80.9602	-54.8045	-452.029	250.175		498	4.25272	4.17968	4.86693	4.05513
771.5	-89.21	-57.3317	-456.843	250.102		498.5	4.58485	4.51744	5.20899	4.42178
771	-83.1504	-51.078	-456.363	251.894		499	4.88862	4.82934	5.51357	4.7532
770.5	-81.2906	-50.3629	-457.821	250.308		499.5	5.14211	5.08764	5.7609	5.0569
770	-80.783	-53.0138	-459.566	250.192		500	5.34181	5.29393	5.96333	5.28763
769.5	-77.7238	-47.134	-459.046	253.215		500.5	5.46317	5.41639	6.10682	5.4556
769	-80.3365	-50.1766	-460.154	253.976		501	5.53277	5.4941	6.17996	5.56235
768.5	-79.2268	-58.621	-461.98	253.607		501.5	5.55487	5.49681	6.21196	5.6041
768	-78.1809	-54.5141	-462.793	257.857		502	5.51634	5.44755	6.16578	5.57782
767.5	-80.6526	-51.5807	-462.78	257.532		502.5	5.38631	5.31519	6.08112	5.46634
767	-85.6299	-56.9323	-467.221	255.537		503	5.19156	5.14147	5.91963	5.29699
766.5	-85.1966	-59.2371	-466.35	254.417		503.5	4.97192	4.92493	5.70284	5.09029
766	-89.6187	-64.1363	-473.253	248.496		504	4.69565	4.62768	5.44849	4.82946
765.5	-82.5024	-63.4201	-467.59	251.334		504.5	4.3877	4.32699	5.13406	4.51643
765	-75.6036	-64.43	-463.073	252.815		505	4.08312	3.98078	4.84006	4.19705
764.5	-78.6749	-69.6367	-464.164	254.196		505.5	3.74599	3.63107	4.52448	3.85011
764	-74.0711	-66.5713	-462.11	260.494		506	3.41336	3.29413	4.22318	3.548
763.5	-79.7575	-66.009	-464.306	262.888		506.5	3.07056	2.99165	3.92892	3.23614
763	-83.6235	-71.8449	-467.364	260.04		507	2.81076	2.71709	3.67792	2.96161
762.5	-85.7121	-72.8727	-467.893	259.095		507.5	2.57039	2.48108	3.47897	2.70146
762	-83.7147	-74.1556	-465.955	260.021		508	2.40221	2.3073	3.34153	2.50086
761.5	-88.4984	-76.6122	-466.735	258.007		508.5	2.30329	2.19297	3.25656	2.36917
761	-89.0262	-80.2809	-466.201	259.415		509	2.27513	2.17556	3.23847	2.31779
760.5	-79.3714	-73.2339	-458.81	265.288		509.5	2.32549	2.22077	3.31922	2.34461
760	-82.4587	-67.5554	-460.635	269.304		510	2.44794	2.35664	3.47718	2.47945
759.5	-80.2531	-63.8603	-455.095	276.431		510.5	2.68274	2.58123	3.71171	2.68555
759	-78.4635	-60.5657	-454.637	280.081		511	3.00342	2.91492	4.02262	3.00928
758.5	-89.2536	-64.5434	-460.38	275.819		511.5	3.43872	3.3537	4.48107	3.45281
758	-90.1988	-62.8493	-459.938	274.949		512	3.98703	3.87377	4.99549	3.98548
757.5	-95.0366	-61.9027	-456.947	274.234		512.5	4.62876	4.52435	5.64256	4.63716
757	-93.2195	-60.5627	-459.198	273.485		513	5.39049	5.28152	6.43626	5.3883
756.5	-96.155	-64.1618	-457.354	273.99		513.5	6.29261	6.13876	7.30497	6.22486
756	-91.6771	-60.2084	-456.552	278.151		514	7.26656	7.10187	8.22817	7.17049
755.5	-89.114	-60.5008	-454.666	283.801		514.5	8.31434	8.09855	9.25428	8.18338
755	-89.8903	-58.1262	-452.858	287.534		515	9.37837	9.16149	10.3193	9.23929
754.5	-89.4183	-59.2532	-459.372	285.466		515.5	10.4485	10.2298	11.4163	10.3302
754	-86.3753	-59.2461	-462.337	284.543		516	11.5143	11.2827	12.5123	11.4195
753.5	-85.4565	-59.8137	-463.787	282.868		516.5	12.5374	12.2987	13.547	12.4093
753	-86.6858	-59.7251	-465.69	283.346		517	13.4648	13.1987	14.4854	13.356
752.5	-89.3515	-64.5563	-471.279	284.298		517.5	14.2442	14.0343	15.3313	14.1719
752	-90.0031	-65.5863	-472.891	283.343		518	14.9192	14.7432	16.037	14.8796
751.5	-90.3136	-75.4544	-479.124	280.847		518.5	15.4564	15.2693	16.5766	15.4299
751	-87.6803	-77.0582	-480.079	283.785		519	15.8263	15.6282	16.9348	15.7982
750.5	-91.7461	-82.8978	-479.677	282.463		519.5	15.9937	15.7897	17.1561	15.9767
750	-91.2703	-79.9154	-478.488	285.791		520	15.9783	15.8114	17.2083	16.008
749.5	-92.4146	-81.0243	-482.314	286.684		520.5	15.7768	15.6452	17.0707	15.8281
749	-95.1131	-79.6905	-482.285	286.049		521	15.426	15.252	16.7316	15.4873
748.5	-92.4002	-82.0006	-479.76	285.595		521.5	14.8504	14.7198	16.2301	15.005
748	-93.1123	-78.5872	-478.716	289.556		522	14.1226	14.0039	15.5985	14.3734
747.5	-93.1889	-80.7316	-473.256	295.518		522.5	13.3216	13.1831	14.8534	13.621
747	-92.3568	-79.9348	-473.924	295.911		523	12.3811	12.2674	14.0258	12.7583
746.5	-89.5351	-73.6577	-470.125	296.829		523.5	11.4177	11.2921	13.1032	11.8236
746	-88.1437	-69.463	-465.45	299.164		524	10.4167	10.2952	12.125	10.8456
745.5	-84.0151	-67.4948	-461.672	303.915		524.5	9.40196	9.26535	11.1471	9.86687
745	-85.186	-65.8427	-460.909	307.715		525	8.3885	8.29406	10.2433	8.95259
744.5	-83.5106	-67.4937	-459.95	309.402		525.5	7.50581	7.36079	9.38102	8.09675
744	-76.1137	-61.1145	-456.846	316.451		526	6.68376	6.47263	8.57907	7.27922
743.5	-77.0186	-68.3489	-463.438	315.261		526.5	5.89077	5.68476	7.88238	6.54384
743	-75.8773	-66.9384	-462.123	311.681		527	5.23005	4.99528	7.2805	5.90888
742.5	-75.6926	-67.2609	-461.04	314.797		527.5	4.63461	4.40213	6.80008	5.40426
742	-75.6342	-65.9737	-464.599	318.353		528	4.18786	3.89897	6.39673	4.9338
741.5	-75.6604	-67.1462	-464.724	316.923		528.5	3.79319	3.47691	6.0713	4.59172
741	-79.0784	-70.8094	-466.152	313.212		529	3.48775	3.14918	5.85507	4.34524
740.5	-83.4723	-77.2274	-469.952	310.313		529.5	3.25974	2.91333	5.70078	4.14294
740	-100.839	-77.6902	-486.034	299.757		530	3.11409	2.7218	5.58531	3.98854
739.5	-100.056	-75.1185	-486.456	304.877		530.5	3.01785	2.58649	5.52676	3.90314
739	-100.568	-70.3977	-487.86	307.09		531	2.95355	2.48409	5.52191	3.85481
738.5	-100.483	-74.6191	-487.989	309.853		531.5	2.91489	2.41718	5.55144	3.85664
738	-102.186	-74.0795	-487.057	309.407		532	2.88579	2.35841	5.61488	3.87007
737.5	-100.379	-66.0574	-485.122	311.746		532.5	2.89236	2.30295	5.71782	3.93774
737	-100.087	-67.3499	-483.506	309.955		533	2.91255	2.27587	5.85512	3.9857
736.5	-90.1665	-55.1208	-476.553	322.43		533.5	2.96049	2.25902	6.01923	4.08426
736	-93.2927	-57.3376	-476.313	323.409		534	3.01086	2.25474	6.1693	4.18891
735.5	-93.6343	-55.7255	-472.178	325.758		534.5	3.06204	2.26767	6.35615	4.29605
735	-93.7805	-51.6219	-467.892	327.462		535	3.11999	2.27375	6.56775	4.44473
734.5	-94.7834	-49.0622	-464.726	330.436		535.5	3.18826	2.28478	6.79254	4.58064
734	-94.837	-47.6685	-467.355	330.209		536	3.27051	2.3011	7.00172	4.75725
733.5	-91.3731	-42.1042	-466.564	335.304		536.5	3.36536	2.35205	7.27005	4.9174
733	-90.3982	-47.3767	-467.352	336.631		537	3.47217	2.37409	7.53404	5.10223
732.5	-86.5876	-45.6809	-466.229	337.633		537.5	3.59326	2.39737	7.81663	5.27277
732	-87.4831	-46.3817	-469.769	336.276		538	3.6975	2.44064	8.15324	5.49548
731.5	-91.6865	-52.7199	-475.165	333.994		538.5	3.80257	2.49612	8.49858	5.71555
731	-92.5024	-54.9878	-476.453	334.281		539	3.90913	2.54297	8.85664	5.96876
730.5	-95.5933	-57.3081	-483.266	332.719		539.5	4.04976	2.58482	9.18727	6.22187
730	-99.6871	-63.5716	-489.328	325.286		540	4.19622	2.65413	9.56086	6.48391
729.5	-98.3228	-65.4265	-491.189	324.319		540.5	4.03606	2.4048	9.64377	6.34811
729	-98.7926	-69.7136	-496.64	322.459		541	4.19838	2.45458	10.0737	6.63514
728.5	-94.8884	-72.4848	-497.995	322.426		541.5	4.36979	2.51746	10.5282	6.92155
728	-94.7966	-75.9308	-501.69	321.025		542	4.55951	2.57271	10.9674	7.21702
727.5	-93.7747	-79.436	-504.423	320.767		542.5	4.73952	2.64961	11.4303	7.53899
727	-92.469	-81.8686	-504.621	320.22		543	4.92943	2.73077	11.9295	7.87174
726.5	-92.9296	-83.1584	-505.301	322.963		543.5	5.13835	2.79356	12.4367	8.21063
726	-96.222	-89.8587	-507.149	317.885		544	5.33804	2.88208	13.0028	8.52945
725.5	-94.2578	-88.7115	-505.812	320.326		544.5	5.57315	2.97656	13.567	8.909
725	-92.6368	-88.959	-507.686	318.131		545	5.82145	3.08382	14.1723	9.29117
724.5	-94.794	-93.4961	-510.507	314.163		545.5	6.07286	3.19945	14.7887	9.72845
724	-94.052	-93.958	-507.172	317.025		546	6.33451	3.31286	15.4586	10.1635
723.5	-93.8715	-91.7481	-504.006	321.417		546.5	6.61783	3.44417	16.1295	10.5755
723	-95.5463	-89.0984	-506.01	320.064		547	6.89884	3.5592	16.8499	11.0616
722.5	-94.8638	-88.6209	-503.35	320.132		547.5	7.19133	3.72547	17.6375	11.5344
722	-98.0036	-90.1958	-506.092	322.37		548	7.50824	3.85006	18.4127	12.0739
721.5	-99.3525	-92.1161	-509.062	320.865		548.5	7.86036	3.99585	19.2625	12.599
721	-99.9113	-90.2375	-508.152	322.27		549	8.21862	4.14526	20.1242	13.1379
720.5	-97.8221	-89.6715	-510.816	322.03		549.5	8.56302	4.30659	21.038	13.7459
720	-97.1901	-83.758	-508.096	323.255		550	8.93505	4.46466	21.9825	14.3663
719.5	-95.1531	-80.9522	-504.924	327.273		550.5	9.33184	4.68216	22.9858	14.9963
719	-93.8957	-83.4164	-504.921	330.929		551	9.74212	4.849	24.0113	15.6651
718.5	-88.311	-77.1735	-500.952	336.876		551.5	10.1967	5.03698	25.128	16.4109
718	-88.2255	-75.7998	-498.597	340.239		552	10.6356	5.25194	26.2842	17.2194
717.5	-89.4237	-72.5454	-501.277	340.217		552.5	11.1313	5.45834	27.4537	18.0115
717	-85.9029	-74.3501	-500.567	343.693		553	11.6198	5.66085	28.7114	18.8061
716.5	-83.4224	-77.4939	-497.992	348.325		553.5	12.1113	5.8857	30.0224	19.658
716	-87.8187	-80.126	-499.803	348.089		554	12.671	6.09799	31.3859	20.5469
715.5	-79.2552	-73.2099	-496.8	353.121		554.5	13.2041	6.30064	32.8787	21.461
715	-77.5902	-71.1404	-493.488	355.644		555	13.8152	6.55144	34.3771	22.4225
714.5	-81.7377	-75.1716	-495.861	354.304		555.5	14.4567	6.79961	35.8719	23.4586
714	-86.0103	-75.8269	-496.54	352.51		556	15.0738	7.05041	37.4581	24.5279
713.5	-84.3403	-75.6451	-498.884	356.922		556.5	15.7197	7.33684	39.0905	25.6613
713	-86.0859	-78.6664	-500.061	356.771		557	16.4036	7.6124	40.8005	26.7774
712.5	-86.2455	-80.3477	-502.21	354.752		557.5	17.0774	7.88122	42.5128	27.9668
712	-86.4918	-81.7953	-501.115	356.355		558	17.8039	8.20768	44.2686	29.1709
711.5	-89.8109	-82.4018	-503.58	357.464		558.5	18.586	8.4992	46.1123	30.4406
711	-90.8678	-85.5058	-504.87	357.46		559	19.3427	8.80495	48.0019	31.7402
710.5	-90.8772	-86.1034	-505.475	358.209		559.5	20.1769	9.10655	49.9519	33.0905
710	-93.3635	-87.308	-508.09	357.55		560	20.9632	9.46507	51.9824	34.4708
709.5	-92.4528	-85.3711	-507.475	358.587		560.5	21.8145	9.80623	54.1409	35.8808
709	-94.9228	-89.1556	-508.929	355.274		561	22.7183	10.1452	56.3236	37.4522
708.5	-96.1206	-89.1821	-510.565	356.257		561.5	23.676	10.5426	58.5013	39.0285
708	-92.0245	-88.5547	-510.085	358.716		562	24.6059	10.8972	60.7748	40.6654
707.5	-87.5259	-86.9334	-506.466	361.037		562.5	25.5801	11.2797	63.103	42.3145
707	-92.2498	-89.5091	-507.15	358.495		563	26.5544	11.6976	65.4965	44.0305
706.5	-89.0628	-88.471	-505.515	360.14		563.5	27.5894	12.0846	68.0121	45.8779
706	-89.6051	-86.3349	-505.484	363.175		564	28.6295	12.4632	70.6228	47.7925
705.5	-91.2467	-89.195	-507.196	360.97		564.5	29.7254	12.8748	73.3377	49.5945
705	-90.7366	-89.7776	-506.449	361.862		565	30.8927	13.2954	76.0919	51.5528
704.5	-87.5759	-87.6516	-506.249	359.564		565.5	32.0468	13.7364	78.982	53.5681
704	-87.9173	-85.213	-509.375	358.631		566	33.2631	14.2368	81.9873	55.6586
703.5	-90.0431	-88.9362	-510.039	357.338		566.5	34.4723	14.7051	85.1363	57.8986
703	-92.4754	-89.7887	-511.012	356.699		567	35.774	15.1961	88.3361	60.2071
702.5	-90.0975	-88.6425	-508.89	357.05		567.5	37.0066	15.6778	91.5711	62.5891
702	-90.2027	-88.5364	-507.929	357.734		568	38.3512	16.1856	94.9246	65.0128
701.5	-94.3214	-87.7919	-508.082	359.29		568.5	39.7518	16.6816	98.381	67.5522
701	-96.5794	-93.4218	-510.212	357.251		569	41.192	17.2014	101.729	70.0491
700.5	-95.3751	-90.6462	-509.067	361.015		569.5	42.676	17.7933	105.27	72.6225
700	-99.2393	-92.9449	-511.364	357.688		570	44.2989	18.3015	108.932	75.4298
699.5	-95.8299	-89.2556	-510.101	361.968		570.5	45.8929	18.8972	112.736	78.2441
699	-95.2993	-86.8183	-509.829	361.864		571	47.5721	19.5415	116.683	81.1861
698.5	-93.4485	-86.3526	-508.636	363.463		571.5	49.3065	20.1563	120.665	84.2296
698	-95.9445	-88.5627	-509.756	365.522		572	51.0622	20.8185	124.631	87.1843
697.5	-97.3429	-86.6736	-507.178	371.882		572.5	52.8487	21.5016	128.766	90.2653
697	-94.0473	-83.2347	-505.726	373.13		573	54.7698	22.1791	133.01	93.5259
696.5	-94.5774	-84.9803	-506.549	375.93		573.5	56.645	22.8578	137.364	96.7999
696	-97.3759	-85.801	-508.001	377.49		574	58.6196	23.522	141.706	100.168
695.5	-94.651	-85.4995	-508.202	380.411		574.5	60.6007	24.2365	146.136	103.552
695	-96.179	-88.3363	-509.464	377.139		575	62.8166	24.9606	150.745	106.852
694.5	-96.4648	-89.1631	-508.059	379.832		575.5	64.9637	25.6758	155.354	110.408
694	-97.4941	-89.7215	-507.518	380.014		576	67.2399	26.3911	160.248	113.935
693.5	-97.4515	-85.0452	-506.473	383.817		576.5	69.5861	27.1195	164.965	117.599
693	-98.3778	-86.41	-506.035	385.395		577	71.9491	27.888	169.757	121.281
692.5	-98.6974	-81.2326	-501.078	392.521		577.5	74.3148	28.6429	174.797	125.065
692	-99.8291	-79.9564	-502.109	393.895		578	76.6757	29.4055	179.983	128.967
691.5	-98.4442	-78.6715	-499.361	399.409		578.5	79.1051	30.2187	185.217	132.931
691	-99.0053	-79.9534	-498.918	398.318		579	81.678	30.9836	190.355	136.907
690.5	-98.861	-73.4272	-495.503	405.91		579.5	84.2661	31.7325	195.517	140.932
690	-99.1115	-70.7094	-493.5	407.473		580	86.8801	32.5543	200.74	145.025
689.5	-97.6993	-70.7063	-492.249	411.654		580.5	89.651	33.4069	206.101	149.144
689	-100.052	-68.9964	-491.038	413.691		581	92.3854	34.2623	211.552	153.417
688.5	-103.756	-67.0349	-490.891	418.286		581.5	95.1371	35.0654	216.997	157.575
688	-100.89	-62.8921	-487.439	424.356		582	97.9695	35.9447	222.534	161.879
687.5	-98.9587	-61.5003	-486.173	428.336		582.5	100.945	36.7858	228.14	166.293
687	-98.849	-65.7147	-486.826	428.685		583	103.989	37.6347	233.667	170.665
686.5	-98.12	-64.5281	-488.226	431.865		583.5	106.923	38.5664	239.162	175.171
686	-100.994	-65.7135	-490.017	432.463		584	110.013	39.4468	244.665	179.675
685.5	-98.8034	-66.1718	-488.177	434.563		584.5	113.194	40.4558	250.276	184.156
685	-100.445	-68.1987	-490.575	432.478		585	116.336	41.3875	256.093	188.616
684.5	-103.766	-75.2649	-494.898	431.201		585.5	119.72	42.2949	261.762	193.099
684	-105.442	-79.0332	-498.694	430.917		586	123.155	43.1652	267.586	197.625
683.5	-108.289	-81.2649	-498.718	429.206		586.5	126.493	44.0686	273.201	202.157
683	-106.645	-79.3703	-499.083	430.588		587	129.927	45.0357	278.798	206.614
682.5	-106.269	-79.9948	-501.752	430.313		587.5	133.384	45.9853	284.554	211.31
682	-101.507	-80.4506	-501.401	432.146		588	136.842	47.0004	290.334	215.935
681.5	-105.535	-85.0571	-507.884	431.77		588.5	140.305	48.0049	296.065	220.615
681	-108.162	-88.5584	-511.936	430.98		589	143.908	48.9647	301.834	225.444
680.5	-112.65	-95.3258	-520.834	425.357		589.5	147.378	50.0209	307.533	230.195
680	-111.154	-99.9811	-523.017	424.69		590	151.176	51.064	313.306	234.974
679.5	-112.235	-103.43	-528.305	426.779		590.5	154.91	52.1618	319.118	239.74
679	-114.546	-106.277	-530.728	429.261		591	158.629	53.1946	324.975	244.616
678.5	-111.02	-105.502	-531.186	432.985		591.5	162.459	54.2263	330.991	249.457
678	-112.226	-108.899	-532.045	435.624		592	166.362	55.2418	337.061	254.326
677.5	-112.641	-112.574	-536.06	438.952		592.5	170.077	56.3416	342.927	259.264
677	-115.037	-117.414	-540.031	438.611		593	173.926	57.3919	348.715	264.242
676.5	-118.646	-120.173	-542.735	440.443		593.5	177.823	58.558	354.55	269.363
676	-117.707	-120.539	-544.057	442.42		594	181.677	59.7409	360.622	274.418
675.5	-119.271	-122.207	-546.292	441.514		594.5	185.813	60.8631	366.601	279.478
675	-120.057	-121.116	-545.358	443.315		595	189.641	61.9747	372.668	284.66
674.5	-116.203	-116.581	-543.306	446.514		595.5	193.564	63.1306	378.726	289.892
674	-115.781	-114.99	-539.357	452.222		596	197.603	64.2414	384.612	294.91
673.5	-115.772	-115.814	-540.581	452.942		596.5	201.747	65.2448	390.303	299.981
673	-114.793	-113.576	-540.046	454.358		597	205.806	66.3234	395.82	304.84
672.5	-115.845	-113.093	-541.037	456.498		597.5	209.861	67.3641	401.459	309.73
672	-117.453	-114.438	-543.244	455.633		598	213.955	68.4569	407.154	314.777
671.5	-113.961	-112.014	-541.466	457.698		598.5	217.93	69.5568	412.65	319.658
671	-113.738	-114.381	-542.901	456.169		599	221.803	70.7677	418.043	324.674
670.5	-113.27	-111.924	-539.734	456.751		599.5	225.858	71.8008	423.338	329.337
670	-111.033	-113.158	-539.587	457.034		600	229.815	72.9018	428.58	334.229
669.5	-110.914	-114.521	-539.951	460.917		600.5	233.992	73.9651	433.57	338.806
669	-111.138	-117.15	-540.155	461.3		601	238.178	75.0524	438.613	343.212
668.5	-109.741	-120.383	-541.152	462.898		601.5	242.22	76.1257	443.63	347.842
668	-110.186	-123.116	-541.054	461.828		602	246.095	77.1045	448.168	352.261
667.5	-110.299	-120.53	-541.214	464.054		602.5	250.04	78.101	452.602	356.652
667	-111.411	-120.053	-539.535	465.854		603	254.01	79.1103	456.995	361.002
666.5	-115.665	-127.047	-541.446	462.897		603.5	258.023	80.1439	461.222	365.207
666	-115.964	-126.495	-540.981	463.006		604	261.829	81.133	465.216	369.298
665.5	-114.06	-124.238	-538.223	464.219		604.5	265.67	82.1358	469.488	373.231
665	-114.376	-125.882	-539.511	464.761		605	269.231	83.1977	473.396	377.01
664.5	-111.306	-121.833	-539.721	469.822		605.5	272.885	84.2501	477.45	380.855
664	-110.508	-121.692	-540.234	471.762		606	276.491	85.1732	481.274	384.635
663.5	-110.043	-118.003	-538.675	475.276		606.5	280.157	86.1059	484.886	388.083
663	-110.342	-119.805	-539.354	475.4		607	283.814	86.8833	488.5	391.322
662.5	-110.804	-119.653	-539.929	477.527		607.5	287.306	87.7373	491.665	394.717
662	-110.589	-119.384	-539.955	480.196		608	290.431	88.7125	494.699	397.866
661.5	-111.175	-117.942	-539.572	482.453		608.5	293.537	89.5827	497.692	400.834
661	-113.286	-121.925	-542.523	483.376		609	296.515	90.3791	500.523	403.857
660.5	-114.77	-120.174	-544.107	483.653		609.5	299.299	91.1357	503.123	406.753
660	-112.556	-119.895	-544.489	485.887		610	302.375	91.9623	505.563	409.314
659.5	-111.545	-120.271	-546.276	486.498		610.5	305.17	92.7492	507.809	411.892
659	-111.88	-117.784	-545.75	487.17		611	307.827	93.6409	510.098	414.396
658.5	-114.669	-115.064	-543.917	488.604		611.5	310.466	94.4866	512.156	416.501
658	-114.469	-112.15	-544.247	492.025		612	313.208	95.2743	514.032	418.395
657.5	-117.128	-116.574	-546.721	492.876		612.5	315.763	96.0417	515.693	420.372
657	-120.881	-121.915	-546.684	491.327		613	318.297	96.7256	517.158	422.322
656.5	-121.557	-119.959	-548.172	491.523		613.5	320.701	97.389	518.718	424.172
656	-121.205	-121.977	-548.147	491.337		614	322.907	98.0758	519.792	425.907
655.5	-123.307	-124.742	-549.369	489.591		614.5	324.926	98.6824	520.68	427.285
655	-123.583	-125.123	-548.675	490.447		615	326.966	99.3325	521.3	428.74
654.5	-119.474	-125.085	-545.498	494.327		615.5	328.988	99.9664	522.065	430.214
654	-119.001	-128.468	-546.636	495.13		616	330.925	100.5	522.686	431.468
653.5	-119.087	-127.544	-546.972	499.415		616.5	332.804	100.933	523.092	432.505
653	-118.227	-125.532	-547.216	500.767		617	334.487	101.444	523.329	433.246
652.5	-118.268	-128.686	-550.887	504.268		617.5	336.16	102.011	523.277	434.023
652	-117.912	-131.603	-550.006	507.373		618	337.745	102.522	523.064	434.532
651.5	-120.504	-135.277	-548.052	507.023		618.5	339.257	102.998	522.785	435.09
651	-119.468	-133.077	-550.458	509.174		619	340.634	103.416	522.344	435.351
650.5	-120.104	-132.99	-552.167	511.82		619.5	341.908	103.759	521.805	435.51
650	-118.935	-133.138	-552.152	516.006		620	342.79	104.099	521.078	435.575
649.5	-121.285	-134.763	-554.515	520.784		620.5	343.71	104.382	520.531	435.615
649	-120.397	-136.31	-553.09	524.541		621	344.496	104.736	519.616	435.541
648.5	-120.9	-136.607	-554.891	527.001		621.5	345.285	105.106	518.642	435.196
648	-123.381	-137.171	-558.116	525.866		622	345.831	105.359	517.196	434.693
647.5	-124.212	-135.002	-556.87	528.201		622.5	346.42	105.651	516.031	434.227
647	-126.089	-135.64	-556.139	526.523		623	346.796	105.836	514.605	433.714
646.5	-128.79	-136.997	-555.668	530.062		623.5	347.292	106.176	513.132	432.791
646	-131.811	-140.976	-557.459	528.387		624	347.512	106.286	511.395	431.758
645.5	-129.29	-140.18	-559.182	528.382		624.5	347.783	106.405	509.339	430.788
645	-130.76	-144.463	-561.239	527.166		625	347.784	106.53	507.461	429.75
644.5	-128.677	-142.639	-560.213	528.457		625.5	347.889	106.638	505.514	428.662
644	-130.585	-148.549	-562.996	527.895		626	347.649	106.637	503.565	427.511
643.5	-131.127	-148.546	-563.654	526.817		626.5	347.215	106.697	501.236	426.023
643	-128.434	-145.745	-558.734	529.652		627	346.805	106.643	498.894	424.612
642.5	-128.476	-144.251	-560.728	529.315		627.5	346.404	106.588	496.444	423.139
642	-130.988	-142.852	-562.714	529.914		628	345.959	106.578	493.948	421.641
641.5	-132.521	-143.625	-560.302	533.305		628.5	345.517	106.612	491.194	419.989
641	-132.836	-144.465	-562.019	534.474		629	344.855	106.552	488.365	417.995
640.5	-132.453	-146.49	-563.267	536.553		629.5	344.164	106.431	485.831	415.989
640	-134.911	-149.002	-563.97	536.907		630	343.292	106.211	482.868	413.943
639.5	-133.584	-144.768	-561.917	539.84		630.5	342.415	105.945	479.878	411.806
639	-135.98	-147.809	-565.02	538.842		631	341.54	105.764	476.673	409.688
638.5	-138.79	-148.583	-564.957	541.258		631.5	340.541	105.568	473.328	407.262
638	-136.989	-149.521	-565.87	541.049		632	339.197	105.309	470.002	405.001
637.5	-132.648	-145.533	-565.296	546.54		632.5	337.948	105.134	466.738	402.72
637	-132.483	-149.403	-566.648	547.186		633	336.715	104.801	463.534	400.305
636.5	-132.318	-150.246	-569.831	548.968		633.5	335.289	104.532	459.934	397.736
636	-134.787	-151.638	-569.48	549.715		634	333.963	104.262	456.512	395.158
635.5	-132.61	-154.995	-570.231	548.667		634.5	332.515	103.837	452.888	392.414
635	-131.37	-154.17	-571.212	549.57		635	331.026	103.459	449.119	389.771
634.5	-130.912	-156.801	-571.46	550.161		635.5	329.31	103.121	445.46	386.973
634	-128.205	-158.145	-572.894	550.059		636	327.531	102.668	441.814	384.06
633.5	-130.757	-160.807	-574.588	551.382		636.5	325.786	102.188	438.28	381.045
633	-125.527	-159.528	-574.04	554.201		637	323.949	101.767	434.581	378.154
632.5	-122.864	-159.066	-571.703	558.179		637.5	322.006	101.314	430.571	375.136
632	-121.714	-162.363	-574.188	558.171		638	320.166	100.823	426.721	372.31
631.5	-125.291	-166.289	-577.289	559.378		638.5	318.126	100.491	423.071	369.3
631	-128.053	-166.869	-578.929	557.733		639	315.942	99.9868	419.271	366.248
630.5	-126.593	-162.753	-577.075	560.676		639.5	313.917	99.4433	415.487	363.112
630	-127.673	-163.252	-577.32	560.404		640	311.769	98.93	411.57	360.031
629.5	-127.925	-164.186	-580.283	562.866		640.5	309.737	98.4263	407.701	356.806
629	-126.577	-160.874	-577.6	566.245		641	307.54	97.9148	403.709	353.518
628.5	-129.218	-164.908	-579.64	566.457		641.5	305.317	97.3264	399.702	350.331
628	-130.835	-165.283	-578.268	569.244		642	303.025	96.7654	395.704	347.085
627.5	-129.902	-164.231	-578.129	573.221		642.5	300.694	96.0727	391.745	343.823
627	-125.975	-161.057	-577.152	577.471		643	298.508	95.5566	388.028	340.748
626.5	-128.884	-165.365	-579.529	577.206		643.5	296.007	94.941	384.058	337.593
626	-131.394	-162.968	-581.649	578.687		644	293.658	94.3245	380.267	334.381
625.5	-130.787	-167.408	-582.037	579.196		644.5	291.342	93.7841	376.122	331.081
625	-129.591	-167.342	-580.789	582.051		645	288.766	93.2246	372.145	327.872
624.5	-128.644	-167.269	-578.535	585.079		645.5	286.397	92.4909	368.196	324.686
624	-127.994	-171.335	-579.777	585.353		646	284.02	91.7836	364.315	321.386
623.5	-124.353	-168.274	-579.683	591.059		646.5	281.583	91.1859	360.316	318.045
623	-124.329	-171.03	-580.76	591.575		647	279.24	90.5554	356.36	314.778
622.5	-125.067	-175.195	-581.981	591.109		647.5	276.701	89.876	352.323	311.523
622	-122.473	-172.694	-583.33	591.911		648	274.052	89.1013	348.429	308.169
621.5	-121.455	-171.499	-584.629	595.647		648.5	271.571	88.3894	344.594	304.879
621	-122.651	-173.454	-584.484	595.611		649	269.099	87.7126	340.957	301.51
620.5	-123.93	-177.095	-584.809	592.925		649.5	266.595	86.9873	337.111	298.31
620	-123.578	-179.749	-586.258	595.804		650	263.792	86.258	333.281	295.082
619.5	-119.837	-178.003	-586.209	598.095		650.5	261.211	85.555	329.502	292.098
619	-119.223	-175.274	-584.986	600.329		651	258.515	84.8259	325.825	288.859
618.5	-119.926	-175.928	-584.727	599.952		651.5	256.01	84.0735	322.308	285.517
618	-121.015	-176.43	-586.832	599.677		652	253.567	83.3477	318.626	282.059
617.5	-121.282	-174.972	-589.867	602.858		652.5	250.839	82.5008	315.079	279.043
617	-127.059	-179.246	-591.393	599.826		653	248.209	81.6354	311.335	275.82
616.5	-126.401	-179.436	-592.793	602.679		653.5	245.8	80.8096	307.796	272.741
616	-128.233	-178.309	-592.302	602.252		654	243.272	80.0104	304.129	269.514
615.5	-126.08	-180.195	-593.748	606.081		654.5	240.759	79.3021	300.633	266.354
615	-127.75	-182.856	-596.551	606.013		655	238.12	78.4585	297.134	263.309
614.5	-127.673	-180.709	-597.002	608.309		655.5	235.481	77.6752	293.712	260.081
614	-128.059	-180.788	-599.744	610.8		656	233.097	76.9252	290.44	256.929
613.5	-127.236	-179.978	-598.402	614.233		656.5	230.674	76.1324	287.056	253.91
613	-128.207	-181.671	-599.947	615.493		657	227.941	75.3134	283.563	251.003
612.5	-127.701	-183.444	-600.368	616.725		657.5	225.437	74.4442	280.262	248
612	-126.695	-182.386	-602.01	619.791		658	222.916	73.6833	276.977	244.968
611.5	-125.602	-183.239	-600.411	622.626		658.5	220.465	72.9768	273.707	242.021
611	-123.553	-181.184	-599.051	625.152		659	218.087	72.2169	270.551	239.193
610.5	-120.959	-180.1	-600.171	626.944		659.5	215.708	71.4173	267.142	236.223
610	-118.436	-177.974	-598.781	631.246		660	213.276	70.6954	263.944	233.518
609.5	-119.147	-177.213	-599.188	635.618		660.5	210.856	69.9557	260.685	230.812
609	-119.048	-177.155	-599.913	636.476		661	208.456	69.2576	257.436	228.192
608.5	-114.793	-174.953	-598.488	638.53		661.5	206.247	68.5492	254.414	225.537
608	-113.835	-176.541	-597.719	639.468		662	203.756	67.8607	251.517	222.797
607.5	-112.597	-176.772	-596.847	640.231		662.5	201.365	67.1398	248.552	220.189
607	-112.693	-175.538	-594.715	642.178		663	198.9	66.3839	245.668	217.643
606.5	-113.027	-173.173	-595.93	642.519		663.5	196.645	65.6191	242.643	214.974
606	-112.601	-172.609	-596.715	644.368		664	194.399	65.0079	239.645	212.69
605.5	-111.158	-174.329	-600.096	642.953		664.5	192.087	64.3049	236.604	210.226
605	-111.909	-173.215	-601.477	642.996		665	189.883	63.6681	233.906	207.73
604.5	-112.376	-175.207	-601.624	642.075		665.5	187.678	63.0107	231.079	205.246
604	-111.956	-175.679	-603.833	642.335		666	185.691	62.3751	228.237	202.901
603.5	-110.201	-176.248	-603.242	644.075		666.5	183.55	61.5817	225.503	200.47
603	-105.973	-171.974	-602.187	647.347		667	181.454	60.8888	222.826	198.14
602.5	-107.447	-174.971	-603.051	647.595		667.5	179.304	60.2357	220.249	195.679
602	-107.65	-173.232	-601.041	648.615		668	177.264	59.6504	217.413	193.391
601.5	-106.905	-168.984	-603.036	652.059		668.5	175.206	58.9971	214.736	190.948
601	-102.874	-165.409	-601.002	655.414		669	173.183	58.3437	212.193	188.676
600.5	-100.645	-165.087	-603.784	659.716		669.5	171.218	57.7299	209.685	186.46
600	-89.7985	-165.591	-591.552	670.078		670	169.33	57.0111	206.956	184.309
599.5	-95.2971	-163.963	-591.119	672.967		670.5	167.304	56.3446	204.279	182.064
599	-94.0335	-163.207	-589.379	674.398		671	165.379	55.7518	201.637	179.756
598.5	-92.9174	-160.357	-591.584	677.049		671.5	163.505	55.1293	199.219	177.5
598	-92.9478	-161.444	-591.266	680.287		672	161.557	54.5463	196.776	175.198
597.5	-94.0773	-164.369	-592.892	681.383		672.5	159.714	53.8622	194.409	172.919
597	-90.878	-164.251	-590.349	683.659		673	157.734	53.1939	191.963	170.711
596.5	-88.7948	-163.016	-586.127	686.955		673.5	155.893	52.5904	189.454	168.563
596	-85.9629	-159.49	-585.936	688.882		674	153.992	51.8896	186.872	166.432
595.5	-85.5153	-158.954	-584.22	692.998		674.5	152.155	51.2844	184.587	164.329
595	-84.4304	-159.241	-583.986	694.481		675	150.275	50.7047	182.223	162.349
594.5	-82.6078	-158.537	-580.534	696.37		675.5	148.505	50.2127	179.853	160.207
594	-81.2616	-160.114	-580.711	697.388		676	146.659	49.5888	177.467	158.249
593.5	-74.1095	-158.141	-577.838	703.116		676.5	144.777	49.0364	175.315	156.298
593	-70.8936	-156.869	-576.932	706.194		677	142.844	48.4581	173.171	154.279
592.5	-68.7079	-150.996	-575.329	711.337		677.5	141.121	47.8969	170.833	152.125
592	-64.8687	-149.302	-570.245	714.869		678	139.295	47.2829	168.516	150.077
591.5	-60.5175	-143.705	-565.093	720.005		678.5	137.555	46.6875	166.51	148.171
591	-57.5908	-139.065	-562.36	724.955		679	135.81	46.0713	164.338	146.247
590.5	-49.6833	-130.557	-560.042	732.359		679.5	134.095	45.4912	162.26	144.407
590	-47.7689	-127.33	-559.29	734.871		680	132.407	44.8357	160.046	142.552
589.5	-45.2287	-124.204	-556.388	740.372		680.5	130.73	44.219	157.862	140.712
589	-41.4869	-121.039	-555.165	743.906		681	129.135	43.6876	155.726	138.931
588.5	-42.0055	-120.987	-555.142	747.355		681.5	127.499	43.1337	153.592	137.16
588	-40.666	-117.49	-554.842	750.735		682	125.836	42.6274	151.639	135.399
587.5	-36.8366	-111.659	-551.578	756.93		682.5	124.243	42.1148	149.612	133.565
587	-37.1928	-110.242	-550.947	759.184		683	122.561	41.5705	147.575	131.814
586.5	-35.0458	-110.472	-550.713	763.333		683.5	121.123	41.0452	145.513	129.99
586	-31.405	-110.384	-550.858	766.085		684	119.645	40.5183	143.51	128.369
585.5	-28.4003	-105.488	-549.727	770.636		684.5	118.104	39.9266	141.57	126.559
585	-26.4811	-104.325	-549.073	773.993		685	116.706	39.388	139.64	124.87
584.5	-21.9525	-101.443	-546.049	778.456		685.5	115.284	38.8465	137.71	123.237
584	-20.8716	-99.6268	-545.072	783.367		686	113.824	38.3428	135.696	121.701
583.5	-16.3946	-95.8609	-544.89	787.878		686.5	112.322	37.8992	133.877	120.043
583	-15.6872	-95.3048	-545.281	791.46		687	110.843	37.4501	132.003	118.463
582.5	-13.6855	-89.1062	-542.321	797.1		687.5	109.527	37.0044	130.313	116.853
582	-12.6135	-86.1632	-540.514	800.213		688	108.162	36.5864	128.398	115.352
581.5	-8.78037	-81.3759	-536.714	805.797		688.5	106.799	36.1896	126.497	113.745
581	-5.90883	-78.3323	-534.949	808.175		689	105.538	35.7288	124.798	112.368
580.5	-0.01529	-71.3416	-530.269	816.59		689.5	104.233	35.2942	122.997	110.939
580	5.79416	-66.9	-527.076	820.83		690	102.846	34.7934	121.325	109.554
579.5	9.50508	-60.1916	-522.927	829.427		690.5	101.539	34.2993	119.532	108.171
579	14.896	-56.7109	-520.556	833.288		691	100.209	33.8267	117.975	106.762
578.5	16.5897	-50.576	-518.33	838.218		691.5	98.9985	33.3851	116.349	105.396
578	22.4673	-45.1388	-514.659	844.988		692	97.6345	33.004	114.677	103.974
577.5	27.8177	-37.61	-509.895	852.963		692.5	96.375	32.5433	113.099	102.492
577	31.3207	-31.4963	-505.901	859.64		693	95.1835	32.1406	111.448	101.028
576.5	40.8652	-26.9271	-499.377	866.314		693.5	93.9639	31.7628	109.877	99.6446
576	44.1874	-22.5751	-494.469	870.015		694	92.801	31.3776	108.428	98.2704
575.5	52.1174	-15.1472	-490.222	879.221		694.5	91.7255	30.9476	107.022	96.8626
575	58.0182	-9.84792	-487.576	885.362		695	90.6018	30.5439	105.452	95.564
574.5	63.288	-1.58174	-481.737	893.557		695.5	89.4349	30.146	103.858	94.129
574	69.7612	5.34381	-478.684	901.925		696	88.1916	29.7031	102.431	92.7485
573.5	74.8794	17.1395	-472.487	907.749		696.5	87.0197	29.2812	100.953	91.4864
573	82.4415	22.3092	-469.836	913.11		697	85.9144	28.8739	99.4438	90.1838
572.5	91.3481	31.1553	-462.247	923.989		697.5	84.6719	28.5046	98.01	88.8153
572	97.4021	35.1209	-459.727	930.356		698	83.4524	28.1188	96.5363	87.487
571.5	104.322	43.7853	-455.308	937.274		698.5	82.384	27.7801	95.1201	86.1832
571	107.721	49.7935	-452.183	943.685		699	81.3612	27.4355	93.8045	84.8792
570.5	117.89	56.1943	-446.942	950.683		699.5	80.2179	27.053	92.4345	83.5849
570	123.268	67.8662	-441.986	959.612		700	79.0992	26.7717	91.1262	82.2729
569.5	134.583	77.5268	-439.339	969.101		700.5	78.0107	26.3848	89.8076	81.0493
569	141.721	81.2555	-435.393	974.853		701	76.9577	26.0591	88.4424	79.8421
568.5	150.797	94.5131	-429.862	984.187		701.5	75.8897	25.766	87.0712	78.7668
568	156.957	102.462	-423.616	991.673		702	74.7214	25.4123	85.6419	77.6315
567.5	167.949	112.216	-416.934	1004.37		702.5	73.6644	25.1446	84.3533	76.5099
567	172.637	116.499	-413.394	1010.71		703	72.6275	24.8131	83.0846	75.4026
566.5	183.23	131.254	-403.437	1023.63		703.5	71.5767	24.5172	81.847	74.2668
566	189.536	136.453	-399.716	1032.01		704	70.6201	24.2292	80.5842	73.1695
565.5	203.697	150.551	-388.867	1046.02		704.5	69.6962	23.9492	79.3225	72.1103
565	210.024	157.314	-382.136	1052.41		705	68.6959	23.7051	78.258	71.0213
564.5	226.323	169.569	-371.454	1065.71		705.5	67.7394	23.4096	77.1522	69.9931
564	233.414	178.035	-364.971	1076.07		706	66.833	23.1432	75.9442	68.9033
563.5	248.994	190.176	-354.856	1086.53		706.5	65.9861	22.833	74.8423	67.8655
563	256.687	199.981	-346.118	1097.08		707	65.0696	22.5414	73.7178	66.7688
562.5	271.434	213.937	-335.977	1113.3		707.5	64.1664	22.2875	72.5393	65.8345
562	281.031	221.276	-330.517	1122.23		708	63.3461	21.9786	71.4267	64.9141
561.5	297.571	234.907	-319.974	1136.05		708.5	62.4918	21.6181	70.3274	64.0284
561	307.186	243.021	-314.013	1142.91		709	61.6545	21.3509	69.2718	63.1126
560.5	325.576	257.718	-302.221	1157.72		709.5	60.8306	21.0344	68.2146	62.1755
560	332.935	263.691	-296.624	1165.47		710	60.0236	20.7007	67.158	61.1898
559.5	345.006	281.908	-286.534	1177.07		710.5	59.1555	20.4356	66.1754	60.2648
559	354.191	288.321	-280.699	1183.46		711	58.354	20.1175	65.1316	59.3862
558.5	368.896	304.215	-272.411	1198.48		711.5	57.4568	19.8334	64.2014	58.5402
558	379.091	316.551	-267.056	1210		712	56.6411	19.5759	63.2721	57.6973
557.5	392.389	335.539	-256.017	1222.07		712.5	55.8541	19.2194	62.2239	56.8403
557	402.708	347.072	-249.604	1231.3		713	55.0164	18.9564	61.2451	55.993
556.5	419.864	364.879	-237.299	1245.32		713.5	54.1496	18.63	60.2837	55.1636
556	431.399	377.71	-229.268	1255.14		714	53.3736	18.3345	59.374	54.3503
555.5	448.16	397.48	-217.012	1268.52		714.5	52.5165	18.0332	58.4042	53.5894
555	457.041	408.164	-211.16	1277.97		715	51.7404	17.8232	57.5166	52.7529
554.5	472.427	427.687	-198.548	1293.38		715.5	50.9279	17.5859	56.555	51.9871
554	486.48	442.221	-190.636	1305.3		716	50.1155	17.3142	55.6889	51.1256
553.5	507.983	464.76	-175.964	1321.95		716.5	49.3551	17.1198	54.7474	50.2358
553	520.468	478.446	-166.666	1334.67		717	48.6092	16.9267	53.789	49.4861
552.5	540.818	498.99	-152.763	1353.4		717.5	47.7767	16.6673	52.9431	48.6434
552	556.002	510.531	-143.618	1363.51		718	47.0158	16.4657	52.0477	47.9414
551.5	575.236	530.536	-129.7	1378.61		718.5	46.3171	16.2047	51.1963	47.1667
551	590.033	543.222	-117.86	1393.03		719	45.573	15.9773	50.3047	46.334
550.5	610.319	563.766	-101.769	1414.45		719.5	44.7945	15.7435	49.5563	45.5186
550	625.019	580.262	-91.4926	1426.06		720	44.0929	15.507	48.6617	44.737
549.5	646.565	599.729	-75.8962	1446.74		720.5	43.3564	15.3072	47.8875	43.9573
549	657.768	613.102	-67.2896	1459.13		721	42.624	15.0991	47.1122	43.2165
548.5	682.149	636.071	-50.0314	1480.5		721.5	41.9563	14.874	46.3167	42.508
548	697.14	649.314	-39.7582	1493.38		722	41.2222	14.6757	45.4652	41.8336
547.5	715.152	667.037	-25.9675	1510.93		722.5	40.5929	14.4545	44.7042	41.14
547	727.279	681.779	-16.3232	1525.34		723	39.9498	14.2399	43.9415	40.4394
546.5	752.608	701.724	0.97159	1543.56		723.5	39.3585	13.99	43.1872	39.7466
546	766.997	718.796	10.2543	1556.63		724	38.7671	13.7846	42.5268	39.1059
545.5	791.958	744.387	29.7873	1577.64		724.5	38.1935	13.5463	41.82	38.4953
545	807.682	758.932	38.7589	1592.77		725	37.575	13.3307	41.1489	37.8234
544.5	832.282	785.615	55.4655	1612.46		725.5	36.963	13.1237	40.468	37.197
544	848.082	801.552	66.3321	1627.01		726	36.3584	12.8914	39.7995	36.5504
543.5	875.411	827.702	83.6096	1647.76		726.5	35.8448	12.6694	39.1708	35.9548
543	892.26	844.529	95.4649	1662.63		727	35.2605	12.5037	38.5336	35.3878
542.5	920.789	869.557	113.32	1686.64		727.5	34.7565	12.2927	37.9291	34.8917
542	937.729	887.619	125.523	1700.99		728	34.2243	12.1198	37.258	34.3284
541.5	964.042	913.203	145.461	1723.5		728.5	33.6886	11.9604	36.5436	33.8378
541	985.884	935.684	161.78	1741.07		729	33.1508	11.7485	35.9419	33.2365
540.5	1014.29	963.383	181.595	1765.99		729.5	32.6552	11.5469	35.3754	32.6975
540	1031.04	983.131	195.368	1783.13		730	32.1672	11.3582	34.754	32.2044
539.5	1058.89	1010.86	216.092	1809.92		730.5	31.6661	11.2162	34.1793	31.7507
539	1077.41	1029.64	228.288	1827.36		731	31.1948	11.0622	33.6077	31.1732
538.5	1102.64	1053.9	250.655	1851.29		731.5	30.6783	10.8996	33.0815	30.6661
538	1119.31	1071.25	262.686	1866.48		732	30.1921	10.7521	32.5418	30.2132
537.5	1148.94	1099.69	284.585	1891.6		732.5	29.6851	10.5736	31.9301	29.6875
537	1166.55	1117.12	298.556	1910.55		733	29.1775	10.4502	31.3713	29.2649
536.5	1198.98	1151.02	324.848	1941.11		733.5	28.7212	10.2895	30.8635	28.7847
536	1216.08	1171.9	339.035	1958.13		734	28.2699	10.1164	30.374	28.274
535.5	1249.2	1201.04	361.617	1984.48		734.5	27.8224	9.98868	29.8532	27.8319
535	1272.28	1226.48	378.267	2004.28		735	27.3888	9.81826	29.3797	27.3755
534.5	1308.83	1260.59	402.7	2033.34		735.5	26.9917	9.67476	28.8529	26.8754
534	1328.94	1281.94	418.344	2051.64		736	26.5787	9.52965	28.381	26.395
533.5	1364.66	1314.35	439.371	2078.31		736.5	26.1969	9.37182	27.9039	25.9823
533	1385.54	1335.17	456.655	2098.62		737	25.7925	9.23393	27.503	25.6286
532.5	1420.36	1369.66	482.599	2127.05		737.5	25.3938	9.14234	27.0401	25.2305
532	1446.18	1396.04	498.389	2149.37		738	24.9784	8.98839	26.6195	24.8355
531.5	1480.29	1427.48	523.643	2181.56		738.5	24.5919	8.82208	26.2198	24.3933
531	1505.32	1454.38	540.85	2205.03		739	24.218	8.68134	25.8714	23.9672
530.5	1541.48	1487.64	566.98	2233.39		739.5	23.8158	8.54583	25.3865	23.648
530	1563.03	1509.82	582.349	2251.46		740	23.447	8.41222	24.9618	23.2458
529.5	1596.01	1545.35	607.702	2280.68		740.5	23.0845	8.24929	24.5903	22.8445
529	1618.31	1565.75	625.244	2301.78		741	22.7997	8.1187	24.183	22.4929
528.5	1652.89	1599.65	652.603	2332.52		741.5	22.4225	7.99	23.7921	22.1094
528	1676.05	1624.78	670.867	2355.35		742	22.0604	7.85448	23.4156	21.7932
527.5	1715.41	1662.23	700.912	2390.84		742.5	21.7027	7.74844	23.0608	21.4808
527	1741.5	1688.5	721.639	2414.1		743	21.3329	7.61548	22.7523	21.109
526.5	1782.74	1731.83	749.067	2447.61		743.5	20.9973	7.50282	22.401	20.8226
526	1808.85	1755.23	768.157	2470.51		744	20.6644	7.39844	22.0659	20.507
525.5	1848.02	1793.97	796.909	2503.88		744.5	20.318	7.2833	21.6985	20.1916
525	1878.64	1822.95	818.168	2527.71		745	20.0045	7.1944	21.3629	19.8627
524.5	1917.93	1863.01	849.42	2564.33		745.5	19.6993	7.04856	21.0128	19.4946
524	1945.04	1893.82	869.598	2587.73		746	19.3607	6.94252	20.6591	19.1888
523.5	1990.74	1936.28	901.537	2627.29		746.5	19.0303	6.84788	20.3856	18.8835
523	2021.21	1964.62	924.25	2655.09		747	18.739	6.75736	20.0347	18.5476
522.5	2066.25	2011.48	957.038	2694.42		747.5	18.4337	6.65792	19.7011	18.2644
522	2097.82	2041.89	977.871	2722.32		748	18.1113	6.55795	19.3793	17.9663
521.5	2143.76	2088.06	1009.47	2764.36		748.5	17.782	6.45849	19.0373	17.6406
521	2174.35	2120	1032.52	2790.99		749	17.4436	6.37491	18.7483	17.3644
520.5	2219.65	2165.16	1065.94	2831.11		749.5	17.144	6.25952	18.4439	17.0738
520	2246.31	2232.43	1080.74	2887.41		750	16.8796	6.15824	18.1762	16.7979
519.5	2297.02	2279.55	1115.2	2929.81		750.5	16.6082	6.07938	17.904	16.5606
519	2330.12	2312.15	1140.32	2957.49		751	16.362	6.03289	17.6079	16.266
518.5	2381.51	2364.7	1180.33	3003.88		751.5	16.0819	5.96551	17.2931	15.993
518	2416.11	2401.19	1204.68	3032.72		752	15.8013	5.85588	16.9645	15.7108
517.5	2468.6	2453.09	1244.71	3076.42		752.5	15.5366	5.76514	16.7241	15.4736
517	2506.22	2487.91	1270.88	3108.47		753	15.2793	5.65684	16.4941	15.2173
516.5	2560.17	2544.28	1311.35	3154.06		753.5	15.0574	5.55799	16.2026	14.9613
516	2596.91	2579.55	1338.65	3184.75		754	14.8386	5.49537	15.9557	14.7216
515.5	2654.56	2638.42	1380.83	3235.72		754.5	14.6604	5.39683	15.7031	14.4745
515	2690.78	2676.59	1408.89	3266.86		755	14.4344	5.32927	15.4259	14.2329
514.5	2753.49	2740.08	1455.07	3319.27		755.5	14.1975	5.25733	15.1628	13.9928
514	2796.69	2780.94	1485.94	3351.89		756	13.9446	5.17924	14.9303	13.7615
513.5	2853.62	2841.76	1532.42	3401.44		756.5	13.7134	5.10797	14.7343	13.5366
513	2895.02	2886.8	1563.34	3434.74		757	13.5156	5.03177	14.5071	13.3242
512.5	2960.63	2955.35	1609.65	3486.32		757.5	13.2733	4.93445	14.2487	13.099
512	3004.59	3001.38	1642.05	3520.23		758	13.0501	4.85003	14.0277	12.9152
511.5	3074.02	3072.93	1693.15	3577.55		758.5	12.8517	4.77323	13.7878	12.6967
511	3120.82	3125.71	1727.23	3617.48		759	12.6722	4.70554	13.5411	12.4698
510.5	3196.29	3204.3	1781.73	3676.5		759.5	12.4453	4.60029	13.3418	12.2911
510	3246.74	3254.92	1818.62	3717.48		760	12.2386	4.52255	13.129	12.0833
509.5	3325.54	3337.02	1874.7	3781.81		760.5	12.0615	4.44812	12.8875	11.8536
509	3376.91	3392	1913.31	3822.48		761	11.8516	4.36715	12.665	11.637
508.5	3458.98	3477.5	1971.17	3887.57		761.5	11.6317	4.29377	12.4624	11.4584
508	3511.1	3534.56	2009.74	3929.5		762	11.4455	4.2338	12.2463	11.2814
507.5	3594.87	3628.85	2070.68	3998.89		762.5	11.2451	4.16085	12.0641	11.0654
507	3659.46	3693.4	2114.01	4048.29		763	11.0361	4.10054	11.8582	10.8864
506.5	3752.39	3789.1	2179.36	4124.2		763.5	10.8431	4.02115	11.6522	10.7016
506	3814.18	3853.41	2223.46	4174.81		764	10.6621	3.95528	11.4848	10.535
505.5	3910.59	3955.6	2291.71	4254.01		764.5	10.5114	3.89526	11.2887	10.3827
505	3977.79	4027.52	2340.04	4307.14		765	10.3703	3.85732	11.0884	10.241
504.5	4082.62	4132.42	2415.09	4388.99		765.5	10.1969	3.79831	10.9024	10.0625
504	4152.97	4206.44	2464.03	4444.25		766	10.0429	3.75499	10.7122	9.89859
503.5	4259.6	4326.08	2541.27	4529.31		766.5	9.87418	3.70632	10.5153	9.72297
503	4335.97	4407	2596.38	4585.35		767	9.69758	3.65213	10.3695	9.56916
502.5	4454.88	4530.23	2678.88	4677.35		767.5	9.54441	3.58498	10.1815	9.41057
502	4532.61	4615.76	2738.34	4739.16		768	9.40996	3.52208	10.0062	9.26266
501.5	4655.88	4749.52	2829.46	4838.49		768.5	9.27008	3.45269	9.83456	9.14406
501	4740.67	4838.89	2890.18	4902.94		769	9.12233	3.41344	9.69777	9.01003
500.5	4873.2	4977.43	2984.63	5005.25		769.5	8.99595	3.35996	9.51222	8.84667
500	4961.07	5071.39	3050.98	5076		770	8.8602	3.30813	9.35473	8.69456
499.5	5098.27	5216.07	3153	5182.43		770.5	8.71578	3.27413	9.19071	8.56284
499	5194.74	5314.46	3222.29	5255.15		771	8.57802	3.22188	8.99324	8.44593
498.5	5343.41	5467.59	3329.83	5370.94		771.5	8.44064	3.18719	8.85274	8.31346
498	5442.46	5573.74	3403.26	5450.07		772	8.31116	3.13237	8.71804	8.20539
497.5	5595.68	5736.19	3520.45	5571.76		772.5	8.17434	3.05639	8.57244	8.07305
497	5705.37	5847.56	3600.36	5655.72		773	8.02553	2.99408	8.43511	7.95679
496.5	5869.99	6016.88	3724.17	5783.62		773.5	7.90503	2.93889	8.28376	7.81507
496	5981.64	6132.74	3807.72	5870.56		774	7.80241	2.87436	8.18378	7.68499
495.5	6160.52	6310.7	3939.3	6007.92		774.5	7.64393	2.83443	8.0236	7.55556
495	6279.35	6431.32	4027.6	6098.41		775	7.49815	2.80349	7.90042	7.46136
494.5	6467.69	6621	4171.9	6245.95		775.5	7.37915	2.75147	7.76172	7.35207
494	6595.72	6752.19	4269.12	6349.25		776	7.27126	2.69851	7.66742	7.22678
493.5	6792.96	6958.06	4419.86	6503.82		776.5	7.14603	2.65928	7.56014	7.09468
493	6929.72	7096.55	4525.2	6609.64		777	7.04662	2.61997	7.43529	6.97394
492.5	7141.06	7313.27	4688.9	6775.37		777.5	6.92561	2.5764	7.31935	6.87203
492	7281.59	7455.01	4797.82	6885.53		778	6.81034	2.52588	7.21939	6.78341
491.5	7503.4	7675.57	4969.01	7056.66		778.5	6.7164	2.48627	7.10936	6.69201
491	7653.15	7823.05	5085.52	7173.29		779	6.60018	2.43471	7.00376	6.60388
490.5	7884.44	8055.2	5268.23	7357.21		779.5	6.51201	2.37921	6.89773	6.49618
490	8043.79	8212.12	5393.24	7486.5		780	6.41293	2.34866	6.78484	6.37418
489.5	8284.48	8451.15	5587.13	7676.05		780.5	6.3408	2.32242	6.67336	6.293
489	8451.86	8614.65	5720.2	7810.47		781	6.26036	2.30455	6.57036	6.20244
488.5	8704.3	8863.88	5922.99	8014.46		781.5	6.17284	2.27969	6.4802	6.09906
488	8874.16	9031.74	6060.51	8151.56		782	6.06072	2.24792	6.36698	5.99786
487.5	9132.91	9289.65	6276.23	8361.53		782.5	5.97866	2.21879	6.25424	5.91538
487	9311.08	9457.27	6419.53	8505.12		783	5.89396	2.1977	6.15835	5.82665
486.5	9581.89	9719.91	6644.55	8725.25		783.5	5.84488	2.15712	6.0553	5.72235
486	9765.39	9897.12	6796.76	8875.66		784	5.74126	2.1197	5.96129	5.61955
485.5	10044.8	10166.1	7033.72	9105.14		784.5	5.64567	2.09457	5.84878	5.56292
485	10235.5	10348.7	7192.59	9264.35		785	5.55966	2.072	5.75982	5.48347
484.5	10520.3	10622.7	7438.23	9504.04		785.5	5.4584	2.03828	5.67601	5.40666
484	10712.5	10808.5	7603.11	9665.06		786	5.38527	2.02154	5.567	5.30733
483.5	11002.7	11089.9	7858.27	9911.92		786.5	5.31146	1.97776	5.46392	5.2028
483	11198.6	11278.1	8029.28	10077.3		787	5.20313	1.95317	5.35737	5.11356
482.5	11492	11560.9	8291.38	10327.1		787.5	5.11169	1.92685	5.28022	5.02986
482	11690.1	11749.5	8467.14	10497.1		788	5.0294	1.91137	5.18787	4.95265
481.5	11990.2	12028.6	8737.46	10753.7		788.5	4.92864	1.88367	5.0857	4.89036
481	12188	12213.8	8914.03	10924.7		789	4.8202	1.83693	4.99102	4.79022
480.5	12484.8	12497	9188.84	11185.4		789.5	4.73963	1.80119	4.92652	4.72038
480	12679.4	12679.8	9370.53	11359.7		790	4.67823	1.7553	4.85156	4.63031
479.5	12971.6	12951.7	9645.12	11619		790.5	4.59736	1.73073	4.78142	4.55085
479	13165.2	13133.4	9829.46	11792.5		791	4.51845	1.69799	4.70755	4.47056
478.5	13455.9	13402.4	10106.7	12052.9		791.5	4.43373	1.67344	4.64259	4.40254
478	13652.5	13585.2	10292.1	12226.8		792	4.36386	1.64656	4.56232	4.34025
477.5	13935.8	13848.8	10571.9	12485.2		792.5	4.2731	1.6232	4.48098	4.27087
477	14123.6	14020.8	10752.5	12656		793	4.20541	1.59389	4.41216	4.19655
476.5	14402.2	14278.4	11027.2	12915.5		793.5	4.13822	1.57104	4.31923	4.12713
476	14585.1	14444	11206.4	13083.8		794	4.07075	1.55429	4.24836	4.05546
475.5	14852	14688	11478.1	13334.2		794.5	4.01031	1.52851	4.18756	3.98712
475	15025.9	14850.4	11653.7	13500.7		795	3.94898	1.50756	4.10007	3.93424
474.5	15285.4	15081.5	11916.9	13744.4		795.5	3.88152	1.45756	4.05285	3.84938
474	15452.8	15234.2	12089.3	13902.9		796	3.82297	1.42711	3.97901	3.78875
473.5	15697.5	15462.3	12346.3	14138.9		796.5	3.775	1.38571	3.91695	3.73292
473	15858.4	15609.4	12514.3	14294.3		797	3.728	1.36043	3.8721	3.6525
472.5	16093.3	15822.3	12759.5	14521.6		797.5	3.65911	1.33773	3.80643	3.59382
472	16245	15957.8	12919	14670.9		798	3.59014	1.32304	3.71506	3.5343
471.5	16462.1	16149.9	13154	14887.4		798.5	3.52828	1.29671	3.64747	3.47229
471	16603.8	16274.6	13304.1	15027.3		799	3.47662	1.2766	3.58599	3.41719
470.5	16807.8	16455	13528.9	15229.1		799.5	3.41271	1.24956	3.53457	3.34789
470	16936.9	16568.2	13672	15361.2		800	3.36007	1.22369	3.45621	3.27034
469.5	17126.5	16735.8	13879.6	15551.1		800.5	3.30266	1.21444	3.37595	3.2239
469	17248.3	16841	14013.5	15675		801	3.24535	1.19518	3.31613	3.15446
468.5	17419.5	16991.3	14208.1	15851.5		801.5	3.18308	1.17828	3.2553	3.10331
468	17529.1	17089.9	14332.8	15964		802	3.1381	1.14198	3.19799	3.02621
467.5	17684.4	17227.5	14511	16127.6		802.5	3.07005	1.11113	3.1427	2.98702
467	17783.7	17315.3	14626.4	16231.6		803	3.01458	1.09317	3.08238	2.93656
466.5	17926.7	17437.1	14789.3	16379.5		803.5	2.95255	1.07478	3.03446	2.87768
466	18015.1	17514	14891.2	16474.7		804	2.91621	1.06068	2.97885	2.81724
465.5	18139.8	17622	15036.9	16607.9		804.5	2.86363	1.05413	2.92226	2.74982
465	18217.9	17691	15126.2	16691		805	2.80609	1.03699	2.85248	2.70713
464.5	18331.8	17789.6	15257.4	16810.8		805.5	2.75475	1.01892	2.79293	2.6613
464	18404.9	17852.7	15342.6	16887.9		806	2.71046	1.00955	2.74244	2.59146
463.5	18507.6	17939.7	15461.6	16995.9		806.5	2.66138	1.00129	2.69059	2.54302
463	18569	17994.3	15535.3	17064.2		807	2.60328	0.98959	2.64664	2.49398
462.5	18656.2	18073.2	15639.6	17158.7		807.5	2.54904	0.96121	2.59776	2.4601
462	18713.8	18119.9	15703.9	17220.3		808	2.51675	0.95035	2.52539	2.43003
461.5	18792.6	18189.7	15797.1	17308.9		808.5	2.47606	0.93358	2.48945	2.37564
461	18842.7	18232.2	15854.2	17364.2		809	2.4409	0.90364	2.44325	2.33152
460.5	18911.8	18287.9	15933.9	17439.8		809.5	2.39087	0.89646	2.40011	2.30572
460	18953.9	18321.9	15983.6	17488.3		810	2.34031	0.88004	2.36231	2.2534
459.5	19015.2	18372.6	16054.8	17557.7		810.5	2.28756	0.86331	2.30603	2.21846
459	19054.8	18407.5	16098.8	17601.5		811	2.25276	0.84903	2.26114	2.16078
458.5	19104.5	18451.8	16158	17663.5		811.5	2.21292	0.82981	2.22084	2.11249
458	19134.5	18475.2	16195.1	17701.8		812	2.14859	0.81103	2.16827	2.08445
457.5	19172.2	18504.2	16242.3	17756.1		812.5	2.10012	0.79139	2.12106	2.04938
457	19196.4	18526.8	16272.8	17789.8		813	2.03894	0.77079	2.07116	2.00712
456.5	19226	18551	16310.3	17837.6		813.5	1.9959	0.75781	2.03011	1.95891
456	19244.8	18564.2	16330.9	17865.7		814	1.95858	0.74337	1.9749	1.93161
455.5	19264.8	18581.6	16357.5	17901.4		814.5	1.91249	0.73003	1.93617	1.89409
455	19278.4	18590.1	16372.6	17923.2		815	1.88861	0.70973	1.87332	1.85934
454.5	19293.3	18597.5	16388.9	17950.5		815.5	1.86301	0.68965	1.82861	1.80716
454	19299.2	18600	16395.8	17967		816	1.80245	0.67628	1.79754	1.75005
453.5	19298.4	18601.1	16401.1	17983.1		816.5	1.76422	0.6603	1.75948	1.70749
453	19291.9	18595.1	16400	17989.1		817	1.71325	0.63548	1.7202	1.67474
452.5	19282.2	18587	16394.3	17997.1		817.5	1.67411	0.62384	1.68465	1.62169
452	19273.2	18577.3	16388	18000		818	1.63317	0.60625	1.61806	1.58033
451.5	19254.7	18563.3	16370.5	17999		818.5	1.59944	0.59222	1.58242	1.54163
451	19244.3	18552.8	16359.4	17998.3		819	1.55293	0.57735	1.54334	1.50567
450.5	19215.1	18530.5	16332.2	17989.1		819.5	1.52101	0.56352	1.49693	1.46995
450	19194.1	18510.6	16314.3	17978.4		820	1.48606	0.55315	1.44917	1.42887
449.5	19159.6	18482.9	16284	17962.4		820.5	1.45556	0.53759	1.41788	1.38401
449	19135.1	18464.1	16261.7	17952.7		821	1.41896	0.52773	1.38201	1.34224
448.5	19094	18435.2	16224.3	17933.3		821.5	1.37897	0.50842	1.34564	1.30808
448	19065.5	18413.1	16197.9	17920.3		822	1.34724	0.48396	1.30336	1.26663
447.5	19022.7	18380.5	16157.4	17901.1		822.5	1.30691	0.47062	1.26964	1.22979
447	18993.3	18358.9	16129.9	17889.5		823	1.25309	0.45666	1.24366	1.19718
446.5	18951	18327.8	16086.6	17866		823.5	1.22047	0.44026	1.21735	1.16166
446	18920.2	18302.6	16058.8	17850.2		824	1.18696	0.43205	1.18741	1.14173
445.5	18877.3	18269.9	16016.3	17831.1		824.5	1.15258	0.41157	1.14012	1.1113
445	18845.7	18242.4	15986.8	17815.5		825	1.11652	0.39927	1.11079	1.07518
444.5	18799.4	18204.2	15942.8	17787.9		825.5	1.0748	0.38788	1.07516	1.03238
444	18769.4	18180.5	15914.6	17773.9		826	1.0424	0.37246	1.03181	0.99838
443.5	18728.9	18151.3	15875.3	17760.7		826.5	1.01159	0.35616	1.00908	0.96848
443	18699.1	18130.4	15849.1	17750.1		827	0.97499	0.33674	0.96407	0.93473
442.5	18659.2	18093.1	15812.6	17736.8		827.5	0.94637	0.32518	0.9401	0.90553
442	18633.4	18070.9	15788.9	17725.8		828	0.90441	0.31687	0.90681	0.87893
441.5	18589.4	18035.2	15754.9	17710.1		828.5	0.8747	0.30626	0.87524	0.84695
441	18560	18010.2	15729.7	17698		829	0.84086	0.29298	0.83395	0.82695
440.5	18510.7	17970.2	15693.7	17679.6		829.5	0.80825	0.28226	0.8132	0.80114
440	18482.4	17948.8	15674.8	17675.7		830	0.76971	0.27046	0.78264	0.76907
439.5	18437.1	17913.5	15639.3	17664.6		830.5	0.74564	0.25649	0.75854	0.74138
439	18401.7	17887.8	15615.7	17652.9		831	0.71857	0.24283	0.72664	0.71391
438.5	18351.7	17851.9	15583.7	17641.8		831.5	0.68993	0.23348	0.69649	0.68971
438	18318.5	17823.4	15561	17632.8		832	0.66105	0.22225	0.65128	0.66229
437.5	18265.6	17779.8	15527.6	17615.1		832.5	0.63122	0.2116	0.62727	0.62653
437	18232	17750.5	15505.6	17604.4		833	0.60337	0.19556	0.6009	0.60257
436.5	18174.2	17703.7	15464.2	17581.9		833.5	0.58424	0.19073	0.57107	0.5797
436	18135	17673.2	15440.2	17568.8		834	0.56097	0.17787	0.54528	0.55794
435.5	18074.1	17624.9	15399.7	17547.5		834.5	0.54005	0.16649	0.52857	0.53265
435	18030.1	17590.8	15368.5	17529.6		835	0.51081	0.16246	0.50051	0.51175
434.5	17965.1	17539.4	15324.5	17505.3		835.5	0.49367	0.16073	0.48532	0.48941
434	17920	17502.8	15293.6	17487.9		836	0.47314	0.14752	0.46285	0.46929
433.5	17847.8	17446.1	15244.1	17460.2		836.5	0.4537	0.13691	0.44284	0.44603
433	17800.3	17411.2	15212.8	17438.1		837	0.43198	0.12934	0.42995	0.42461
432.5	17730.3	17351.4	15163.8	17410		837.5	0.4142	0.12231	0.40904	0.41036
432	17680.4	17314.8	15131.7	17386.8		838	0.3924	0.11507	0.393	0.38971
431.5	17608.5	17261.7	15081.7	17361.3		838.5	0.3734	0.11033	0.37126	0.36351
431	17556.2	17220.3	15046.3	17338.3		839	0.35125	0.10369	0.35172	0.34231
430.5	17469.8	17150.9	14986.4	17298.3		839.5	0.3287	0.1002	0.33114	0.32083
430	17412.9	17105.9	14947.3	17274		840	0.31056	0.09051	0.32173	0.30282
429.5	17328.1	17040.5	14888.1	17232.4		840.5	0.28715	0.08332	0.30848	0.28733
429	17262.6	16988.7	14845.5	17203		841	0.27823	0.07721	0.29029	0.26566
428.5	17171.4	16913.2	14781.1	17159.9		841.5	0.26486	0.0695	0.27246	0.24704
428	17105.8	16864	14734.2	17129.1		842	0.24916	0.06596	0.25948	0.23463
427.5	17009.9	16784.5	14662.3	17079.7		842.5	0.23657	0.0634	0.24984	0.21624
427	16942.7	16730.9	14614	17043.1		843	0.22329	0.06212	0.23968	0.203
426.5	16834.6	16640.4	14532.1	16982.7		843.5	0.20604	0.05369	0.22759	0.19126
426	16760	16576.8	14473.2	16940.1		844	0.1901	0.04808	0.21999	0.17554
425.5	16644	16478.4	14379.8	16873.6		844.5	0.17487	0.04149	0.20633	0.16303
425	16559.9	16411.2	14313.3	16821.3		845	0.15859	0.03706	0.18892	0.15019
424.5	16430	16302.3	14211.4	16745.9		845.5	0.14726	0.03354	0.17816	0.14264
424	16343.8	16229.7	14141.1	16692.7		846	0.141	0.02978	0.16314	0.1322
423.5	16207.2	16113.3	14029.3	16607.5		846.5	0.13499	0.02484	0.15965	0.12414
423	16110.4	16034.2	13949.6	16551.2		847	0.12072	0.02064	0.1483	0.11536
422.5	15965	15911.5	13828.1	16457.1		847.5	0.12115	0.0136	0.14256	0.11577
422	15863.9	15830.1	13745.3	16393		848	0.1209	0.00718	0.13474	0.10532
421.5	15708.4	15694	13611.4	16287.8		848.5	0.11879	0.00408	0.12555	0.10018
421	15598.2	15601.7	13521.2	16213.1		849	0.10999	0.00557	0.11796	0.09198
420.5	15428.5	15457.4	13376.4	16100.5		849.5	0.09907	0.000658347	0.10941	0.09246
420	15318.6	15387.8	13281.5	16003.7		850	0.0923	-0.000723947	0.10085	0.08182
419.5	15131.5	15233	13125.1	15874.4		850.5	0.08353	0.00109	0.09452	0.07724
419	15003.5	15126	13018	15789.8		851	0.07112	-0.00438	0.086	0.07444
418.5	14810.4	14964.9	12850	15661.2		851.5	0.06221	-0.00872	0.07548	0.06597
418	14678.1	14855.3	12733.3	15571.8		852	0.05759	-0.01138	0.06776	0.06327
417.5	14480.6	14682.6	12558.6	15428		852.5	0.05755	-0.01274	0.06198	0.06089
417	14347.9	14571.7	12444.5	15335.8		853	0.04985	-0.01283	0.0597	0.05628
416.5	14144.3	14400.6	12267.6	15186.4		853.5	0.04951	-0.01795	0.0545	0.05217
416	13999.9	14282.1	12142.5	15084.7		854	0.04646	-0.01942	0.05126	0.04344
415.5	13795.8	14105.5	11959.8	14938		854.5	0.03847	-0.02123	0.04596	0.04074
415	13651.8	13985.9	11830.8	14834.7		855	0.03846	-0.02389	0.04186	0.03653
414.5	13437.3	13807.5	11646.3	14688		855.5	0.03634	-0.02704	0.03572	0.03541
414	13295.5	13683.4	11525.2	14587.9		856	0.02637	-0.02555	0.03916	0.02704
413.5	13082.9	13506.3	11336.6	14437.5		856.5	0.01794	-0.02386	0.03651	0.02612
413	12945.4	13390	11214.4	14341.8		857	0.01208	-0.02089	0.03124	0.01959
412.5	12731.7	13208.9	11024.5	14187.2		857.5	0.01283	-0.02437	0.02898	0.01514
412	12590.5	13090.6	10900.9	14085.9		858	0.01422	-0.0248	0.02405	0.01203
411.5	12380.7	12918.8	10716.5	13934.3		858.5	0.00767	-0.02636	0.02338	0.00744
411	12243.3	12806.1	10597.4	13840.4		859	0.00652	-0.03054	0.02068	0.00555
410.5	12037.7	12635.3	10409.9	13694.8		859.5	0.00977	-0.02862	0.01321	0.00248
410	11898.2	12524.1	10288.6	13597.8		860	0.00891	-0.02803	0.01158	-0.000250858
409.5	11699.2	12363.2	10116.8	13462.3		860.5	0.00869	-0.02636	0.01362	-0.00336
409	11562.6	12256.2	10000.4	13367.5		861	0.00327	-0.02619	0.01232	-0.00506
408.5	11362	12094.9	9830.74	13227.9		861.5	0.0011	-0.02811	0.01088	-0.00781
408	11235.9	11990	9718.24	13136.2		862	2.79072e-05	-0.02822	0.01006	-0.00885
407.5	11046.8	11838.9	9559.21	13007.7		862.5	-0.000966018	-0.02795	0.00638	-0.0085
407	10921.8	11738.9	9450.88	12916.8		863	-0.00366	-0.02914	0.00559	-0.00994
406.5	10738.6	11594.2	9287.24	12787.3		863.5	-0.00693	-0.02923	0.00349	-0.01499
406	10622.9	11504.8	9185.32	12708.8		864	-0.00841	-0.0304	-0.000795598	-0.01314
405.5	10450	11369.1	9033.74	12588.4		864.5	-0.00762	-0.02979	-0.00487	-0.01555
405	10334.5	11280.7	8932.8	12507.3		865	-0.00632	-0.03468	-0.00989	-0.01654
404.5	10172.1	11151.3	8787.27	12389.2		865.5	-0.00781	-0.03488	-0.00932	-0.01787
404	10069.9	11073.1	8695.63	12316		866	-0.00936	-0.0314	-0.01012	-0.01466
403.5	9918.91	10960.6	8556.46	12205.8		866.5	-0.01206	-0.03127	-0.00917	-0.01845
403	9815.54	10884	8460.93	12133.1		867	-0.01053	-0.03014	-0.01203	-0.01788
402.5	9674.28	10778.4	8326.9	12033.4		867.5	-0.01437	-0.03119	-0.01236	-0.02
402	9580.73	10712.1	8237.88	11966.5		868	-0.01671	-0.03451	-0.01139	-0.01912
401.5	9445.78	10622.5	8109.48	11865.5		868.5	-0.01817	-0.03427	-0.01145	-0.02339
401	9362.15	10560.6	8023.64	11799.2		869	-0.01903	-0.03693	-0.01644	-0.02285
400.5	9235.96	10473.1	7898.55	11705.9		869.5	-0.01751	-0.03789	-0.01882	-0.02369
400	9158.09	10423.8	7819.92	11646.7		870	-0.0149	-0.03705	-0.01941	-0.02366
399.5	9042.32	10344.6	7701.82	11555.1		870.5	-0.0156	-0.03491	-0.01623	-0.02495
399	8969.99	10295.9	7621.87	11490		871	-0.01591	-0.03141	-0.01957	-0.02495
398.5	8876.64	10234.1	7509.1	11400		871.5	-0.01605	-0.03028	-0.02094	-0.0272
398	8812.43	10195.1	7433	11346.8		872	-0.01329	-0.02998	-0.02122	-0.03082
397.5	8721.46	10140	7321.36	11269.8		872.5	-0.01524	-0.03151	-0.02335	-0.02926
397	8663.88	10103.7	7247.84	11215.7		873	-0.01739	-0.03158	-0.0246	-0.03282
396.5	8587.05	10056	7142.64	11136.4		873.5	-0.01468	-0.03092	-0.02249	-0.03377
396	8541.89	10030.2	7073.18	11082.6		874	-0.01298	-0.03324	-0.02016	-0.03731
395.5	8479.18	9994.72	6970.2	11009.8		874.5	-0.01621	-0.03412	-0.02214	-0.03669
395	8435.01	9970.02	6899.36	10959.6		875	-0.01588	-0.03264	-0.02237	-0.04024
394.5	8384.85	9945.7	6794.13	10888.2		875.5	-0.01782	-0.03893	-0.0237	-0.04023
394	8356.91	9934.17	6731.5	10838.6		876	-0.01489	-0.03662	-0.01992	-0.04188
393.5	8318.84	9918.25	6634.87	10769.2		876.5	-0.01239	-0.03595	-0.01985	-0.04255
393	8304.34	9912.47	6568.2	10726.9		877	-0.01114	-0.03626	-0.01998	-0.0404
392.5	8286.4	9912.19	6479.16	10676.5		877.5	-0.01132	-0.03289	-0.01648	-0.04084
392	8273.82	9907.27	6411.31	10634.8		878	-0.01066	-0.0323	-0.01609	-0.04161
391.5	8268.64	9911.68	6315.75	10563.8		878.5	-0.01484	-0.03285	-0.01999	-0.04009
391	8275.18	9921.8	6250.98	10521.8		879	-0.01462	-0.03518	-0.02191	-0.0419
390.5	8301.14	9946.84	6162.41	10462.8		879.5	-0.01323	-0.03543	-0.02185	-0.03747
390	8323.1	9965.21	6097.45	10421.8		880	-0.01397	-0.03973	-0.02199	-0.03882
389.5	8369.61	10014.5	6012.45	10369.8		880.5	-0.01383	-0.04027	-0.01893	-0.03883
389	8413.11	10047.5	5956.22	10340		881	-0.01336	-0.03901	-0.01482	-0.03859
388.5	8484.56	10115.4	5870.92	10286.4		881.5	-0.01406	-0.04078	-0.01687	-0.03684
388	8543.19	10157.9	5811.21	10252.8		882	-0.01885	-0.04133	-0.01825	-0.03631
387.5	8644.52	10237.7	5728.54	10205.1		882.5	-0.01677	-0.03914	-0.01673	-0.03563
387	8724.24	10300.4	5671.89	10171.9		883	-0.01515	-0.03868	-0.01721	-0.03341
386.5	8860.38	10406.6	5592.67	10125.3		883.5	-0.01341	-0.04127	-0.01649	-0.03176
386	8956.77	10482.7	5536.64	10090.5		884	-0.0149	-0.03867	-0.01807	-0.03202
385.5	9127.15	10618.7	5460.38	10049.5		884.5	-0.01281	-0.04076	-0.01758	-0.03073
385	9256.62	10721.5	5409.61	10023.4		885	-0.01133	-0.04168	-0.0192	-0.03139
384.5	9459.16	10880	5331.82	9976.21		885.5	-0.01084	-0.04432	-0.02086	-0.02724
384	9611.6	11003.3	5279.96	9952.28		886	-0.01363	-0.04241	-0.01949	-0.02489
383.5	9860.84	11205.6	5211.19	9920.75		886.5	-0.01538	-0.04082	-0.01806	-0.02532
383	10040	11347.9	5158.93	9893.6		887	-0.01411	-0.04242	-0.01662	-0.02341
382.5	10327.8	11582.3	5085.42	9856.86		887.5	-0.01548	-0.03681	-0.01656	-0.02422
382	10536.2	11757	5040.15	9836.55		888	-0.01464	-0.03856	-0.01563	-0.02523
381.5	10873.9	12051.8	4974.12	9807.58		888.5	-0.0163	-0.03971	-0.01749	-0.02581
381	11117.8	12269.2	4931.91	9791.8		889	-0.01737	-0.03684	-0.01338	-0.02558
380.5	11502.1	12612.8	4866.82	9762.66		889.5	-0.01911	-0.03464	-0.01302	-0.02239
380	11771.5	12868.3	4822.62	9748.03		890	-0.01924	-0.03526	-0.00839	-0.02044
379.5	12209.8	13280.7	4766.04	9727.16		890.5	-0.01904	-0.03419	-0.0076	-0.01862
379	12515.7	13578.9	4727.21	9712.44		891	-0.0139	-0.0333	-0.00705	-0.02016
378.5	12994.5	14052.6	4666.3	9688.66		891.5	-0.01454	-0.03343	-0.00692	-0.01819
378	13328.3	14393.2	4626.27	9675.14		892	-0.01431	-0.031	-0.00736	-0.02081
377.5	13848.8	14944.3	4574.24	9651.67		892.5	-0.01372	-0.03087	-0.00638	-0.01867
377	14209.8	15336.6	4536.14	9635.63		893	-0.01572	-0.02781	-0.00627	-0.01484
376.5	14777.5	15959.6	4485.63	9624.72		893.5	-0.01765	-0.02597	-0.00583	-0.01582
376	15168.2	16400	4454.29	9615.98		894	-0.01197	-0.02717	-0.00584	-0.01678
375.5	15768.1	17090.7	4404.54	9597.48		894.5	-0.01163	-0.02838	-0.00893	-0.01566
375	16176.3	17577.5	4377.17	9587.62		895	-0.01	-0.02841	-0.00772	-0.01347
374.5	16803.7	18331.1	4333.5	9573.73		895.5	-0.01032	-0.03315	-0.00745	-0.01691
374	17231.7	18859.3	4305.15	9573.49		896	-0.00668	-0.03472	-0.00395	-0.01526
373.5	17884.9	19667.3	4268.47	9569.14		896.5	-0.00539	-0.03546	-0.003	-0.01178
373	18323.9	20218.1	4244.98	9567.57		897	-0.00344	-0.034	-0.000298105	-0.01072
372.5	18984	21054.5	4208.53	9568.66		897.5	-0.000901716	-0.03568	-0.000639249	-0.00973
372	19426.6	21609.8	4188.06	9576.1		898	0.00411	-0.03546	-0.00299	-0.009
371.5	20091.9	22444.9	4161.47	9592.75		898.5	0.00791	-0.03498	-0.00685	-0.00458
371	20538.7	22997.6	4146.38	9605.06		899	0.00477	-0.03537	-0.00713	-0.00258
370.5	21189.4	23802.5	4128.51	9623.49		899.5	0.00425	-0.03629	-0.00515	-0.000726034
370	21682.4	24318.5	4113.37	9647.29		900	0.00694	-0.03432	-0.00248	0.00191
369.5	22314.7	25075.2	4092.74	9670.71
369	22723.4	25539.3	4084.14	9698.34
368.5	23298	26184.4	4083.39	9733.8
368	23665.3	26573.9	4073.8	9759.76
367.5	24179.7	27093	4069.49	9793.3
367	24506.9	27400.6	4069.62	9819.36
366.5	24952.8	27811.4	4073.05	9856.11
366	25228	28042.7	4072.71	9888.36
365.5	25599.3	28338.4	4074.65	9937.55
365	25825.5	28490.9	4084.51	9975.11
364.5	26120.1	28685.2	4100.05	10034.1
364	26300.1	28783.9	4119.45	10078.3
363.5	26520.7	28880.1	4140.95	10137.3
363	26641.6	28928.2	4150.95	10179.4
362.5	26794.4	28975.8	4175.47	10235.3
362	26883.8	29005.8	4190.87	10285.5
361.5	26989.2	29037.4	4227.35	10360.3
361	27059.6	29061.9	4256.82	10409.7
360.5	27137.4	29091.7	4293.65	10488.6
360	27196.2	29112.7	4323.04	10549.2
359.5	27272.6	29174.2	4388.1	10651.1
359	27325	29224.8	4428.25	10717.3
358.5	27402.6	29317.8	4487.17	10823.7
358	27450.2	29389.5	4533.4	10891.3
357.5	27534.5	29533.6	4612.2	11009.6
357	27598.1	29646.4	4668.79	11097
356.5	27680.5	29825.2	4751.9	11216.8
356	27744.5	29959.5	4810.65	11306.3
355.5	27850.9	30176.4	4911.42	11441.4
355	27920.9	30330.5	4972.23	11534.4
354.5	28027.9	30581.8	5080.59	11684.2
354	28109.7	30762.4	5156.85	11785.4
353.5	28224.3	31031.6	5273.86	11938.4
353	28316.3	31209.9	5352.2	12045.6
352.5	28445.3	31476.1	5487.79	12212.6
352	28535.2	31650.6	5575.41	12324.3
351.5	28672.6	31914.3	5706.63	12498
351	28767.2	32074.9	5795.01	12615.9
350.5	28907.6	32312.2	5934.75	12792.8
350	29000.4	32460.8	6029.96	12916.2
349.5	29132.8	32678	6181.32	13106.4
349	29211	32806.9	6275.64	13229.7
348.5	29325.8	33003.1	6431.97	13424.8
348	29391	33114.9	6534.83	13560
347.5	29489.9	33281.2	6695.84	13775.3
347	29536.5	33391.5	6803.42	13916.2
346.5	29568.7	33544.9	6961.77	14119.1
346	29592.3	33651.1	7072.35	14268.1
345.5	29608.7	33792.5	7246.76	14486.8
345	29609.5	33879	7360.97	14635.4
344.5	29584.3	33995.8	7540.21	14863.6
344	29552.5	34051.9	7668	15015.2
343.5	29506.1	34116.8	7864.32	15252.7
343	29465.1	34142.1	7991.24	15407.3
342.5	29387.6	34150.5	8192.18	15655.9
342	29321	34134.7	8327.2	15814.8
341.5	29219.4	34089.2	8538.17	16060.2
341	29141	34040	8681.92	16236.2
340.5	29024.8	33931.9	8892.91	16507.3
340	29067.8	33824.1	9046.89	16693.5
339.5	28923.2	33671.3	9269.71	16962.1
339	28825.4	33567.8	9426.22	17160.8
338.5	28658.6	33372.7	9644.39	17456.3
338	28556.4	33232.1	9797.09	17647.1
337.5	28384.9	33045.3	10019.5	17951.5
337	28268.1	32918.6	10172.3	18159.2
336.5	28085.1	32715.3	10403	18469.2
336	27971.5	32592.4	10549.5	18682.3
335.5	27794.5	32414.7	10780	18998.4
335	27676.9	32299.6	10938.7	19216.8
334.5	27513.7	32135.9	11168.3	19540.1
334	27410.2	32044.3	11331.1	19769.6
333.5	27248.6	31903.2	11573.2	20110.5
333	27142.6	31818.1	11744.8	20346.3
332.5	27002	31697.3	12000.1	20685.4
332	26921.2	31639.5	12181.8	20914.5
331.5	26769	31542	12447.5	21264.5
331	26678.2	31492.4	12633.4	21497.9
330.5	26553	31417.5	12907.3	21856.4
330	26474.3	31388.7	13102.6	22097.1
329.5	26358.5	31348.7	13399.7	22456.2
329	26280.5	31302.8	13586.1	22691.3
328.5	26182.5	31246.5	13878.4	23047.6
328	26125.1	31213.4	14075.2	23288.3
327.5	26044.3	31157.9	14374.3	23645.4
327	25985.3	31113.6	14565.9	23881.5
326.5	25924.3	31037.3	14870.1	24241.4
326	25881.9	30973	15058.5	24477.3
325.5	25830.1	30874	15344.5	24837.5
325	25801.5	30801.2	15529.3	25074.7
324.5	25764.9	30674.2	15800.5	25418.7
324	25735.5	30580.9	15969.1	25633.5
323.5	25707.7	30428.7	16215.2	25965
323	25692.9	30313.8	16374.2	26180.5
322.5	25683.7	30158.9	16613.4	26501.2
322	25671.1	30047.7	16754.3	26710.9
321.5	25658.5	29886.4	16974.4	27018.7
321	25653.9	29772.9	17113.7	27215.2
320.5	25668.5	29608.2	17317.5	27499.3
320	25677.9	29506.6	17440.6	27685.2
319.5	25707.3	29370.9	17639.8	27949.6
319	25728.5	29287.6	17764.4	28120.3
318.5	25769.5	29174.8	17960.6	28365.1
318	25810.7	29106.6	18091.8	28528.2
317.5	25881.5	29023.9	18296.9	28769.7
317	25935.3	28971.3	18430.4	28913.1
316.5	26027.3	28922.9	18634.7	29132.3
316	26096.1	28896.6	18769.8	29267.7
315.5	26211.9	28869	18975	29463.8
315	26297.9	28862.5	19112.5	29590.9
314.5	26438.7	28872.9	19318.8	29773.8
314	26543.6	28896.6	19462.7	29904.7
313.5	26709.8	28941.1	19685.7	30087.7
313	26818.6	28980.3	19832	30209.7
312.5	27016.6	29057.4	20066.6	30389.7
312	27161.8	29122.9	20220.3	30512.7
311.5	27406.4	29258.6	20460.5	30708.2
311	27573.1	29364.6	20628.5	30835
310.5	27844.3	29549.5	20889.8	31044.9
310	28043.5	29693.8	21074.7	31188
309.5	28376.7	29949.1	21367	31425.2
309	28626.2	30146.8	21574.4	31591.7
308.5	29026.4	30485.4	21911.8	31867.8
308	29323.2	30748.9	22156.4	32079.2
307.5	29799.3	31182.4	22542.8	32400.8
307	30143.1	31515.9	22826.8	32635.2
306.5	30715.4	32088.5	23290.4	33036.9
306	31122.6	32513.3	23621.3	33332.8
305.5	31783.5	33219.2	24175.7	33815.1
305	32254.7	33743.5	24574.2	34163.9
304.5	33035.6	34613.5	25232	34751.9
304	33598.3	35253.1	25713.5	35179.3
303.5	34498.6	36294.6	26499.8	35885.3
303	35135.2	37047.1	27063.6	36402.6
302.5	36162.3	38267.6	27979.3	37244.7
302	36896.4	39149.4	28644	37853.5
301.5	38067.3	40557.8	29708.7	38837.9
301	38906	41572.6	30472.5	39553.4
300.5	40250.6	43185.9	31698	40712.4
300	41208.9	44325.1	32572	41544.5
299.5	42738.8	46138	33980.4	42886.7
299	43813.5	47420.3	34979.5	43852.6
298.5	45531.5	49429.6	36565.2	45402.8
298	46748	50843.3	37689.4	46500.4
297.5	48662.8	53068.3	39453.9	48256.9
297	50007.6	54623.9	40698.6	49497.5
296.5	52131	57056.8	42660.1	51465.4
296	53615	58738.1	44029.7	52849.1
295.5	55919	61337.4	46155.8	55014.9
295	57509.2	63126.4	47623.4	56519.6
294.5	59965.2	65862.5	49884	58847.4
294	61638.4	67723.8	51425.5	60446.2
293.5	64191.3	70542	53764.1	62887.1
293	65901.2	72427.4	55319.6	64534.1
292.5	68475.1	75226.1	57653.5	67008.3
292	70170.1	77068.8	59191.9	68650.5
291.5	72661.5	79749.1	61435.7	71089.4
291	74280.5	81473.9	62878.6	72666.8
290.5	76603.7	83919.1	64928.6	74948.8
290	78064.5	85449.9	66204	76394.7
289.5	80117.5	87563.7	67969.1	78434.4
289	81383.6	88838.6	69036.9	79694.5
288.5	83112.6	90533	70460.6	81437.7
288	84144.1	91509.1	71289	82490.6
287.5	85513.1	92734.3	72345.4	83892.8
287	86299.9	93394.5	72931.4	84715.7
286.5	87310	94140	73646.6	85792
286	87874.3	94480.7	74022.9	86403
285.5	88583.8	94784.6	74469.2	87188.8
285	88968.8	94848	74706.7	87632.4
284.5	89445.9	94772.1	74997.8	88214.3
284	89710.1	94611.5	75170.6	88558.5
283.5	90042.5	94230	75410.2	89025.6
283	90231.6	93896	75578.7	89323.7
282.5	90468.2	93308.4	75867.6	89761.2
282	90610.6	92859.2	76083.1	90054.8
281.5	90793.2	92127.3	76463.1	90510.5
281	90900.8	91611.2	76744.7	90818
280.5	91034	90800.1	77210.8	91297
280	91096	90252.8	77546.2	91617.4
279.5	91130.8	89414.2	78065.7	92084.3
279	91112.2	88848.2	78396.8	92373.4
278.5	91013.4	87980.6	78849.2	92747.7
278	90874.8	87362.9	79103.8	92937.9
277.5	90569.8	86371.4	79389	93099.9
277	90289.4	85660.3	79494.9	93118.5
276.5	89728.5	84499.3	79501.5	92954.2
276	89268.3	83656.6	79392.1	92719.3
275.5	88441.8	82311.8	79078.9	92162.6
275	87800.7	81358.3	78754.9	91646.3
274.5	86713.2	79846.7	78125.8	90652.5
274	85910.7	78788.9	77618	89844.4
273.5	84595.8	77114.5	76736.4	88442.7
273	83662.1	75956.7	76088.2	87388
272.5	82164.5	74158.5	75056.7	85660.6
272	81108.6	72925.4	74344	84419.1
271.5	79486	71086.3	73267.1	82476.6
271	78377.9	69875.7	72551.9	81138.9
270.5	76674.5	68108.5	71509.3	79097.7
270	75532.2	66971.5	70836.4	77732.1
269.5	73832.1	65338.1	69880.9	75703.2
269	72704.1	64291.4	69272.2	74380.4
268.5	71045.8	62795.4	68409.9	72449.1
268	69966.3	61850.5	67862.1	71216.4
267.5	68416.3	60525.3	67077	69466.3
267	67432.4	59703.9	66575.8	68368.3
266.5	66025	58559.3	65841.7	66825.6
266	65155.6	57857.9	65365.7	65884.2
265.5	63977.8	56926.2	64676.7	64610.7
265	63265.2	56366.8	64229.1	63847.1
264.5	62324.3	55658	63590.2	62852.6
264	61784.6	55263.3	63185	62288.4
263.5	61108.7	54795.1	62621.3	61600.4
263	60744.3	54568.2	62270.6	61236.6
262.5	60312.2	54356.3	61787.2	60832.4
262	60082.8	54292.4	61488.3	60650.1
261.5	59834.6	54307.1	61085.9	60503.7
261	59708	54381	60834.9	60467.6
260.5	59564.2	54577.5	60487.9	60504.7
260	59483.6	54757.6	60269	60576.9
259.5	59361.2	55095.1	59935	60746.3
259	59268.7	55346.6	59712.8	60886.7
258.5	59102.1	55751.1	59362.1	61130.9
258	58965.9	56037	59110.4	61298.7
257.5	58709.1	56456	58696.3	61558
257	58512.1	56735.4	58403	61732.3
256.5	58160.2	57128.5	57929.2	61989.8
256	57918.6	57381.3	57592.9	62162.5
255.5	57534.8	57743.6	57075.9	62421.7
255	57269.5	57971.5	56720.5	62591.6
254.5	56882.7	58295	56195.4	62865.3
254	56630.1	58505	55857	63052.1
253.5	56276.2	58814	55368.2	63341.3
253	56060.2	59017.3	55069.2	63540.5
252.5	55757	59306.5	54645.3	63859.8
252	55569.2	59490	54386.9	64068.5
251.5	55311.3	59757.1	54036.4	64388.8
251	55152.3	59925.3	53826	64604.3
250.5	54908.1	60154.7	53538.6	64909.8
250	54751.1	60300.8	53360.3	65102.5
[truncated: 32 more columns]
