# Supplementary material for: Outpacing conventional nicotinamide hydrogenation catalysis by a strongly communicating heterodinuclear photocatalyst
Source: Nat Commun. 2022 May 9;13:2538. doi: 10.1038/s41467-022-30147-4 (PMC9085789; doi:10.1038/s41467-022-30147-4)
Supplement: Supplementary file 4 — Source Data [file 41467_2022_30147_MOESM4_ESM.zip › SourceData/Source Data Fig. 5/Raw_data_Fig.5.xlsx]

## Sheet: Tabelle1
Figure 5a*					Figure 5b
	TON
min	2	4	5		Thermal catalysis TOF (Average)					Std Dev of Averages (Errorbars)					Data for average Thermal TOFs
0	0	0	0		temp / °C	2	4	5		2	4	5			25 °C					40 °C
5	5.60099	6.29058	6.85309		25	7.70353	5.68524	5.18925		2.25979	1.32809	5.09949			min	2	4	5		min	Alkyne	tpphz	Triazol
10	11.0894	12.776	13.4986		30	16.2653	13.9196	14.2127		4.71294	2.15078	1.38461			0	0	0	0		0	0	0	0
15	16.9853	19.2765	20.6751		35	23.2576	23.7331	23.7255		1.99648	2.99187	2.6863			10	7.05318	-4.74584	3.4731		10	37.9151	42.0034	40.422
20	22.2525	25.651	26.9658		40	36.9239	32.992	34.2659		12.2718	7.46939	4.40694			20	8.35387	6.87533	6.06184		20	35.9327	38.9306	36.4874
25	27.4764	31.8058	33.3527		45	63.7	71.2045	75.717		20.7691	9.32003	8.33623			30	5.22736	4.47927	5.34271		30	32.517	34.9287	36.635
30	32.3421	37.0827	38.9873		50	113.313	104.469	103.824		36.5816	4.68009	0.912929			40	5.93982	6.60708	5.91017		40	34.4383	37.0723	36.0471
35	37.1583	41.5359	44.1682												50	7.20967	5.8499	6.65941		50	30.7921	30.5628	31.4459
40	41.315	44.015	46.6003												60	6.46612	6.86326	5.97536		60	28.1435	26.8973	31.6291
45	44.1453	43.9247	46.3654												70	6.30307	0.807137	6.85692		70	25.9008	20.5488	27.1946
50	44.9506	43.6255	46.031												80	4.66709	14.2004	7.23053
															90	5.54606	5.76675	3.65709
	TOF
min	2	4	5												30 °C					45 °C
0	0	0	0												min	2	4	5		min	Alkyne	tpphz	Triazol
5	67.2119	75.487	82.2371												0	0	0	0		0	0	0	0
10	65.8612	77.8252	79.746												10	16.3052	14.8484	17.1731		5	67.2119	75.487	82.2371
15	70.7501	78.0063	86.1177												20	16.2253	14.6481	14.0424		10	65.8612	77.8252	79.746
20	63.2072	76.4931	75.4887												30	12.4523	14.2702	12.6367		15	70.7501	78.0063	86.1177
25	62.687	73.8578	76.643												40	14.5276	14.9281	14.4277		20	63.2072	76.4931	75.4887
30	58.3881	63.3228	67.6148												50	13.7594	13.4752	15.4285		25	62.687	73.8578	76.643
35	57.7947	53.4392	62.1714												60	13.6605	14.7431	11.0974		30	58.3881	63.3228	67.6148
40	49.8794	29.7481	29.1852												70	14.6492	16.1265	16.4386		35	57.7947	53.4392	62.1714
45	33.964	-1.0836	-2.81905												80	13.9919	11.1265	11.4379		40	49.8794	29.7481	29.1852
50	9.66349	-3.58942	-4.0127												90	11.1893	13.7481	12.5944
*single measurement only, no errorbars provided															35 °C					50 °C
															min	Alkyne	Triazol	tpphz		min	Alkyne	tpphz	Triazol
															0	0	0	0		0	0	0	0
															10	23.1839	21.6192	27.2004		10	139.18	107.779	103.178
															20	23.3313	26.8852	25.5571		20	87.446	101.16	104.47
															30	24.9451	24.66	25.3891
															40	23.59	24.4858	24.028
															50	23.5673	24.4248	24.1813
															60	25.5989	26.3465	24.2185
															70	21.2717	25.517	21.8576
															80	19.8448	19.3483	24.4324
															90	20.2012	20.2427	16.7339
