# Supplementary material for: Outpacing conventional nicotinamide hydrogenation catalysis by a strongly communicating heterodinuclear photocatalyst
Source: Nat Commun. 2022 May 9;13:2538. doi: 10.1038/s41467-022-30147-4 (PMC9085789; doi:10.1038/s41467-022-30147-4)
Supplement: Supplementary file 4 — Source Data [file 41467_2022_30147_MOESM4_ESM.zip › SourceData/Source Data Fig. 6/Raw_data_Fig.6.xlsx]

## Sheet: Tabelle1
Figure 6
	absorbance at 680 nm
time / s	2	4	5
0	0	0	0
2	0.00112	0.00044	0.000252
4	0.00293	0.00094	0.000612
6	0.00473	0.00165	0.001292
8	0.00708	0.00215	0.002272
10	0.01001	0.00227	0.002132
12	0.01258	0.00241	0.002592
14	0.0146	0.00306	0.002592
16	0.01652	0.00341	0.003262
18	0.01896	0.00345	0.003352
20	0.0213	0.00376	0.003602
22	0.02322	0.00424	0.004322
24	0.02459	0.00471	0.004792
26	0.02557	0.00483	0.005342
28	0.02712	0.00526	0.005932
30	0.02826	0.00532	0.006392
32	0.02874	0.00641	0.006862
34	0.02932	0.00653	0.007842
36	0.02961	0.00678	0.007922
38	0.02955	0.00689	0.009232
40	0.02947	0.00693	0.009542
42	0.03032	0.00677	0.010132
44	0.02999	0.00751	0.010572
46	0.03125	0.00841	0.011682
48	0.03048	0.00781	0.012492
50	0.03068	0.00852	0.012642
52	0.0304	0.00841	0.012512
54	0.03097	0.00905	0.013952
56	0.03044	0.00918	0.013962
58	0.03078	0.00937	0.015082
60	0.03101	0.00986	0.015432
62	0.03068	0.01019	0.015542
64	0.03054	0.01021	0.016282
66	0.0303	0.01075	0.017732
68	0.03082	0.01103	0.017582
70	0.03097	0.011	0.018192
72	0.03106	0.01104	0.018782
74	0.03093	0.01138	0.020052
76	0.03141	0.01171	0.021042
78	0.03101	0.01212	0.020962
80	0.03082	0.01231	0.022122
82	0.03122	0.01222	0.021952
84	0.03105	0.01304	0.023202
86	0.03118	0.0124	0.023142
88	0.03105	0.0126	0.023622
90	0.0314	0.01262	0.023802
92	0.0312	0.01332	0.024292
94	0.03095	0.01395	0.024192
96	0.03119	0.01407	0.025582
98	0.03086	0.0143	0.025582
100	0.03118	0.0146	0.025612
102	0.03111	0.01498	0.025682
104	0.03129	0.01501	0.025692
106	0.03102	0.01567	0.025152
108	0.03134	0.01589	0.025642
110	0.03113	0.01581	0.027142
112	0.03078	0.01669	0.027212
114	0.03137	0.01696	0.027842
116	0.03116	0.01783	0.028312
118	0.03108	0.01736	0.028242
120	0.03087	0.01753	0.027942
122	0.03105	0.01783	0.028682
124	0.03131	0.01844	0.029502
126	0.03108	0.01848	0.030112
128	0.03073	0.01877	0.031082
130	0.03089	0.01901	0.031312
132	0.03117	0.01881	0.031662
134	0.03148	0.01909	0.031462
136	0.03068	0.01986	0.031142
138	0.03116	0.0198	0.031122
140	0.03125	0.02091	0.030862
142	0.03085	0.02112	0.030902
144	0.03111	0.02128	0.030602
146	0.03069	0.02141	0.030422
148	0.03076	0.0219	0.030652
150	0.03101	0.02204	0.030732
152	0.03109	0.02233	0.030712
154	0.03075	0.02203	0.030502
156	0.03104	0.02237	0.030902
158	0.03097	0.02245	0.031692
160	0.03085	0.02261	0.031562
162	0.03071	0.02236	0.032342
164	0.03138	0.02133	0.032172
166	0.03131	0.02191	0.033092
168	0.03096	0.02253	0.033192
170	0.03092	0.02164	0.032892
172	0.03126	0.02112	0.032542
174	0.03116	0.02143	0.033462
176	0.03096	0.02145	0.034762
178	0.03073	0.02198	0.034562
180	0.03086	0.02197	0.035352
182	0.03057	0.02258	0.036312
184	0.03065	0.02212	0.036652
186	0.03088	0.02249	0.037872
188	0.03057	0.02276	0.038882
190	0.03063	0.02343	0.039612
192	0.03047	0.02291	0.039532
194	0.03044	0.02324	0.038652
196	0.03042	0.02301	0.038542
198	0.03058	0.02324	0.039202
200	0.03062	0.02382	0.039452
202	0.03059	0.02428	0.040702
204	0.03022	0.02534	0.041502
206	0.0306	0.02562	0.041032
208	0.03057	0.02458	0.041832
210	0.03055	0.02509	0.042072
212	0.03053	0.02559	0.041732
214	0.03089	0.0256	0.042622
216	0.0306	0.02586	0.042952
218	0.03043	0.02585	0.044232
220	0.03091	0.02601	0.044802
222	0.03051	0.02605	0.045272
224	0.03059	0.02569	0.046162
226	0.03058	0.02582	0.046022
228	0.0305	0.0267	0.046282
230	0.03063	0.02675	0.045792
232	0.03041	0.02641	0.046182
234	0.03075	0.02627	0.046022
236	0.03034	0.02713	0.046662
238	0.0304	0.02698	0.047182
240	0.03087	0.02751	0.047312
242	0.03063	0.02813	0.048052
244	0.0304	0.02834	0.047432
246	0.0306	0.02864	0.047692
248	0.03091	0.02896	0.047902
250	0.03074	0.02888	0.048482
252	0.03057	0.02954	0.048532
254	0.03025	0.02919	0.048982
256	0.03123	0.02892	0.048902
258	0.03076	0.02897	0.049322
260	0.03052	0.02937	0.048982
262	0.03011	0.02953	0.048802
264	0.03036	0.02995	0.049242
266	0.03069	0.02967	0.049672
268	0.03062	0.03018	0.049812
270	0.03064	0.02997	0.049772
272	0.03112	0.03013	0.050232
274	0.03034	0.03011	0.049582
276	0.03101	0.02963	0.050922
278	0.03053	0.02991	0.052092
280	0.03029	0.03015	0.051842
282	0.03033	0.02963	0.051982
284	0.03015	0.0303	0.052392
286	0.03041	0.03028	0.052242
288	0.03035	0.03002	0.053062
290	0.03078	0.02912	0.052282
292	0.03049	0.02951	0.052452
294	0.03016	0.0297	0.052872
296	0.03062	0.0293	0.053352
298	0.03051	0.02985	0.053302
300	0.03046	0.02992	0.053782
302	0.03027	0.02925	0.053512
304	0.03008	0.02956	0.053362
306	0.03004	0.02944	0.053842
308	0.03012	0.02963	0.053962
310	0.03044	0.02955	0.054372
312	0.03048	0.0299	0.054382
314	0.02997	0.02965	0.055022
316	0.03021	0.02981	0.055762
318	0.0304	0.03009	0.056292
320	0.0303	0.03035	0.055812
322	0.03027	0.03076	0.056062
324	0.02988	0.03043	0.056002
326	0.0299	0.03053	0.056862
328	0.02938	0.03024	0.056602
330	0.03016	0.0306	0.057152
332	0.02978	0.0302	0.057762
334	0.03045	0.03087	0.057582
336	0.03018	0.03076	0.057442
338	0.03001	0.03075	0.057362
340	0.02962	0.03068	0.057552
342	0.03024	0.03106	0.057202
344	0.03016	0.03096	0.057222
346	0.03057	0.03147	0.056832
348	0.03023	0.03158	0.057152
350	0.03022	0.03146	0.057142
352	0.02979	0.03142	0.057382
354	0.02995	0.03187	0.057052
356	0.02989	0.03122	0.057022
358	0.02972	0.0315	0.056922
360	0.02981	0.03108	0.057632
362	0.02995	0.03135	0.058192
364	0.0298	0.03142	0.058012
366	0.02977	0.03129	0.058402
368	0.0297	0.0316	0.058282
370	0.02998	0.03168	0.058922
372	0.03003	0.03169	0.059172
374	0.0298	0.03159	0.059002
376	0.02976	0.0316	0.059272
378	0.03003	0.03189	0.059542
380	0.02952	0.03186	0.059172
382	0.02973	0.03132	0.059912
384	0.03017	0.03122	0.059792
386	0.02905	0.03164	0.059712
388	0.02941	0.03154	0.059722
390	0.02945	0.0315	0.059952
392	0.02932	0.03159	0.059602
394	0.02961	0.03185	0.059992
396	0.02937	0.03116	0.059852
398	0.02923	0.03132	0.060002
400	0.02868	0.03144	0.059372
402	0.02888	0.03138	0.060092
404	0.02924	0.03111	0.059772
406	0.02898	0.03103	0.059452
408	0.02911	0.0315	0.060022
410	0.02918	0.03092	0.059432
412	0.03	0.03152	0.059642
414	0.02979	0.03061	0.059622
416	0.02954	0.03127	0.059882
418	0.02982	0.0312	0.059752
420	0.02971	0.0313	0.059982
422	0.02971	0.03127	0.059922
424	0.02942	0.03151	0.060032
426	0.02947	0.03117	0.060162
428	0.02889	0.03172	0.059912
430	0.02984	0.03161	0.059962
432	0.02935	0.03196	0.060302
434	0.02921	0.0314	0.060182
436	0.02949	0.03168	0.059732
438	0.02938	0.03143	0.059852
440	0.02939	0.03181	0.059732
442	0.02921	0.03061	0.060042
444	0.02934	0.03076	0.060022
446	0.02931	0.03111	0.060692
448	0.02941	0.03065	0.059872
450	0.02919	0.03142	0.060122
452	0.02941	0.0312	0.060042
454	0.02913	0.03159	0.060772
456	0.0293	0.03168	0.059962
458	0.02906	0.03188	0.060242
460	0.02894	0.03176	0.060112
462	0.02915	0.03184	0.060442
464	0.02873	0.03167	0.060022
466	0.02897	0.03162	0.060302
468	0.02908	0.03145	0.060492
470	0.02912	0.03146	0.060242
472	0.0297	0.03165	0.060042
474	0.02899	0.03186	0.059992
476	0.02882	0.03203	0.060422
478	0.02912	0.03159	0.060142
480	0.02966	0.03194	0.060242
482	0.02961	0.03183	0.060252
484	0.02937	0.03187	0.060522
486	0.02903	0.03157	0.060062
488	0.02926	0.03191	0.059912
490	0.0288	0.03217	0.060132
492	0.02879	0.03204	0.060282
494	0.02906	0.03217	0.060302
496	0.02893	0.03228	0.060212
498	0.02869	0.03111	0.060192
500	0.0287	0.03068	0.060032
502	0.02898	0.03112	0.060002
504	0.02915	0.03102	0.060152
506	0.02876	0.03156	0.060322
508	0.02874	0.03213	0.059732
510	0.02887	0.03153	0.060392
512	0.02832	0.03167	0.060122
514	0.02881	0.03165	0.059972
516	0.02815	0.03138	0.059772
518	0.02844	0.03098	0.059802
520	0.02873	0.03131	0.059222
522	0.02883	0.03149	0.059262
524	0.02923	0.03119	0.059242
526	0.02856	0.03165	0.059382
528	0.02903	0.03137	0.059182
530	0.0292	0.03122	0.058952
532	0.02849	0.03144	0.059542
534	0.0285	0.03153	0.058872
536	0.02881	0.03179	0.058982
538	0.02868	0.03141	0.058992
540	0.02855	0.03197	0.059212
542	0.02925	0.03204	0.059232
544	0.02911	0.03137	0.059182
546	0.02863	0.03106	0.059222
548	0.02929	0.03111	0.058612
550	0.02926	0.03198	0.059152
552	0.02879	0.03203	0.059262
554	0.02875	0.03139	0.059052
556	0.02851	0.03219	0.059282
558	0.02914	0.03185	0.058382
560	0.02834	0.03195	0.059092
562	0.02856	0.03185	0.059082
564	0.02905	0.03198	0.058942
566	0.02861	0.03178	0.058732
568	0.02841	0.0309	0.058752
570	0.02931	0.0305	0.058962
572	0.02857	0.03159	0.059042
574	0.02894	0.03111	0.058962
576	0.02856	0.03118	0.058622
578	0.02861	0.03221	0.058762
580	0.02845	0.03187	0.059542
582	0.02824	0.03143	0.059182
584	0.02841	0.03111	0.058962
586	0.02818	0.03143	0.058812
588	0.02871	0.03097	0.058782
590	0.02832	0.03106	0.058942
592	0.02821	0.03093	0.058672
594	0.02826	0.03137	0.059022
596	0.02843	0.03077	0.059052
598	0.02854	0.03067	0.059102
600	0.02829	0.03083	0.059062
602	0.02833	0.03062	0.058802
604	0.02835	0.03155	0.058682
606	0.02806	0.0317	0.058382
608	0.02818	0.03186	0.059732
610	0.02785	0.0309	0.059682
612	0.02831	0.03032	0.059702
614	0.02827	0.03063	0.059022
616	0.02907	0.03101	0.059202
618	0.02896	0.03076	0.059522
620	0.02827	0.03038	0.059282
622	0.02814	0.03066	0.059442
624	0.0287	0.03097	0.059452
626	0.02835	0.03079	0.057662
628	0.02867	0.03099	0.058042
630	0.0278	0.03099	0.058012
632	0.02782	0.03126	0.057352
634	0.02789	0.03183	0.057642
636	0.02807	0.03202	0.057972
638	0.02845	0.03177	0.057852
640	0.02785	0.03123	0.058042
642	0.02815	0.03114	0.057732
644	0.02809	0.03115	0.057992
646	0.02832	0.03202	0.058722
648	0.02821	0.0323	0.058122
650	0.02821	0.03197	0.058142
652	0.02837	0.03158	0.058302
654	0.02822	0.03131	0.058002
656	0.02793	0.03188	0.057802
658	0.02877	0.03197	0.058162
660	0.02817	0.03235	0.058482
662	0.02784	0.03193	0.058612
664	0.02859	0.03164	0.058182
666	0.02887	0.03086	0.058152
668	0.02804	0.03131	0.058142
670	0.02801	0.03137	0.057902
672	0.0281	0.0311	0.058042
674	0.02786	0.03165	0.057852
676	0.02773	0.03182	0.057532
678	0.0278	0.03125	0.057632
680	0.02844	0.03144	0.057712
682	0.02812	0.03126	0.058102
684	0.0287	0.03138	0.057742
686	0.02804	0.03174	0.057722
688	0.02817	0.03133	0.058132
690	0.02801	0.03121	0.057912
692	0.02798	0.03144	0.058162
694	0.02838	0.03156	0.058202
696	0.02834	0.03167	0.057882
698	0.02853	0.03106	0.057772
700	0.02821	0.03091	0.057642
702	0.02807	0.03063	0.058442
704	0.02825	0.03138	0.058022
706	0.02831	0.03135	0.057872
708	0.02867	0.03138	0.058142
710	0.02798	0.0315	0.057872
712	0.02831	0.03117	0.057512
714	0.02833	0.03136	0.057962
716	0.02833	0.03113	0.057932
718	0.02784	0.0308	0.057552
720	0.02818	0.03082	0.057352
722	0.02791	0.03152	0.057722
724	0.02845	0.03028	0.057722
726	0.02809	0.03058	0.057752
728	0.02804	0.03087	0.057472
730	0.02766	0.03048	0.057252
732	0.02775	0.0308	0.057622
734	0.02823	0.03028	0.057382
736	0.02785	0.03047	0.057502
738	0.02824	0.03039	0.057312
740	0.02788	0.03163	0.057342
742	0.02778	0.03087	0.057152
744	0.02755	0.03129	0.056942
746	0.02785	0.0311	0.057052
748	0.02771	0.03064	0.057102
750	0.02768	0.031	0.056772
752	0.02756	0.03082	0.057342
754	0.02745	0.0305	0.056912
756	0.02857	0.03094	0.056882
758	0.02829	0.03083	0.056812
760	0.02781	0.03061	0.056982
762	0.02819	0.03059	0.057732
764	0.02785	0.03107	0.057422
766	0.02827	0.02875	0.056872
768	0.02816	0.02985	0.056942
770	0.02783	0.03005	0.057082
772	0.02775	0.031	0.056962
774	0.02774	0.03001	0.056862
776	0.02799	0.03051	0.056922
778	0.02786	0.03006	0.056862
780	0.02814	0.03017	0.057382
782	0.02777	0.03015	0.057242
784	0.02784	0.03014	0.057172
786	0.02814	0.03049	0.056722
788	0.02762	0.03043	0.056842
790	0.02825	0.03091	0.057422
792	0.02786	0.03034	0.056812
794	0.02791	0.03104	0.056342
796	0.02798	0.03083	0.056462
798	0.02816	0.03078	0.057152
800	0.02807	0.03032	0.056682
802	0.02785	0.03036	0.056822
804	0.02784	0.03036	0.056702
806	0.02784	0.03108	0.056942
808	0.0277	0.03101	0.057192
810	0.02794	0.03135	0.057012
812	0.02788	0.03139	0.056742
814	0.02768	0.03179	0.056922
816	0.02731	0.03113	0.056732
818	0.02691	0.03139	0.056802
820	0.02742	0.03126	0.056792
822	0.02773	0.03111	0.056742
824	0.02756	0.03109	0.056232
826	0.02705	0.03145	0.056682
828	0.02747	0.03123	0.056592
830	0.02767	0.03085	0.056592
832	0.02787	0.03106	0.056262
834	0.02766	0.03176	0.056512
836	0.02724	0.03124	0.056562
838	0.02782	0.03081	0.056622
840	0.02797	0.03025	0.056722
842	0.02786	0.03027	0.056642
844	0.02803	0.03094	0.056722
846	0.0276	0.03107	0.056672
848	0.02789	0.03042	0.057032
850	0.0275	0.02934	0.056062
852	0.02767	0.02973	0.056342
854	0.02762	0.03056	0.056442
856	0.02783	0.03067	0.056602
858	0.02764	0.03137	0.056802
860	0.02777	0.03107	0.056522
862	0.02775	0.03112	0.056122
864	0.02748	0.0312	0.056542
866	0.0279	0.03091	0.056602
868	0.02744	0.03083	0.056342
870	0.02721	0.03133	0.056382
872	0.02749	0.03094	0.056122
874	0.02761	0.03083	0.056212
876	0.02771	0.03109	0.056592
878	0.02766	0.03122	0.056642
880	0.02759	0.03085	0.056282
882	0.02797	0.03109	0.056582
884	0.02771	0.03044	0.056562
886	0.02751	0.0311	0.056222
888	0.02764	0.03068	0.056272
890	0.02729	0.03091	0.056152
892	0.02755	0.03102	0.056332
894	0.02714	0.03095	0.056312
896	0.02718	0.03046	0.056682
898	0.02707	0.03071	0.056252
900	0.02698	0.03096	0.056172
902	0.02741	0.03105	0.055902
904	0.02742	0.03131	0.056512
906	0.02687	0.03084	0.055692
908	0.02716	0.03114	0.055982
910	0.02792	0.03115	0.056142
912	0.02751	0.03098	0.056042
914	0.02735	0.03059	0.056112
916	0.02777	0.03076	0.056082
918	0.02789	0.03131	0.055902
920	0.0279	0.03151	0.055862
922	0.02747	0.03125	0.055932
924	0.02739	0.03057	0.055782
926	0.0273	0.03084	0.055962
928	0.02748	0.03083	0.055622
930	0.02749	0.03137	0.055862
932	0.02735	0.03103	0.056032
934	0.02766	0.03119	0.055552
936	0.02745	0.0315	0.055592
938	0.02745	0.03143	0.055812
940	0.02727	0.03167	0.055302
942	0.02742	0.03034	0.055572
944	0.02739	0.03083	0.055702
946	0.02706	0.03054	0.055562
948	0.02746	0.03048	0.055122
950	0.02702	0.03085	0.055442
952	0.02722	0.02957	0.055242
954	0.02749	0.02972	0.055482
956	0.0275	0.03014	0.055432
958	0.02773	0.03075	0.055602
960	0.02675	0.03037	0.055652
962	0.02747	0.03006	0.055222
964	0.02689	0.0301	0.055422
966	0.02724	0.03008	0.055232
968	0.02754	0.03008	0.055502
970	0.02717	0.03026	0.055562
972	0.02706	0.02931	0.055802
974	0.02735	0.02983	0.056222
976	0.02681	0.02988	0.056042
978	0.02728	0.02786	0.055712
980	0.02777	0.02847	0.055292
982	0.0271	0.02874	0.055872
984	0.02765	0.02919	0.055772
986	0.02795	0.02968	0.056042
988	0.02771	0.02948	0.056042
990	0.0278	0.02923	0.056192
992	0.02756	0.02942	0.055432
994	0.02794	0.0293	0.055682
996	0.028	0.02993	0.056162
998	0.02768	0.03018	0.055502
1000	0.02751	0.03011	0.055652
1002	0.02764	0.03008	0.055562
1004	0.02761	0.0292	0.055832
1006	0.02777	0.02893	0.055472
1008	0.0276	0.02913	0.055412
1010	0.02783	0.02939	0.055442
1012	0.02749	0.03022	0.055542
1014	0.02751	0.03038	0.055082
1016	0.02738	0.03006	0.055632
1018	0.02705	0.0299	0.055382
1020	0.02732	0.02991	0.055562
1022	0.02737	0.03021	0.055132
1024	0.02734	0.03017	0.055022
1026	0.0273	0.03024	0.055042
1028	0.02711	0.03041	0.054922
1030	0.02711	0.0305	0.054892
1032	0.02704	0.02949	0.055462
1034	0.02739	0.0299	0.055182
1036	0.02743	0.02957	0.055062
1038	0.02757	0.03027	0.055312
1040	0.02742	0.02984	0.054942
1042	0.02747	0.03003	0.055162
1044	0.02748	0.0303	0.054902
1046	0.02738	0.02994	0.055162
1048	0.02711	0.02943	0.055032
1050	0.02749	0.03016	0.054662
1052	0.02723	0.03038	0.055132
1054	0.02735	0.03008	0.054512
1056	0.02819	0.02996	0.054702
1058	0.02697	0.03011	0.054302
1060	0.02729	0.03011	0.054962
1062	0.02743	0.02976	0.055502
1064	0.0271	0.02916	0.054832
1066	0.02739	0.02901	0.055252
1068	0.02723	0.02946	0.054892
1070	0.02759	0.03018	0.054472
1072	0.02753	0.03049	0.055222
1074	0.02742	0.02988	0.054682
1076	0.02812	0.02946	0.054472
1078	0.02779	0.03037	0.054562
1080	0.02757	0.03071	0.054692
1082	0.02808	0.03017	0.054212
1084	0.02795	0.02996	0.054052
1086	0.02794	0.02955	-0.000818
1088	0.02788	0.03004	-0.000818
1090	0.02765	0.03028	-0.000818
1092	0.02785	0.03015	-0.000818
1094	0.02772	0.03057	-0.000818
1096	0.02727	0.02993	-0.000818
1098	0.02772	0.03034	-0.000818
1100	0.02786	0.03028	-0.000818
1102	0.02768	0.02975	-0.000818
1104	0.02772	0.02945	-0.000818
1106	0.02768	0.02993	-0.000818
1108	0.02737	0.02991	-0.000818
1110	0.02742	0.03035	-0.000818
1112	0.02772	0.03067	-0.000818
1114	0.02749	0.0305	-0.000818
1116	-0.0027	0.02992	-0.000818
1118	-0.0027	0.0304	-0.000818
1120	-0.0027	0.03024	-0.000818
1122	-0.0027	0.02985	-0.000818
1124	-0.0027	0.02961	-0.000818
1126	-0.0027	0.02996	-0.000818
1128	-0.0027	0.03046	-0.000818
1130	-0.0027	0.03053	-0.000818
1132	-0.0027	0.03037	-0.000818
1134	-0.0027	0.03024	-0.000818
1136	-0.0027	0.0298	-0.000818
1138	-0.0027	0.03044	-0.000818
1140	-0.0027	0.03067	-0.000818
1142	-0.0027	0.03058	-0.000818
1144	-0.0027	0.03001	-0.000818
1146	-0.0027	0.03026	-0.000818
1148	-0.0027	0.03016	-0.000818
1150	-0.0027	0.03037	-0.000818
1152	-0.0027	0.03063	-0.000818
1154	-0.0027	0.02988	-0.000818
1156	-0.0027	0.03033	-0.000818
1158	-0.0027	0.03025	-0.000818
1160	-0.0027	0.03045	-0.000818
1162	-0.0027	0.02998	-0.000818
1164	-0.0027	0.03031	-0.000818
1166	-0.0027	0.03026	-0.000818
1168	-0.0027	0.03015	-0.000818
1170	-0.0027	0.02969	-0.000818
1172	-0.0027	0.02978	-0.000818
1174	-0.0027	0.02955	-0.000818
1176	-0.0027	0.02965	-0.000818
1178	-0.0027	0.02993	-0.000818
1180	-0.0027	0.03007	-0.000818
1182	-0.0027	0.03023	-0.000818
1184	-0.0027	0.02991	-0.000818
1186	-0.0027	0.02949	-0.000818
1188	-0.0027	0.02936	-0.000818
1190	-0.0027	0.02885	-0.000818
1192	-0.0027	0.0281	-0.000818
1194	-0.0027	0.02917	-0.000818
1196	-0.0027	0.02964	-0.000818
1198	-0.0027	0.03023	-0.000818
1200	-0.0027	0.0302	-0.000818
1202	-0.0027	0.03003	-0.000818
1204	-0.0027	0.02994	-0.000818
1206	-0.0027	0.03	-0.000818
1208	-0.0027	0.03029	-0.000818
1210	-0.0027	0.03021	-0.000818
1212	-0.0027	0.03048	-0.000818
1214	-0.0027	0.0303	-0.000818
1216	-0.0027	0.03055	-0.000818
1218	-0.0027	0.03044	-0.000818
1220	-0.0027	0.03046	-0.000818
1222	-0.0027	0.03053	-0.000818
1224	-0.0027	0.03011	-0.000818
1226	-0.0027	0.03017	-0.000818
1228	-0.0027	0.03028	-0.000818
1230	-0.0027	0.02977	-0.000818
1232	-0.0027	0.02963	-0.000818
1234	-0.0027	0.02901	-0.000818
1236	-0.0027	0.02969	-0.000818
1238	-0.0027	0.03024	-0.000818
1240	-0.0027	0.02989	-0.000818
1242	-0.0027	0.0302	-0.000818
1244	-0.0027	0.03041	-0.000818
1246	-0.0027	0.02953	-0.000818
1248	-0.0027	0.02961	-0.000818
1250	-0.0027	0.02807	-0.000818
1252	-0.0027	0.02877	-0.000818
1254	-0.0027	0.02878	-0.000818
1256	-0.0027	0.02898	-0.000818
1258	-0.0027	0.02881	-0.000818
1260	-0.0027	0.02839	-0.000818
1262	-0.0027	0.02875	-0.000818
1264	-0.0027	0.02872	-0.000818
1266	-0.0027	0.02913	-0.000818
1268	-0.0027	0.02966	-0.000818
1270	-0.0027	0.02968	-0.000818
1272	-0.0027	0.02941	-0.000818
1274	-0.0027	0.02928	-0.000818
1276	-0.0027	0.02948	-0.000818
1278	-0.0027	0.0292	-0.000818
1280	-0.0027	0.02993	-0.000818
1282	-0.0027	0.02916	-0.000818
1284	-0.0027	0.03008	-0.000818
1286	-0.0027	0.02967	-0.000818
1288	-0.0027	0.02991	-0.000818
1290	-0.0027	0.02895	-0.000818
1292	-0.0027	0.02902	-0.000818
1294	-0.0027	0.02961	-0.000818
1296	-0.0027	0.02984	-0.000818
1298	-0.0027	0.02834	-0.000818
1300	-0.0027	0.02899	-0.000818
1302	-0.0027	0.02941	-0.000818
1304	-0.0027	0.02959	-0.000818
1306	-0.0027	0.02921	-0.000818
1308	-0.0027	0.02913	-0.000818
1310	-0.0027	0.02916	-0.000818
1312	-0.0027	0.02934	-0.000818
1314	-0.0027	0.02921	-0.000818
1316	-0.0027	0.0295	-0.000818
1318	-0.0027	0.02971	-0.000818
1320	-0.0027	0.03035	-0.000818
1322	-0.0027	0.03021	-0.000818
1324	-0.0027	0.02916	-0.000818
1326	-0.0027	0.03012	-0.000818
1328	-0.0027	0.02973	-0.000818
1330	-0.0027	0.02993	-0.000818
1332	-0.0027	0.03017	-0.000818
1334	-0.0027	0.02994	-0.000818
1336	-0.0027	0.03023	-0.000818
1338	-0.0027	0.02997	-0.000818
1340	-0.0027	0.03025	-0.000818
1342	-0.0027	0.03067	-0.000818
1344	-0.0027	0.02978	-0.000818
1346	-0.0027	0.03013	-0.000818
1348	-0.0027	0.03045	-0.000818
1350	-0.0027	0.02996	-0.000818
1352	-0.0027	0.03038	-0.000818
1354	-0.0027	0.03047	-0.000818
1356	-0.0027	0.03082	-0.000818
1358	-0.0027	0.0303	-0.000818
1360	-0.0027	0.03023	-0.000818
1362	-0.0027	0.03	-0.000818
1364	-0.0027	0.03003	-0.000818
1366	-0.0027	0.03031	-0.000818
1368	-0.0027	0.02994	-0.000818
1370	-0.0027	0.02957	-0.000818
1372	-0.0027	0.02855	-0.000818
1374	-0.0027	0.02784	-0.000818
1376	-0.0027	0.02852	-0.000818
1378	-0.0027	0.02887	-0.000818
1380	-0.0027	0.02815	-0.000818
1382	-0.0027	0.0283	-0.000818
1384	-0.0027	0.02886	-0.000818
1386	-0.0027	0.02896	-0.000818
1388	-0.0027	0.02906	-0.000818
1390	-0.0027	0.02941	-0.000818
1392	-0.0027	0.02916	-0.000818
1394	-0.0027	0.02933	-0.000818
1396	-0.0027	0.02941	-0.000818
1398	-0.0027	0.02908	-0.000818
1400	-0.0027	0.02901	-0.000818
1402	-0.0027	0.02943	-0.000818
1404	-0.0027	0.02978	-0.000818
1406	-0.0027	0.0294	-0.000818
