# Supplementary material for: Outpacing conventional nicotinamide hydrogenation catalysis by a strongly communicating heterodinuclear photocatalyst
Source: Nat Commun. 2022 May 9;13:2538. doi: 10.1038/s41467-022-30147-4 (PMC9085789; doi:10.1038/s41467-022-30147-4)
Supplement: Supplementary file 4 — Source Data [file 41467_2022_30147_MOESM4_ESM.zip › SourceData/Source Data Fig. 7/Raw_data_Fig.7.xlsx]

## Sheet: Tabelle1
Figure 7a						Figure 7b					Figure 7c									Figure 7d
	TOF 10 min						TON 90 min					TON 25 °C			TOF 25 °C						TON 45 °C			TOF 25 °C
temperature / °C	2	4	5	Average TOF formate driven catalysis*		temperature / °C	2	4	5		time / min	2	4	5	2	4	5			time / min	2	4	5	2	4	5
25	27.1936	4.58676	3.78724	6.19267		25	20.1654	6.62203	11.6206		0	0	0	0	0	0	0			0	0	0	0	0	0	0
30	38.1584	5.87572	5.76801	14.7992		30	22.967	8.18311	13.1741		10	4.53226	0.76446	0.631206	27.1936	4.58676	3.78724			10	11.6794	2.01245	2.21538	70.0762	12.0747	13.2923
35	50.2871	7.46569	9.25963	23.5721		35	25.4804	9.42651	18.196		20	9.1261	1.51288	1.79625	27.5631	4.49052	6.99025			20	19.0184	4.17011	5.65945	44.0342	12.946	20.6645
40	58.9157	6.1411	5.1144	34.7273		40	24.8774	7.31158	19.1445		30	12.7719	2.34269	3.03067	21.8749	4.97889	7.40653			30	22.8684	6.0814	9.51246	23.1001	11.4677	23.118
45	70.0762	12.0747	13.2923	70.2071		45	29.0615	12.2131	30.7828		40	15.0863	3.1621	4.36782	13.8863	4.91645	8.02288			40	24.7481	7.55916	13.1343	11.2783	8.86654	21.7308
50	154.369	13.9279	12.2478	107.202		50	35.3365	11.2951	27.184		50	16.7248	3.83001	5.68704	9.83093	4.00745	7.91531			50	26.0622	8.75953	16.4292	7.88467	7.2022	19.7699
				* Data in Figure 5							60	17.9007	4.65361	7.10811	7.05557	4.94162	8.52645			60	26.969	9.90578	20.0093	5.44068	6.87753	21.4806
											70	18.789	5.31913	8.61792	5.32977	3.99311	9.05885			70	27.7592	10.7866	23.6494	4.74078	5.28474	21.8403
											80	19.5625	5.88648	10.1761	4.64064	3.40408	9.3492			80	28.4953	11.6216	27.3784	4.41676	5.0101	22.3743
											90	20.1654	6.62203	11.6206	3.61737	4.41332	8.66665			90	29.0615	12.2131	30.7828	3.39758	3.54936	20.4264
	STDev of 2 Measurements as errorbars:					STDev of 2 Measurements as errorbars:					STDev of 2 Measurements as errorbars:									STDev of 2 Measurements as errorbars:
temperature / °C	2	4	5	Average TOF formate driven catalysis*		temperature / °C	2	4	5		time / min	2	4	5	2	4	5			time / min	2	4	5	2	4	5
25	1.50647	0.510913	0.592013	2.89579		25	0.0999001	1.19003	0.490222		0	0	0	0	0	0	0			0	0	0	0	0	0	0
30	6.75309	0.0565576	2.40684	2.74944		30	1.99316	1.95796	3.26056		10	0.251078	0.0851521	0.0986688	1.50647	0.510913	0.592013			10	0.809877	0.186035	1.49114	4.85926	1.11621	8.94687
35	3.25217	3.65695	0.935843	2.55822		35	1.47597	1.96403	0.566383		20	0.467059	0.452965	0.0845807	1.29589	3.2287	1.0995			20	1.39808	0.0335869	1.84574	3.5292	0.914691	2.12755
40	2.57746	3.85658	1.69658	8.04936		40	2.30645	1.38863	1.8129		30	0.010022	0.604127	0.0858411	2.74222	0.906973	1.02253			30	1.92395	0.0133614	2.10987	3.15526	0.121353	1.58481
45	4.85926	1.11621	8.94687	12.8085		45	2.75043	1.14736	2.42479		40	0.047856	0.778502	0.110494	0.227004	1.04625	0.147919			40	2.4206	0.201846	2.15435	2.97986	1.13091	0.266852
50	0	6.65841	8.13978	14.0582		50	0	2.62351	5.04804		50	0.077769	0.883261	0.238157	0.75375	0.628554	0.765978			50	2.55345	0.356439	2.30932	0.797099	0.927556	0.929819
											60	0.110061	1.01342	0.311635	0.19375	0.780941	0.440865			60	2.57038	0.558729	2.34357	0.101594	1.21374	0.205525
											70	0.0444647	1.02115	0.519508	0.393576	0.0464072	1.24724			70	2.63164	0.840195	2.41493	0.367574	1.6888	0.42818
											80	0.21763	0.909843	0.714011	1.03899	0.667853	1.16702			80	2.69735	0.835259	2.38581	0.394269	0.0296162	0.174717
											90	0.0999001	1.19003	0.490222	0.706379	1.68111	1.34274			90	2.75043	1.14736	2.42479	0.318475	1.87258	0.233842
Raw Photocalysis Data for each temperature
25 °C		Measurement 1					Measurement 2
TON					TON
min	2	5	4		min	2	5	4
0	0	0	0		0	0	0	0
10	4.35472	0.691418	0.694691		10	4.7098	0.570995	0.83423
20	8.79584	1.47595	1.57269		20	9.45636	2.11654	1.45307
30	12.7648	2.60349	2.282		30	12.779	3.45785	2.40339
40	15.0525	3.81733	3.08397		40	15.1201	4.9183	3.24023
50	16.7798	5.06248	3.66161		50	16.6698	6.3116	3.99841
60	17.9786	6.39152	4.43326		60	17.8229	7.82471	4.87397
70	18.8205	7.89586	4.95178		70	18.7576	9.33998	5.68648
80	19.7163	9.53276	5.3816		80	19.4086	10.8195	6.39136
90	20.236	10.7791	6.27539		90	20.0947	12.462	6.96867
TOF	2	5	4		TOF	2	5	4
0					0
10	26.1283	4.14851	4.16815		10	28.2588	3.42597	5.00538
20	26.6467	4.70722	5.26798		20	28.4794	9.27329	3.71306
30	23.814	6.76521	4.25585		30	19.9359	8.04786	5.70193
40	13.7258	7.28307	4.81185		40	14.0468	8.76269	5.02104
50	10.3639	7.47086	3.46582		50	9.29795	8.35977	4.54908
60	7.19257	7.97424	4.62988		60	6.91857	9.07866	5.25336
70	5.05147	9.02603	3.11117		70	5.60807	9.09166	4.87504
80	5.37532	9.82144	2.57888		80	3.90597	8.87695	4.22929
90	3.11788	7.47793	5.36277		90	4.11686	9.85538	3.46386
30 °C		Measurement 1					Measurement 2
TON					TON
min	2	5	4		min	2	5	4
0	0	0	0		0	0	0	0
10	7.15559	0.95467	1.26293		10	5.56387	0.968001	0.695638
20	12.676	2.43853	2.72738		20	11.7783	2.56753	1.76905
30	16.6639	3.86848	4.20052		30	15.5755	3.90412	2.68102
40	19.2773	5.38076	5.37192		40	18.1727	5.55034	3.5173
50	21.0987	7.20717	6.51599		50	19.4728	6.91433	4.09001
60	22.4559	9.04082	7.5764		60	20.4996	8.31085	4.68647
70	23.194	10.6165	8.48521		70	21.3208	9.09745	5.24704
80	24.2279	12.5699	9.82237		80	21.5208	10.5204	5.66851
90	24.3763	14.5586	10.4887		90	21.5576	11.7896	5.87754
TOF	2	5	4		TOF	2	5	4
0					0
10	42.9335	5.72802	7.57761		10	33.3832	5.80801	4.17383
20	33.1228	8.90317	8.78667		20	37.2863	9.59717	6.44047
30	23.927	8.57968	8.83886		30	22.7837	8.01953	5.47182
40	15.6804	9.07367	7.02836		40	15.5833	9.8773	5.01766
50	10.9283	10.9585	6.86444		50	7.80028	8.18395	3.4363
60	8.1432	11.0019	6.36243		60	6.16092	8.37911	3.57871
70	4.42893	9.45399	5.45287		70	4.92707	4.71966	3.36345
80	6.20298	11.7204	8.02298		80	1.19985	8.53763	2.52883
90	0.890794	11.9321	3.99785		90	0.22087	7.61524	1.25419
35 °C		Measurement 1					Measurement 2
min	2	5	4		min	2	5	4
0	0	0	0		0	0	0	0
10	7.99792	1.1123	1.35457		10	8.76446	1.97425	1.13399
20	15.6021	2.7123	2.75898		20	15.1194	4.44813	2.49615
30	19.5701	4.07977	4.2515		30	16.7924	5.80842	3.00738
40	22.2926	6.09699	5.47147		40	19.5096	8.14013	4.12748
50	24.0747	8.09071	6.79008		50	21.0666	10.0973	5.43636
60	24.6084	10.2131	7.65268		60	22.3003	12.679	6.54943
70	25.4991	12.4081	8.61273		70	23.1211	15.1078	7.40415
80	25.9719	14.4827	9.16514		80	23.9085	17.3349	8.16525
90	26.5241	16.8072	9.827		90	24.4368	19.5848	9.02601
TOF	2	5	4		TOF	2	5	4
0					0
10	47.9875	6.67378	8.12743		10	52.5868	11.8455	6.80395
20	45.6249	9.60002	8.42648		20	38.1294	14.8433	8.17295
30	23.808	8.20485	8.95511		30	10.0384	8.16176	3.0674
40	16.3352	12.1033	7.31981		40	16.3032	13.9903	6.72058
50	10.6926	11.9623	7.91164		50	9.34183	11.7429	7.85327
60	3.20233	12.7341	5.17562		60	7.40215	15.4903	6.67843
70	5.34379	13.1704	5.76032		70	4.92483	14.573	5.12834
80	2.83693	12.4474	3.31446		80	4.72434	13.3625	4.56655
90	3.31344	13.947	3.97113		90	3.1697	13.4991	5.16461
40°C		Measurement 1					Measurement 2
min	2	5	4		min	Alkyne	tpphz	Triazol
0	0	0	0		0	0	0	0
10	9.51553	1.3069	1.22346		10	10.123	0.397898	0.823573
20	16.9593	3.31864	2.39209		20	16.3719	3.65291	2.39242
30	20.5966	5.96057	3.20913		30	19.1927	6.05891	3.44247
40	22.2879	7.86526	4.55301		40	21.3949	8.0509	4.68205
50	23.7856	10.1749	5.60566		50	22.5653	10.5289	5.11035
60	24.6025	12.2916	6.45664		60	22.9861	12.6346	5.39925
70	25.4227	15.0338	7.32965		70	23.3828	14.7727	5.72501
80	26.0072	17.3345	7.97534		80	23.5514	16.3198	5.89739
90	26.5083	20.1264	8.59349		90	23.2465	18.1626	6.02967
TOF	2	5	4		TOF	2	5	4
0					0
10	57.0932	7.84142	7.34076		10	60.7383	2.38739	4.94144
20	44.6625	12.0704	7.01177		20	37.4929	19.5301	9.4131
30	21.8238	15.8516	4.90226		30	16.9248	14.436	6.30026
40	10.1482	11.4281	8.06324		40	13.2137	11.952	7.43749
50	8.98571	13.858	6.31596		50	7.02204	14.8682	2.56983
60	4.90146	12.7	5.10584		60	2.52478	12.634	1.7334
70	4.92127	16.4531	5.23807		70	2.38047	12.8287	1.95455
80	3.50703	13.8046	3.87416		80	1.0116	9.28261	1.03427
90	3.00641	16.7514	3.70889		90	-1.8298	11.0569	0.793663
45 °C		Measurement 1					Measurement 2
min	2	5	4		min	2	5	4
0	0	0	0		0	0	0	0
10	11.1067	2.34692	3.06685		10	12.252	2.08383	0.958053
20	18.0298	5.6832	5.47525		20	20.007	5.6357	2.86498
30	21.508	9.52191	7.57331		30	24.2289	9.50301	4.5895
40	23.0365	13.277	9.08251		40	26.4598	12.9915	6.03581
50	24.2567	16.6813	10.3925		50	27.8678	16.1772	7.12659
60	25.1515	20.4044	11.5629		60	28.7866	19.6143	8.24863
70	25.8983	24.2435	12.4942		70	29.62	23.0553	9.07895
80	26.588	27.9691	13.3086		80	30.4026	26.7878	9.93456
90	27.1167	31.5941	13.9277		90	31.0064	29.9715	10.4986
TOF	2	5	4		TOF	2	5	4
0					0
10	66.6401	14.0815	18.4011		10	73.5122	12.503	5.74832
20	41.5387	20.0177	14.4504		20	46.5297	21.3112	11.4416
30	20.869	23.0322	12.5884		30	25.3312	23.2039	10.3471
40	9.17124	22.5304	9.05524		40	13.3854	20.9311	8.67785
50	7.32104	20.4258	7.85968		50	8.4483	19.1141	6.54472
60	5.36885	22.3389	7.02286		60	5.51252	20.6224	6.7322
70	4.48087	23.0345	5.58751		70	5.0007	20.6461	4.98197
80	4.13797	22.3533	4.88656		80	4.69555	22.3952	5.13365
90	3.17238	21.7505	3.71471		90	3.62277	19.1023	3.38401
50 °C		Measurement 1					Measurement 2
TON
min	2	5	4		min	2*	5	4
0	0	0	0		0		0	0
10	25.7282	1.2566	3.28059		10		2.826	1.36203
20	34.8354	4.11683	6.2336		20		6.58353	3.13649
30	36.0225	8.49916	8.3163		30		10.5027	4.67867
40	35.8392	13.7902	9.99386		40		14.7392	5.7896
50	35.7287	17.6802	11.7325		50		18.0895	6.74157
60	35.5652	21.53	12.5842		60		21.5468	7.08957
70	35.4457	25.3413	13.8429		70		23.5982	7.54728
80	35.1448	27.7454	14.464		80		24.7434	8.02071
90	35.3365	29.0391	14.8646		90		25.3289	7.72564
TOF					TOF
0					0
10	154.369	7.53958	19.6836		10		16.956	8.17218
20	54.6432	17.1614	17.718		20		22.5452	10.6467
30	7.12284	26.294	12.4962		30		23.5149	9.25306
40	-1.10018	31.746	10.0653		40		25.4188	6.66558
50	-0.663052	23.3401	10.4319		50		20.1022	5.71182
60	-0.980605	23.0992	5.11037		60		20.7438	2.08799
70	-0.716872	22.8674	7.55183		70		12.3083	2.74628
80	-1.80548	14.4246	3.72667		80		6.8714	2.84057
90	1.15014	7.76269	2.40396		90		3.51296	-1.77042
					*only single measurement performed
