# Supplementary material for: Outpacing conventional nicotinamide hydrogenation catalysis by a strongly communicating heterodinuclear photocatalyst
Source: Nat Commun. 2022 May 9;13:2538. doi: 10.1038/s41467-022-30147-4 (PMC9085789; doi:10.1038/s41467-022-30147-4)
Supplement: Supplementary file 4 — Source Data [file 41467_2022_30147_MOESM4_ESM.zip › SourceData/Source Data Fig. 8/Raw_data_Fig.8.xlsx]

## Sheet: Tabelle1
Figure 8 a					Figure 8 b					Figure 8c			Figure 8d					Figure 8e					Figure 8f
wavenumber / cm^-1	1	wavenumber / cm^-1	2		wavenumber / cm^-1	3	wavenumber / cm^-1	4		wavenumber / cm^-1	(tbbpy)2Ruphen		wavenumber / cm^-1	1	wavenumber / cm^-1	2		wavenumber / cm^-1	3	wavenumber / cm^-1	4		wavenumber / cm^-1	(tbbpy)2Ruphen
751.641	0.00313	1000.05	0.013		981.618	0.00742	1000.05	0.06211		262.076	-0.000472733		1000	0	1000	0		981.012	-0.05366	981.012	0.32839		400.071	--
753.37	0.00342	1001.73	0.01324		983.296	0.00727	1001.73	0.06362		263.907	0.000108825		1001	-0.000467559	1001	0.00216		983.872	-0.05742	983.872	0.28653		401.253	--
755.099	0.00368	1003.4	0.01345		984.973	0.00726	1003.4	0.06494		265.738	8.97594e-05		1002	-0.00122	1002	0.0033		986.731	-0.06738	986.731	0.31488		402.435	--
756.828	0.0039	1005.07	0.01365		986.65	0.00738	1005.07	0.06606		267.568	-0.0001815		1003	-0.0028	1003	0.0024		989.59	-0.02556	989.59	0.33607		403.617	--
758.556	0.00409	1006.74	0.01372		988.327	0.00765	1006.74	0.06698		269.398	0.000255907		1004	-0.00438	1004	0.0015		992.447	-0.01091	992.447	0.27168		404.799	-0.00443
760.284	0.00425	1008.42	0.01372		990.003	0.00805	1008.42	0.06771		271.227	0.0003615		1005	-0.00453	1005	0.00295		995.304	-0.10189	995.304	0.30057		405.98	-0.00449
762.011	0.00483	1010.09	0.01368		991.679	0.00934	1010.09	0.06873		273.057	8.04671e-05		1006	-0.00519	1006	0.00474		998.159	-0.02269	998.159	0.31105		407.162	-0.00236
763.738	0.00496	1011.76	0.0135		993.354	0.01041	1011.76	0.06786		274.885	0.000450237		1007	-0.00625	1007	0.00611		1001.01	-0.08179	1001.01	0.28574		408.343	-0.000230274
765.465	0.00497	1013.43	0.01344		995.029	0.01015	1013.43	0.06776		276.714	0.000242601		1008	-0.00869	1008	0.00562		1003.87	-0.06885	1003.87	0.28711		409.523	0.00233
767.191	0.00442	1015.1	0.01335		996.704	0.0098	1015.1	0.06825		278.541	0.00041895		1009	-0.0105	1009	0.00554		1006.72	-0.07365	1006.72	0.20946		410.704	0.000504983
768.917	0.00335	1016.77	0.01337		998.378	0.00928	1016.77	0.06893		280.369	0.000413346		1010	-0.0122	1010	0.00557		1009.57	-0.0799	1009.57	0.23435		411.884	0.00159
770.642	0.00213	1018.44	0.01358		1000.05	0.00904	1018.44	0.07008		282.196	0.000513782		1011	-0.01101	1011	0.00656		1012.42	-0.12271	1012.42	0.25958		413.064	-0.00117
772.367	0.000600269	1020.11	0.0138		1001.73	0.00833	1020.11	0.0711		284.022	0.000975828		1012	-0.00936	1012	0.00766		1015.27	-0.06553	1015.27	0.26187		414.244	0.000185561
774.092	-0.000859417	1021.78	0.01414		1003.4	0.00823	1021.78	0.07249		285.849	0.000724236		1013	-0.0074	1013	0.00906		1018.12	-0.03564	1018.12	0.33874		415.423	-0.000736622
775.816	-0.00199	1023.45	0.01454		1005.07	0.00942	1023.45	0.07434		287.674	0.00114		1014	-0.00316	1014	0.0116		1020.97	-0.09075	1020.97	0.34968		416.602	0.00247
777.54	-0.00274	1025.12	0.01497		1006.74	0.00961	1025.12	0.07674		289.5	0.00089138		1015	0.00108	1015	0.01413		1023.82	-0.02021	1023.82	0.35324		417.781	0.00020628
779.264	-0.00322	1026.78	0.01531		1008.42	0.00996	1026.78	0.07801		291.325	0.00149		1016	0.00541	1016	0.01628		1026.66	0.06221	1026.66	0.43375		418.96	0.00111
780.987	-0.00371	1028.45	0.0155		1010.09	0.01046	1028.45	0.07832		293.149	0.00069388		1017	0.01295	1017	0.01946		1029.51	0.15634	1029.51	0.53738		420.138	0.000579632
782.71	-0.00388	1030.12	0.01551		1011.76	0.00924	1030.12	0.07799		294.973	0.000659863		1018	0.0205	1018	0.02264		1032.35	0.28076	1032.35	0.70418		421.316	-0.00107
784.432	-0.00427	1031.79	0.01547		1013.43	0.00899	1031.79	0.07687		296.797	0.000223622		1019	0.02899	1019	0.02651		1035.2	0.29561	1035.2	0.71742		422.494	-0.00221
786.154	-0.0046	1033.45	0.0156		1015.1	0.00831	1033.45	0.07576		298.62	0.000401541		1020	0.03983	1020	0.03226		1038.04	0.35672	1038.04	0.67847		423.672	-0.000571422
787.875	-0.00482	1035.12	0.01573		1016.77	0.00769	1035.12	0.07342		300.443	-0.000140806		1021	0.05069	1021	0.03801		1040.88	0.35777	1040.88	0.69044		424.849	-0.0011
789.597	-0.00528	1036.78	0.01574		1018.44	0.0075	1036.78	0.06971		302.265	0.00011614		1022	0.06253	1022	0.04543		1043.72	0.25515	1043.72	0.57234		426.026	-0.00161
791.317	-0.00549	1038.45	0.01568		1020.11	0.00844	1038.45	0.06487		304.087	-0.000255984		1023	0.07579	1023	0.05499		1046.56	0.18333	1046.56	0.52364		427.203	0.000168644
793.038	-0.00551	1040.11	0.01542		1021.78	0.00925	1040.11	0.06002		305.909	-0.000177853		1024	0.08905	1024	0.0645		1049.4	0.08013	1049.4	0.38352		428.38	0.000188869
794.758	-0.00543	1041.78	0.01494		1023.45	0.01018	1041.78	0.05405		307.73	0.000395978		1025	0.10541	1025	0.07707		1052.24	0.05809	1052.24	0.34571		429.556	0.00222
796.478	-0.00532	1043.44	0.01437		1025.12	0.01146	1043.44	0.04906		309.551	0.000824491		1026	0.12393	1026	0.09177		1055.07	0.02793	1055.07	0.37878		430.732	0.00226
798.197	-0.00506	1045.11	0.01374		1026.78	0.0124	1045.11	0.04552		311.371	0.00106		1027	0.14216	1027	0.10613		1057.91	-0.03119	1057.91	0.26715		431.908	0.00415
799.916	-0.00496	1046.77	0.01318		1028.45	0.01212	1046.77	0.04304		313.191	0.00252		1028	0.16303	1028	0.12118		1060.74	-0.04296	1060.74	0.28982		433.084	0.00612
801.634	-0.00506	1048.43	0.01286		1030.12	0.01216	1048.43	0.04254		315.011	0.00469		1029	0.18478	1029	0.13666		1063.58	-0.03134	1063.58	0.33202		434.259	0.00535
803.352	-0.00462	1050.1	0.01292		1031.79	0.01059	1050.1	0.0438		316.83	0.00728		1030	0.20716	1030	0.15276		1066.41	-0.01596	1066.41	0.29042		435.434	0.01267
805.07	-0.00431	1051.76	0.01317		1033.45	0.00924	1051.76	0.04594		318.648	0.01106		1031	0.22511	1031	0.16386		1069.24	-0.04919	1069.24	0.33544		436.609	0.00823
806.787	-0.00403	1053.42	0.01344		1035.12	0.00751	1053.42	0.04752		320.467	0.01582		1032	0.24305	1032	0.17493		1072.08	-0.0141	1072.08	0.30662		437.784	0.00693
808.504	-0.00335	1055.08	0.01371		1036.78	0.00466	1055.08	0.04858		322.284	0.02034		1033	0.25954	1033	0.18559		1074.9	-0.0437	1074.9	0.29239		438.958	0.00966
810.221	-0.0032	1056.74	0.01382		1038.45	0.000634854	1056.74	0.04926		324.102	0.02538		1034	0.26427	1034	0.19019		1077.73	-0.03952	1077.73	0.29597		440.133	0.00863
811.937	-0.00303	1058.4	0.01381		1040.11	-0.00398	1058.4	0.04895		325.919	0.02895		1035	0.26903	1035	0.19479		1080.56	-0.06701	1080.56	0.29644		441.306	0.00511
813.653	-0.0031	1060.06	0.01379		1041.78	-0.00889	1060.06	0.04883		327.735	0.03344		1036	0.27013	1036	0.19712		1083.39	-0.09678	1083.39	0.19963		442.48	0.00468
815.368	-0.00319	1061.72	0.01369		1043.44	-0.01382	1061.72	0.0473		329.552	0.03698		1037	0.26418	1037	0.19527		1086.22	-0.01946	1086.22	0.29732		443.653	0.00419
817.083	-0.00351	1063.38	0.01354		1045.11	-0.01779	1063.38	0.04618		331.367	0.03985		1038	0.25827	1038	0.19342		1089.04	-0.07531	1089.04	0.30003		444.827	0.00505
818.798	-0.00381	1065.04	0.01347		1046.77	-0.0196	1065.04	0.04549		333.183	0.04041		1039	0.24901	1039	0.18844		1091.87	-0.08392	1091.87	0.25901		445.999	0.00568
820.512	-0.0038	1066.7	0.01351		1048.43	-0.02048	1066.7	0.04442		334.998	0.04181		1040	0.23662	1040	0.18054		1094.69	-0.09236	1094.69	0.26443		447.172	0.00527
822.226	-0.00349	1068.36	0.01355		1050.1	-0.01885	1068.36	0.04275		336.812	0.04549		1041	0.22428	1041	0.17265		1097.51	-0.11115	1097.51	0.26793		448.344	0.00687
823.939	-0.00308	1070.02	0.01349		1051.76	-0.01686	1070.02	0.04163		338.626	0.04736		1042	0.20826	1042	0.16319		1100.34	-0.09204	1100.34	0.27385		449.517	0.00889
825.652	-0.00254	1071.68	0.0134		1053.42	-0.01542	1071.68	0.04004		340.44	0.04747		1043	0.18987	1043	0.1524		1103.16	-0.09086	1103.16	0.29991		450.688	0.01504
827.365	-0.00248	1073.34	0.01328		1055.08	-0.01395	1073.34	0.03902		342.253	0.04613		1044	0.1716	1044	0.14169		1105.98	-0.08617	1105.98	0.31012		451.86	0.02143
829.077	-0.00221	1074.99	0.01321		1056.74	-0.01372	1074.99	0.03764		344.066	0.04411		1045	0.15278	1045	0.12977		1108.8	-0.09303	1108.8	0.27048		453.031	0.01621
830.789	-0.00226	1076.65	0.01305		1058.4	-0.01375	1076.65	0.0362		345.878	0.04065		1046	0.13377	1046	0.11749		1111.62	-0.03982	1111.62	0.29532		454.202	0.0179
832.501	-0.00223	1078.31	0.01294		1060.06	-0.014	1078.31	0.03452		347.69	0.03755		1047	0.11553	1047	0.10593		1114.43	-0.01548	1114.43	0.36938		455.373	0.01389
834.212	-0.00238	1079.96	0.01293		1061.72	-0.01459	1079.96	0.03484		349.502	0.03508		1048	0.10133	1048	0.09649		1117.25	-0.09127	1117.25	0.29414		456.544	0.01051
835.922	-0.00244	1081.62	0.01304		1063.38	-0.01516	1081.62	0.0356		351.313	0.03462		1049	0.08718	1049	0.08704		1120.06	-0.04573	1120.06	0.28254		457.714	0.01122
837.633	-0.00261	1083.27	0.01316		1065.04	-0.01571	1083.27	0.03625		353.124	0.03529		1050	0.07434	1050	0.07851		1122.88	-0.08488	1122.88	0.26441		458.884	0.00917
839.343	-0.00224	1084.93	0.01336		1066.7	-0.01624	1084.93	0.03739		354.934	0.03435		1051	0.06546	1051	0.07225		1125.69	-0.0473	1125.69	0.2852		460.054	0.00748
841.052	-0.00182	1086.58	0.01357		1068.36	-0.01774	1086.58	0.03953		356.744	0.03277		1052	0.05662	1052	0.06599		1128.51	-0.03022	1128.51	0.33226		461.224	0.00737
842.762	-0.00143	1088.24	0.01371		1070.02	-0.01916	1088.24	0.04094		358.554	0.03262		1053	0.04982	1053	0.06046		1131.32	-0.01944	1131.32	0.30083		462.393	0.00428
844.47	-0.00109	1089.89	0.01402		1071.68	-0.0206	1089.89	0.04288		360.363	0.03304		1054	0.04725	1054	0.0568		1134.13	0.02542	1134.13	0.38283		463.562	0.00789
846.179	-0.000688487	1091.54	0.01435		1073.34	-0.02214	1091.54	0.04487		362.172	0.03343		1055	0.04472	1055	0.05313		1136.94	-0.02017	1136.94	0.37717		464.731	0.00748
847.887	-0.000304998	1093.2	0.01457		1074.99	-0.0237	1093.2	0.04751		363.98	0.03696		1056	0.04406	1056	0.0523		1139.75	0.016	1139.75	0.41243		465.9	0.00844
849.595	0.000467394	1094.85	0.01483		1076.65	-0.02523	1094.85	0.04924		365.788	0.03845		1057	0.04477	1057	0.05368		1142.56	0.00655	1142.56	0.37782		467.068	0.00953
851.302	0.000882536	1096.5	0.01514		1078.31	-0.02619	1096.5	0.05096		367.595	0.04473		1058	0.04551	1058	0.05507		1145.36	-0.04146	1145.36	0.29311		468.236	0.01222
853.009	0.00113	1098.15	0.01548		1079.96	-0.02623	1098.15	0.05243		369.402	0.05014		1059	0.04466	1059	0.05575		1148.17	-0.09122	1148.17	0.26136		469.404	0.01486
854.715	0.0012	1099.81	0.0158		1081.62	-0.02514	1099.81	0.05534		371.209	0.05505		1060	0.04358	1060	0.05656		1150.97	-0.06767	1150.97	0.24644		470.572	0.01604
856.421	0.00162	1101.46	0.01623		1083.27	-0.0246	1101.46	0.05924		373.015	0.06212		1061	0.04266	1061	0.05749		1153.78	-0.10437	1153.78	0.26426		471.739	0.01755
858.127	0.00188	1103.11	0.01676		1084.93	-0.02391	1103.11	0.06305		374.821	0.0666		1062	0.04224	1062	0.05707		1156.58	-0.0798	1156.58	0.26172		472.906	0.01753
859.833	0.00215	1104.76	0.01724		1086.58	-0.02196	1104.76	0.06762		376.627	0.07178		1063	0.04176	1063	0.05633		1159.38	-0.09176	1159.38	0.26112		474.073	0.01607
861.538	0.00267	1106.41	0.01778		1088.24	-0.02061	1106.41	0.0722		378.432	0.07093		1064	0.04141	1064	0.05576		1162.19	-0.06717	1162.19	0.22169		475.24	0.01634
863.242	0.00307	1108.06	0.01823		1089.89	-0.01846	1108.06	0.07708		380.236	0.07608		1065	0.03891	1065	0.0544		1164.99	-0.11065	1164.99	0.26461		476.406	0.01704
864.946	0.00363	1109.71	0.01861		1091.54	-0.01647	1109.71	0.08115		382.04	0.07249		1066	0.03642	1066	0.05304		1167.79	-0.09465	1167.79	0.28513		477.572	0.01392
866.65	0.00436	1111.36	0.01874		1093.2	-0.01417	1111.36	0.08358		383.844	0.0641		1067	0.03352	1067	0.05126		1170.59	-0.11617	1170.59	0.27913		478.738	0.01256
868.354	0.00459	1113.01	0.01883		1094.85	-0.0116	1113.01	0.08446		385.647	0.054		1068	0.03004	1068	0.04897		1173.38	-0.08467	1173.38	0.25562		479.904	0.00879
870.057	0.00453	1114.65	0.01879		1096.5	-0.00894	1114.65	0.08384		387.45	0.04287		1069	0.02657	1069	0.04668		1176.18	-0.01827	1176.18	0.35132		481.069	0.01261
871.759	0.00494	1116.3	0.01865		1098.15	-0.00617	1116.3	0.08321		389.253	0.03472		1070	0.0244	1070	0.04487		1178.98	-0.04396	1178.98	0.39619		482.234	0.00768
873.462	0.00536	1117.95	0.0185		1099.81	-0.00395	1117.95	0.08196		391.055	0.02802		1071	0.02382	1071	0.04351		1181.77	0.12032	1181.77	0.51064		483.399	0.00573
875.164	0.00589	1119.6	0.01837		1101.46	-0.00112	1119.6	0.07999		392.857	0.02166		1072	0.02324	1072	0.04214		1184.57	0.2524	1184.57	0.69357		484.564	0.008
876.865	0.00626	1121.24	0.01827		1103.11	0.00297	1121.24	0.07797		394.658	0.01683		1073	0.02284	1073	0.03987		1187.36	0.44619	1187.36	0.85643		485.728	0.00714
878.566	0.00664	1122.89	0.01821		1104.76	0.0077	1122.89	0.07712		396.459	0.01517		1074	0.02262	1074	0.03706		1190.15	0.51472	1190.15	0.89492		486.892	0.00647
880.267	0.00676	1124.54	0.0183		1106.41	0.01251	1124.54	0.07823		398.259	0.00976		1075	0.02239	1075	0.03424		1192.94	0.46158	1192.94	0.83701		488.056	0.00692
881.968	0.00692	1126.18	0.01859		1108.06	0.01672	1126.18	0.07966		400.059	0.0081		1076	0.02162	1076	0.03085		1195.73	0.33348	1195.73	0.7046		489.22	0.00829
883.668	0.00686	1127.83	0.01893		1109.71	0.02072	1127.83	0.08359		401.859	0.00635		1077	0.02068	1077	0.02729		1198.52	0.14594	1198.52	0.56891		490.383	0.00675
885.367	0.00645	1129.47	0.01951		1111.36	0.02301	1129.47	0.08786		403.658	0.005		1078	0.01949	1078	0.02351		1201.31	0.0483	1201.31	0.41053		491.546	0.00703
887.066	0.00603	1131.12	0.01994		1113.01	0.02359	1131.12	0.09108		405.457	0.002		1079	0.01604	1079	0.02043		1204.1	-0.06155	1204.1	0.28015		492.709	0.00666
888.765	0.00612	1132.76	0.02024		1114.65	0.02284	1132.76	0.09382		407.256	0.00029254		1080	0.01252	1080	0.01745		1206.89	-0.07399	1206.89	0.28089		493.872	0.00304
890.464	0.00617	1134.4	0.02019		1116.3	0.02062	1134.4	0.09341		409.054	0.000214866		1081	0.00941	1081	0.01488		1209.67	-0.01093	1209.67	0.24254		495.034	0.00203
892.162	0.00653	1136.05	0.01982		1117.95	0.01885	1136.05	0.08983		410.851	-0.000223446		1082	0.00816	1082	0.01399		1212.46	-0.03007	1212.46	0.33195		496.196	0.00357
893.86	0.00664	1137.69	0.01934		1119.6	0.01754	1137.69	0.08447		412.648	-0.000594479		1083	0.00686	1083	0.0131		1215.24	-0.02258	1215.24	0.35658		497.358	0.000602387
895.557	0.00692	1139.34	0.01871		1121.24	0.01727	1139.34	0.07932		414.445	-0.000794263		1084	0.00616	1084	0.0123		1218.03	-0.02258	1218.03	0.36193		498.52	-0.000517142
897.254	0.0069	1140.98	0.01814		1122.89	0.01707	1140.98	0.07418		416.241	-6.16342e-05		1085	0.00644	1085	0.01133		1220.81	-0.06503	1220.81	0.35905		499.681	0.00376
898.95	0.00703	1142.62	0.01771		1124.54	0.01826	1142.62	0.06937		418.037	-0.00124		1086	0.00667	1086	0.01035		1223.59	-0.04057	1223.59	0.29043		500.842	0.00366
900.647	0.0073	1144.26	0.01759		1126.18	0.02046	1144.26	0.06759		419.833	-0.000876423		1087	0.00548	1087	0.00879		1226.37	-0.06386	1226.37	0.27183		502.003	0.000799509
902.342	0.00785	1145.9	0.0178		1127.83	0.02359	1145.9	0.068		421.628	-0.00099818		1088	0.0029	1088	0.00664		1229.15	-0.05195	1229.15	0.28191		503.164	0.00245
904.038	0.00816	1147.54	0.01807		1129.47	0.02711	1147.54	0.06878		423.423	0.000629034		1089	0.000264905	1089	0.00449		1231.93	-0.09164	1231.93	0.30626		504.324	0.00227
905.733	0.00877	1149.18	0.01834		1131.12	0.02972	1149.18	0.0707		425.217	-0.000336966		1090	0	1090	0.00341		1234.71	-0.11908	1234.71	0.28808		505.485	0.00121
907.428	0.00893	1150.83	0.01844		1132.76	0.03088	1150.83	0.07131		427.011	0.000101343		1091	0.000258336	1091	0.00262		1237.49	-0.1383	1237.49	0.1756		506.645	8.15909e-05
909.122	0.00994	1152.46	0.01848		1134.4	0.03042	1152.46	0.07046		428.805	-0.000225444		1092	0.000458505	1092	0.00183		1240.26	-0.07992	1240.26	0.23953		507.804	-0.00165
910.816	0.01213	1154.1	0.01843		1136.05	0.02738	1154.1	0.06929		430.598	0.00146		1093	0.00338	1093	0.00123		1243.04	-0.1058	1243.04	0.18586		508.964	0.00097824
912.509	0.01622	1155.74	0.01824		1137.69	0.02404	1155.74	0.06776		432.39	0.00365		1094	0.00684	1094	0.000873167		1245.81	-0.13585	1245.81	0.21692		510.123	0.000728794
914.203	0.02068	1157.38	0.01784		1139.34	0.01987	1157.38	0.06561		434.183	0.00547		1095	0.01003	1095	0.00054168		1248.59	-0.15071	1248.59	0.2466		511.282	0.00108
915.895	0.02463	1159.02	0.0173		1140.98	0.01572	1159.02	0.06338		435.974	0.00664		1096	0.01067	1096	0.00119		1251.36	-0.12183	1251.36	0.24345		512.44	-0.00105
917.588	0.02786	1160.66	0.01692		1142.62	0.0118	1160.66	0.06116		437.766	0.0064		1097	0.01125	1097	0.00183		1254.13	-0.1031	1254.13	0.28808		513.599	0.00090752
919.28	0.02971	1162.3	0.01656		1144.26	0.01001	1162.3	0.05907		439.557	0.0016		1098	0.01181	1098	0.00261		1256.9	-0.02152	1256.9	0.32172		514.757	0.000803052
920.971	0.02912	1163.93	0.01625		1145.9	0.00998	1163.93	0.05734		441.348	1.01884e-05		1099	0.01243	1099	0.00376		1259.67	-0.01125	1259.67	0.34203		515.915	-0.000256982
922.663	0.0268	1165.57	0.01594		1147.54	0.01039	1165.57	0.05566		443.138	0.00107		1100	0.013	1100	0.0049		1262.44	0.03369	1262.44	0.38659		517.073	-0.000928319
924.353	0.02238	1167.21	0.01568		1149.18	0.01108	1167.21	0.05374		444.928	-0.00075516		1101	0.01473	1101	0.00614		1265.21	0.00751	1265.21	0.37527		518.23	0.0013
926.044	0.0181	1168.84	0.01559		1150.83	0.01132	1168.84	0.05197		446.717	0.000637766		1102	0.01784	1102	0.00741		1267.97	0.05362	1267.97	0.37185		519.387	0.00269
927.734	0.01429	1170.48	0.0155		1152.46	0.01138	1170.48	0.05064		448.506	0.00148		1103	0.0209	1103	0.00867		1270.74	-0.02643	1270.74	0.367		520.544	-4.86821e-05
929.424	0.01188	1172.12	0.01547		1154.1	0.01146	1172.12	0.0499		450.295	0.00129		1104	0.02385	1104	0.00976		1273.51	-0.02247	1273.51	0.298		521.701	0.00178
931.113	0.01001	1173.75	0.01541		1155.74	0.01057	1173.75	0.05002		452.083	0.00243		1105	0.02666	1105	0.01069		1276.27	-0.08792	1276.27	0.32971		522.857	0.00197
932.802	0.00819	1175.38	0.01562		1157.38	0.00863	1175.38	0.05091		453.871	0.00202		1106	0.02943	1106	0.01161		1279.03	-0.01385	1279.03	0.35572		524.013	0.00338
934.491	0.00692	1177.02	0.01614		1159.02	0.00548	1177.02	0.05145		455.658	0.000766323		1107	0.03162	1107	0.01219		1281.8	0.0482	1281.8	0.41919		525.169	0.00372
936.179	0.00595	1178.65	0.01711		1160.66	0.00253	1178.65	0.05167		457.445	-0.000116314		1108	0.03373	1108	0.01276		1284.56	0.17837	1284.56	0.56061		526.325	0.00243
937.867	0.00533	1180.29	0.01833		1162.3	0.000289371	1180.29	0.05271		459.232	0.000556955		1109	0.03586	1109	0.01338		1287.32	0.29587	1287.32	0.65439		527.481	0.00308
939.554	0.00485	1181.92	0.0194		1163.93	-0.00186	1181.92	0.0529		461.018	0.00154		1110	0.03778	1110	0.01485		1290.08	0.19959	1290.08	0.59321		528.636	0.005
941.241	0.00431	1183.55	0.02013		1165.57	-0.00384	1183.55	0.05226		462.804	0.0013		1111	0.03968	1111	0.01632		1292.84	0.0619	1292.84	0.49231		529.791	0.0073
942.928	0.00428	1185.19	0.02034		1167.21	-0.00578	1185.19	0.05145		464.589	0.00185		1112	0.04064	1112	0.017		1295.6	-0.08086	1295.6	0.36469		530.945	0.00579
944.614	0.00388	1186.82	0.01998		1168.84	-0.00659	1186.82	0.05037		466.374	0.00118		1113	0.03853	1113	0.01514		1298.35	-0.14562	1298.35	0.25437		532.1	0.00534
946.3	0.00358	1188.45	0.01909		1170.48	-0.00749	1188.45	0.04817		468.158	0.00366		1114	0.0364	1114	0.01327		1301.11	-0.11664	1301.11	0.22297		533.254	0.00509
947.986	0.00346	1190.08	0.01779		1172.12	-0.00764	1190.08	0.04658		469.943	0.00413		1115	0.03503	1115	0.0122		1303.87	-0.15037	1303.87	0.19696		534.408	0.00619
949.671	0.00324	1191.71	0.01648		1173.75	-0.00798	1191.71	0.04438		471.726	0.00442		1116	0.03472	1116	0.01226		1306.62	-0.12582	1306.62	0.2757		535.562	0.00409
951.356	0.00296	1193.35	0.01528		1175.38	-0.00802	1193.35	0.04229		473.51	0.00519		1117	0.03441	1117	0.01232		1309.37	-0.08731	1309.37	0.32321		536.715	0.00409
953.04	0.00271	1194.97	0.01458		1177.02	-0.00828	1194.97	0.04128		475.293	0.00385		1118	0.03454	1118	0.01275		1312.13	-0.06833	1312.13	0.33443		537.869	0.00228
954.724	0.00237	1196.61	0.01417		1178.65	-0.00769	1196.61	0.04017		477.075	0.00438		1119	0.03498	1119	0.01344		1314.88	0.01777	1314.88	0.51841		539.022	0.00384
956.408	0.00194	1198.23	0.01399		1180.29	-0.00716	1198.23	0.03966		478.857	0.00237		1120	0.0354	1120	0.01412		1317.63	0.05235	1317.63	0.56687		540.174	0.00253
958.091	0.00179	1199.86	0.01388		1181.92	-0.00724	1199.86	0.03917		480.639	0.0026		1121	0.03389	1121	0.01394		1320.38	0.22803	1320.38	0.66618		541.327	0.00166
959.774	0.00181	1201.49	0.01388		1183.55	-0.0082	1201.49	0.0395		482.42	0.00238		1122	0.03187	1122	0.01353		1323.13	0.26458	1323.13	0.67424		542.479	0.00232
961.457	0.00135	1203.12	0.01417		1185.19	-0.00942	1203.12	0.04053		484.201	0.00454		1123	0.02984	1123	0.01311		1325.88	0.30379	1325.88	0.75646		543.631	0.00265
963.139	0.00114	1204.75	0.01458		1186.82	-0.01058	1204.75	0.04163		485.982	0.00368		1124	0.03056	1124	0.01345		1328.62	0.28983	1328.62	0.71957		544.783	-0.000993991
964.821	0.00104	1206.38	0.01517		1188.45	-0.01181	1206.38	0.04331		487.762	0.00512		1125	0.03133	1125	0.0138		1331.37	0.24235	1331.37	0.60573		545.934	-0.000156206
966.502	0.00108	1208.01	0.01586		1190.08	-0.0132	1208.01	0.04491		489.541	0.00486		1126	0.03328	1126	0.01455		1334.12	0.16797	1334.12	0.5133		547.086	5.64182e-05
968.183	0.00144	1209.63	0.01657		1191.71	-0.01456	1209.63	0.04631		491.321	0.00474		1127	0.0405	1127	0.0171		1336.86	0.07298	1336.86	0.45495		548.237	0.000816112
969.864	0.00143	1211.26	0.01718		1193.35	-0.01646	1211.26	0.04688		493.099	0.00406		1128	0.04772	1128	0.01965		1339.61	0.01446	1339.61	0.37969		549.388	0.00209
971.544	0.00126	1212.89	0.01755		1194.97	-0.01722	1212.89	0.04545		494.878	0.0041		1129	0.05564	1129	0.02296		1342.35	-0.06914	1342.35	0.32314		550.538	0.00113
973.224	0.00128	1214.51	0.01766		1196.61	-0.01794	1214.51	0.04431		496.656	0.0043		1130	0.06455	1130	0.0274		1345.09	-0.11768	1345.09	0.25621		551.688	0.00341
974.904	0.0014	1216.14	0.01741		1198.23	-0.01843	1216.14	0.04168		498.434	0.00493		1131	0.07348	1131	0.03183		1347.83	-0.10234	1347.83	0.22112		552.838	0.00238
976.583	0.00147	1217.76	0.01699		1199.86	-0.01919	1217.76	0.03896		500.211	0.00545		1132	0.08054	1132	0.03661		1350.57	-0.12689	1350.57	0.20975		553.988	0.00351
978.262	0.00127	1219.39	0.01653		1201.49	-0.01963	1219.39	0.03679		501.988	0.00715		1133	0.08633	1133	0.04172		1353.31	-0.11744	1353.31	0.22202		555.138	0.00451
979.94	0.00134	1221.01	0.01599		1203.12	-0.01863	1221.01	0.03547		503.764	0.00551		1134	0.09214	1134	0.04682		1356.05	-0.10391	1356.05	0.2595		556.287	0.00737
981.618	0.00122	1222.64	0.01549		1204.75	-0.0174	1222.64	0.03488		505.54	0.00261		1135	0.09402	1135	0.05048		1358.79	-0.1422	1358.79	0.25378		557.436	0.01407
983.296	0.00148	1224.26	0.01499		1206.38	-0.01573	1224.26	0.03403		507.316	0.00152		1136	0.09481	1136	0.05374		1361.52	-0.11506	1361.52	0.24203		558.585	0.02405
984.973	0.00169	1225.89	0.0146		1208.01	-0.0143	1225.89	0.0333		509.091	0.00148		1137	0.09563	1137	0.057		1364.26	-0.04961	1364.26	0.23535		559.734	0.02819
986.65	0.00189	1227.51	0.0142		1209.63	-0.01352	1227.51	0.03258		510.866	0.00153		1138	0.09127	1138	0.05565		1366.99	-0.10814	1366.99	0.23414		560.882	0.0265
988.327	0.00202	1229.13	0.01381		1211.26	-0.01341	1229.13	0.03216		512.64	0.000702108		1139	0.08673	1139	0.0541		1369.73	-0.12035	1369.73	0.26537		562.03	0.02044
990.003	0.00206	1230.75	0.01345		1212.89	-0.0142	1230.75	0.03249		514.414	0.00105		1140	0.08151	1140	0.05196		1372.46	-0.14881	1372.46	0.25635		563.178	0.01746
991.679	0.00207	1232.38	0.01319		1214.51	-0.01511	1232.38	0.0324		516.188	-7.49753e-05		1141	0.07352	1141	0.0475		1375.19	-0.11555	1375.19	0.31564		564.325	0.01307
993.354	0.00181	1234	0.01313		1216.14	-0.01704	1234	0.03292		517.961	0.000156293		1142	0.06554	1142	0.04304		1377.93	-0.10416	1377.93	0.3399		565.473	0.00879
995.029	0.00123	1235.62	0.01312		1217.76	-0.01961	1235.62	0.03384		519.734	0.000260335		1143	0.05737	1143	0.03823		1380.66	7.42151e-05	1380.66	0.3		566.62	0.00792
996.704	0.000707458	1237.24	0.0132		1219.39	-0.0211	1237.24	0.03511		521.506	-0.000635854		1144	0.04875	1144	0.03273		1383.39	0.04169	1383.39	0.32651		567.767	0.00491
998.378	-4.57606e-05	1238.86	0.0133		1221.01	-0.02162	1238.86	0.03642		523.278	-0.000240285		1145	0.04014	1145	0.02724		1386.12	0.06247	1386.12	0.25344		568.913	0.00112
1000.05	-0.000492018	1240.48	0.01339		1222.64	-0.02156	1240.48	0.03705		525.05	0.000384595		1146	0.03222	1146	0.02224		1388.84	0.01458	1388.84	0.29854		570.06	0.00125
1001.73	-0.00119	1242.1	0.01343		1224.26	-0.02196	1242.1	0.03847		526.821	0.000259512		1147	0.02461	1147	0.01741		1391.57	-0.00455	1391.57	0.25341		571.206	0.00199
1003.4	-0.00148	1243.72	0.01353		1225.89	-0.02239	1243.72	0.04064		528.592	-0.000396128		1148	0.01701	1148	0.01259		1394.3	0.02604	1394.3	0.30135		572.352	-0.000688048
1005.07	-0.00167	1245.34	0.01379		1227.51	-0.02232	1245.34	0.04296		530.363	-0.000172646		1149	0.01356	1149	0.01058		1397.02	-0.05947	1397.02	0.29815		573.497	0.00128
1006.74	-0.00206	1246.96	0.01401		1229.13	-0.02234	1246.96	0.04703		532.133	2.52153e-05		1150	0.0115	1150	0.00961		1399.75	-0.0699	1399.75	0.33551		574.643	-0.000239879
1008.42	-0.00226	1248.58	0.01444		1230.75	-0.02224	1248.58	0.05207		533.902	7.30997e-05		1151	0.00944	1151	0.00864		1402.47	-0.03621	1402.47	0.28444		575.788	0.00222
1010.09	-0.00229	1250.2	0.01497		1232.38	-0.02259	1250.2	0.05706		535.671	-0.00116		1152	0.01079	1152	0.00809		1405.19	-0.02834	1405.19	0.28944		576.933	0.00112
1011.76	-0.00269	1251.82	0.01557		1234	-0.02305	1251.82	0.06281		537.44	-0.000150738		1153	0.012	1153	0.0074		1407.91	-0.08745	1407.91	0.24698		578.078	0.000314449
1013.43	-0.00281	1253.43	0.01618		1235.62	-0.02213	1253.43	0.06815		539.209	6.54179e-05		1154	0.01351	1154	0.00723		1410.63	-0.1005	1410.63	0.19367		579.222	0.000210633
1015.1	-0.00304	1255.05	0.01674		1237.24	-0.02077	1255.05	0.07218		540.977	0.000128601		1155	0.01678	1155	0.00964		1413.36	-0.10618	1413.36	0.19396		580.366	0.000723621
1016.77	-0.00282	1256.67	0.01711		1238.86	-0.01929	1256.67	0.07444		542.744	-0.000146035		1156	0.02005	1156	0.01204		1416.07	-0.13138	1416.07	0.22846		581.51	-0.000129153
1018.44	-0.0029	1258.28	0.01742		1240.48	-0.0186	1258.28	0.07707		544.511	0.000105498		1157	0.02322	1157	0.0147		1418.79	-0.12935	1418.79	0.23485		582.654	-0.00107
1020.11	-0.00273	1259.9	0.0177		1242.1	-0.01776	1259.9	0.0789		546.278	0.0002027		1158	0.02629	1158	0.01776		1421.51	-0.11423	1421.51	0.22745		583.797	0.00238
1021.78	-0.00225	1261.51	0.01795		1243.72	-0.01612	1261.51	0.07991		548.044	-0.000153268		1159	0.02937	1159	0.02081		1424.23	-0.02873	1424.23	0.34926		584.94	0.00118
1023.45	-0.00179	1263.13	0.01798		1245.34	-0.0138	1263.13	0.08071		549.81	-0.000123384		1160	0.03071	1160	0.0221		1426.94	0.02825	1426.94	0.38577		586.083	-0.00189
1025.12	-0.00125	1264.74	0.0179		1246.96	-0.01091	1264.74	0.07942		551.576	-0.000438386		1161	0.03057	1161	0.0219		1429.66	0.00775	1429.66	0.40589		587.226	-0.00143
1026.78	-0.000652822	1266.36	0.01755		1248.58	-0.00727	1266.36	0.07592		553.341	-0.00141		1162	0.03044	1162	0.02169		1432.37	0.02035	1432.37	0.43676		588.369	0.000601507
1028.45	-0.000608046	1267.97	0.01721		1250.2	-0.00332	1267.97	0.07195		555.106	-0.000523618		1163	0.02793	1163	0.02115		1435.08	0.01713	1435.08	0.41556		589.511	-0.00132
1030.12	-0.000538392	1269.59	0.01669		1251.82	0.00135	1269.59	0.06684		556.87	0.00407		1164	0.02525	1164	0.02085		1437.8	0.04055	1437.8	0.33733		590.653	-0.000589724
1031.79	-0.000674503	1271.2	0.01614		1253.43	0.00562	1271.2	0.06222		558.634	0.01469		1165	0.02258	1165	0.0205		1440.51	-0.0177	1440.51	0.36033		591.795	-0.000692975
1033.45	-0.000427355	1272.81	0.01572		1255.05	0.00923	1272.81	0.05784		560.398	0.02207		1166	0.01913	1166	0.01825		1443.22	-0.01501	1443.22	0.33002		592.936	-0.00114
1035.12	-0.000495334	1274.43	0.01557		1256.67	0.01082	1274.43	0.05605		562.161	0.01227		1167	0.01554	1167	0.01585		1445.93	0.07143	1445.93	0.44843		594.077	0.000554492
1036.78	-0.000528642	1276.04	0.01561		1258.28	0.01256	1276.04	0.05653		563.924	0.00211		1168	0.01316	1168	0.01379		1448.64	0.18133	1448.64	0.70296		595.218	-0.00301
1038.45	-0.000378364	1277.65	0.01587		1259.9	0.0137	1277.65	0.05987		565.686	0.000725343		1169	0.01501	1169	0.01302		1451.34	0.47494	1451.34	0.98468		596.359	0.00156
1040.11	-0.000423976	1279.26	0.01622		1261.51	0.01535	1279.26	0.06351		567.448	-0.000433594		1170	0.017	1170	0.01225		1454.05	0.74716	1454.05	1.19407		597.5	0.000133208
1041.78	-0.000901407	1280.88	0.01648		1263.13	0.0161	1280.88	0.06618		569.21	-0.000307861		1171	0.02049	1171	0.01328		1456.76	0.80147	1456.76	1.24046		598.64	-0.000428061
1043.44	-0.00133	1282.49	0.01652		1264.74	0.01559	1282.49	0.06813		570.971	-0.000104436		1172	0.02582	1172	0.0165		1459.46	0.55817	1459.46	1.0025		599.78	-0.000407497
1045.11	-0.00198	1284.1	0.01644		1266.36	0.01379	1284.1	0.06777		572.732	-0.000267037		1173	0.03115	1173	0.01966		1462.17	0.29722	1462.17	0.71366		600.92	-0.00185
1046.77	-0.00238	1285.71	0.01612		1267.97	0.01136	1285.71	0.06559		574.492	-0.000498227		1174	0.04101	1174	0.02469		1464.87	0.15211	1464.87	0.56506		602.059	-0.00113
1048.43	-0.00296	1287.32	0.01564		1269.59	0.00788	1287.32	0.06194		576.252	-0.00022972		1175	0.0524	1175	0.02997		1467.57	-0.03879	1467.57	0.35562		603.199	-0.00107
1050.1	-0.00305	1288.93	0.01512		1271.2	0.00445	1288.93	0.05587		578.012	0.000824521		1176	0.06379	1176	0.03525		1470.27	-0.04798	1470.27	0.27097		604.338	-0.00122
1051.76	-0.00279	1290.54	0.01465		1272.81	0.0014	1290.54	0.05013		579.771	-0.00015225		1177	0.08984	1177	0.04815		1472.97	-0.07314	1472.97	0.30321		605.477	-0.00262
1053.42	-0.00254	1292.14	0.01434		1274.43	0.0011	1292.14	0.04589		581.53	0.000190477		1178	0.11824	1178	0.06253		1475.67	-0.00277	1475.67	0.40311		606.615	-0.000323197
1055.08	-0.00212	1293.75	0.01421		1276.04	0.00151	1293.75	0.04318		583.288	-0.00017953		1179	0.14779	1179	0.07803		1478.37	0.02952	1478.37	0.52137		607.753	-0.00081272
1056.74	-0.00182	1295.36	0.01421		1277.65	0.00458	1295.36	0.04193		585.046	0.000843806		1180	0.18438	1180	0.10026		1481.07	0.2767	1481.07	0.79746		608.892	-0.000635771
1058.4	-0.00164	1296.97	0.01431		1279.26	0.00742	1296.97	0.04202		586.804	0.000880732		1181	0.22063	1181	0.12214		1483.77	0.58388	1483.77	1.1619		610.029	-0.00258
1060.06	-0.00189	1298.58	0.01449		1280.88	0.00971	1298.58	0.04412		588.561	0.000182304		1182	0.25695	1182	0.14585		1486.47	0.72387	1486.47	1.2678		611.167	-0.00164
1061.72	-0.0023	1300.18	0.01469		1282.49	0.01064	1300.18	0.04645		590.318	0.000387874		1183	0.29474	1183	0.17472		1489.16	0.78933	1489.16	1.25759		612.304	-0.0021
1063.38	-0.00237	1301.79	0.01506		1284.1	0.00965	1301.79	0.05046		592.074	5.34142e-05		1184	0.33255	1184	0.20358		1491.86	0.5776	1491.86	1.0397		613.442	-0.00152
1065.04	-0.00281	1303.4	0.01556		1285.71	0.00689	1303.4	0.05527		593.83	0.000555381		1185	0.36078	1185	0.22719		1494.55	0.26784	1494.55	0.69619		614.578	0.000815603
1066.7	-0.00304	1305	0.01628		1287.32	0.00376	1305	0.06128		595.586	0.000734966		1186	0.38056	1186	0.24603		1497.24	0.08778	1497.24	0.4285		615.715	-0.000790122
1068.36	-0.00311	1306.61	0.01715		1288.93	-0.000502358	1306.61	0.06931		597.341	-0.000200581		1187	0.40036	1187	0.26487		1499.93	-0.06742	1499.93	0.2779		616.851	-0.000918432
1070.02	-0.00335	1308.21	0.01813		1290.54	-0.00398	1308.21	0.07747		599.096	0.00101		1188	0.39613	1188	0.2682		1502.63	-0.20285	1502.63	0.17932		617.988	0.000583743
1071.68	-0.00335	1309.82	0.01912		1292.14	-0.00701	1309.82	0.08661		600.851	0.000383875		1189	0.38431	1189	0.2667		1505.32	-0.1986	1505.32	0.20546		619.124	0.00256
1073.34	-0.0035	1311.42	0.02016		1293.75	-0.00863	1311.42	0.09654		602.605	0.00109		1190	0.37251	1190	0.26521		1508.01	-0.08255	1508.01	0.3282		620.259	5.97349e-05
1074.99	-0.00381	1313.03	0.0212		1295.36	-0.0093	1313.03	0.10629		604.358	0.000758394		1191	0.33899	1191	0.24592		1510.69	0.08107	1510.69	0.53866		621.395	0.000795313
1076.65	-0.00437	1314.63	0.02225		1296.97	-0.00881	1314.63	0.11669		606.111	0.000768929		1192	0.30498	1192	0.22624		1513.38	0.18953	1513.38	0.66198		622.53	0.000365789
1078.31	-0.00476	1316.24	0.02304		1298.58	-0.00805	1316.24	0.12456		607.864	0.000658147		1193	0.27056	1193	0.20536		1516.07	0.22565	1516.07	0.65001		623.665	0.00293
1079.96	-0.00465	1317.84	0.02357		1300.18	-0.00728	1317.84	0.13016		609.617	0.000382015		1194	0.23336	1194	0.17852		1518.76	0.16515	1518.76	0.5361		624.8	-1.00125e-05
1081.62	-0.00458	1319.44	0.02381		1301.79	-0.0054	1319.44	0.13304		611.369	0.000792708		1195	0.19609	1195	0.15159		1521.44	0.05994	1521.44	0.45018		625.934	-0.00124
1083.27	-0.00424	1321.05	0.02366		1303.4	-0.00207	1321.05	0.13132		613.12	0.000899778		1196	0.16175	1196	0.12708		1524.13	-0.0854	1524.13	0.24842		627.068	-0.00112
1084.93	-0.00376	1322.65	0.02309		1305	0.00216	1322.65	0.12542		614.872	0.000809193		1197	0.1332	1197	0.10765		1526.81	-0.15055	1526.81	0.21552		628.202	0.000235138
1086.58	-0.00337	1324.25	0.02217		1306.61	0.00838	1324.25	0.11541		616.622	-0.000337296		1198	0.10466	1198	0.08822		1529.49	-0.12425	1529.49	0.2522		629.336	-0.00014994
1088.24	-0.00289	1325.85	0.02117		1308.21	0.01527	1325.85	0.10418		618.373	0.00044569		1199	0.08439	1199	0.07438		1532.17	-0.04163	1532.17	0.38095		630.47	0.00104
1089.89	-0.00267	1327.45	0.01996		1309.82	0.02215	1327.45	0.09198		620.123	0.00069683		1200	0.06863	1200	0.0635		1534.86	0.02455	1534.86	0.50694		631.603	-0.000725982
1091.54	-0.00228	1329.05	0.01893		1311.42	0.03057	1329.05	0.08132		621.873	0.00062947		1201	0.05288	1201	0.05262		1537.54	0.23671	1537.54	0.67389		632.736	0.00266
1093.2	-0.00184	1330.65	0.01797		1313.03	0.03855	1330.65	0.07099		623.622	0.000194066		1202	0.04872	1202	0.04837		1540.21	0.44217	1540.21	0.91208		633.869	0.00166
1094.85	-0.00151	1332.25	0.01707		1314.63	0.04638	1332.25	0.06211		625.371	0.000202599		1203	0.04668	1203	0.04539		1542.89	0.52109	1542.89	1.02478		635.001	-0.000142656
1096.5	-0.00112	1333.85	0.01624		1316.24	0.05306	1333.85	0.05557		627.119	0.000920433		1204	0.04509	1204	0.04274		1545.57	0.52798	1545.57	0.92418		636.133	-0.000481998
1098.15	-0.00067946	1335.45	0.01551		1317.84	0.05802	1335.45	0.04999		628.867	0.000618066		1205	0.04761	1205	0.04304		1548.25	0.34647	1548.25	0.73556		637.266	0.00161
1099.81	-0.000192913	1337.05	0.01483		1319.44	0.06013	1337.05	0.04463		630.615	0.00135		1206	0.04987	1206	0.04305		1550.92	0.18526	1550.92	0.48941		638.397	0.00174
1101.46	0.000280555	1338.65	0.01432		1321.05	0.06015	1338.65	0.03998		632.362	-4.37499e-05		1207	0.05357	1207	0.04394		1553.6	0.03838	1553.6	0.34004		639.529	0.00197
1103.11	0.000963249	1340.25	0.01393		1322.65	0.05672	1340.25	0.03596		634.109	0.000500833		1208	0.06109	1208	0.04731		1556.27	-0.02935	1556.27	0.31664		640.66	0.00238
1104.76	0.00172	1341.85	0.01372		1324.25	0.05067	1341.85	0.03371		635.856	0.000503817		1209	0.06864	1209	0.0507		1558.94	-0.07678	1558.94	0.23013		641.791	0.000935109
1106.41	0.00241	1343.44	0.01336		1325.85	0.04305	1343.44	0.03221		637.602	-6.63949e-05		1210	0.07826	1210	0.05555		1561.62	-0.15717	1561.62	0.19922		642.922	0.00273
1108.06	0.00332	1345.04	0.01324		1327.45	0.03426	1345.04	0.03162		639.348	0.000364491		1211	0.08994	1211	0.0619		1564.29	-0.14242	1564.29	0.24049		644.053	0.00251
1109.71	0.0039	1346.64	0.01309		1329.05	0.02508	1346.64	0.03116		641.093	0.000945149		1212	0.10162	1212	0.06825		1566.96	-0.1654	1566.96	0.25668		645.183	0.00461
1111.36	0.00392	1348.23	0.01305		1330.65	0.01674	1348.23	0.03172		642.838	0.000641102		1213	0.11099	1213	0.0754		1569.63	-0.13663	1569.63	0.23391		646.313	0.00367
1113.01	0.00368	1349.83	0.01306		1332.25	0.00958	1349.83	0.03227		644.582	0.00246		1214	0.11956	1214	0.0828		1572.3	-0.06166	1572.3	0.32671		647.443	0.0061
1114.65	0.00359	1351.43	0.01298		1333.85	0.0035	1351.43	0.03179		646.327	0.00379		1215	0.12815	1215	0.0902		1574.97	0.0129	1574.97	0.39164		648.573	0.00781
1116.3	0.00323	1353.02	0.01295		1335.45	-0.0025	1353.02	0.03222		648.07	0.00584		1216	0.1314	1216	0.09601		1577.63	0.13385	1577.63	0.63336		649.702	0.00832
1117.95	0.00284	1354.62	0.01296		1337.05	-0.00646	1354.62	0.03151		649.814	0.00619		1217	0.13436	1217	0.10161		1580.3	0.33481	1580.3	0.83735		650.831	0.00672
1119.6	0.0026	1356.21	0.01311		1338.65	-0.01033	1356.21	0.03247		651.557	0.00653		1218	0.13656	1218	0.10632		1582.96	0.5792	1582.96	1.05685		651.96	0.00482
1121.24	0.0026	1357.81	0.01332		1340.25	-0.01227	1357.81	0.03395		653.299	0.00526		1219	0.13521	1219	0.10693		1585.63	0.63277	1585.63	1.02124		653.089	0.00698
1122.89	0.00256	1359.4	0.01345		1341.85	-0.01412	1359.4	0.03451		655.041	0.00333		1220	0.13374	1220	0.10743		1588.29	0.58721	1588.29	0.92057		654.218	0.00472
1124.54	0.0029	1360.99	0.01375		1343.44	-0.01599	1360.99	0.0356		656.783	0.00364		1221	0.13125	1221	0.1061		1590.96	0.35414	1590.96	0.70182		655.346	0.00685
1126.18	0.00315	1362.59	0.0142		1345.04	-0.01704	1362.59	0.03876		658.525	0.0054		1222	0.12789	1222	0.10288		1593.62	0.16148	1593.62	0.482		656.474	0.00784
1127.83	0.00361	1364.18	0.01482		1346.64	-0.0182	1364.18	0.04239		660.266	0.00988		1223	0.12454	1223	0.09965		1596.28	0.05235	1596.28	0.36819		657.602	0.00977
1129.47	0.00404	1365.77	0.01591		1348.23	-0.01889	1365.77	0.04842		662.006	0.01603		1224	0.11897	1224	0.09491		1598.94	-0.02068	1598.94	0.36219		658.729	0.01146
1131.12	0.00472	1367.37	0.0172		1349.83	-0.01927	1367.37	0.05842		663.746	0.02745		1225	0.11155	1225	0.08869		1601.6	-0.07411	1601.6	0.30878		659.856	0.01749
1132.76	0.00472	1368.96	0.01872		1351.43	-0.02031	1368.96	0.07058		665.486	0.0447		1226	0.10412	1226	0.08246		1604.26	-0.09375	1604.26	0.26222		660.983	0.02099
1134.4	0.00452	1370.55	0.01999		1353.02	-0.02012	1370.55	0.07889		667.226	0.04735		1227	0.09233	1227	0.07589		1606.92	-0.1039	1606.92	0.25147		662.11	0.0273
1136.05	0.00396	1372.14	0.02105		1354.62	-0.02095	1372.14	0.08533		668.965	0.02605		1228	0.08016	1228	0.06945		1609.57	-0.03573	1609.57	0.25695		663.237	0.03746
1137.69	0.00363	1373.73	0.02158		1356.21	-0.02035	1373.73	0.08644		670.703	0.01093		1229	0.06786	1229	0.06294		1612.23	-0.06807	1612.23	0.24321		664.363	0.05487
1139.34	0.00316	1375.32	0.0214		1357.81	-0.01995	1375.32	0.08211		672.441	0.00545		1230	0.05647	1230	0.05762		1614.89	-0.09183	1614.89	0.29204		665.489	0.06728
1140.98	0.00303	1376.91	0.02064		1359.4	-0.0193	1376.91	0.07353		674.179	0.00361		1231	0.04576	1231	0.05302		1617.54	-0.0223	1617.54	0.31675		666.615	0.06958
1142.62	0.00292	1378.5	0.01965		1360.99	-0.01824	1378.5	0.06396		675.917	0.00281		1232	0.03649	1232	0.04848		1620.19	-0.0508	1620.19	0.35364		667.74	0.06273
1144.26	0.00304	1380.09	0.01852		1362.59	-0.01713	1380.09	0.05358		677.654	0.00255		1233	0.03017	1233	0.04441		1622.85	0.00623	1622.85	0.40285		668.866	0.05111
1145.9	0.00322	1381.68	0.01768		1364.18	-0.01588	1381.68	0.0466		679.391	0.00213		1234	0.02385	1234	0.04036		1625.5	0.00315	1625.5	0.40228		669.991	0.04074
1147.54	0.00327	1383.27	0.01693		1365.77	-0.0137	1383.27	0.04367		681.127	0.000860589		1235	0.01929	1235	0.03746		1628.15	0.02211	1628.15	0.43528		671.116	0.03093
1149.18	0.00317	1384.86	0.01626		1367.37	-0.01059	1384.86	0.04303		682.863	0.0015		1236	0.01467	1236	0.03408		1630.8	-0.01665	1630.8	0.4171		672.24	0.02422
1150.83	0.00317	1386.45	0.01567		1368.96	-0.00679	1386.45	0.04093		684.598	0.00164		1237	0.01	1237	0.0307		1633.45	0.05359	1633.45	0.3491		673.365	0.01747
1152.46	0.00298	1388.04	0.01539		1370.55	-0.00429	1388.04	0.04037		686.333	0.00107		1238	0.00811	1238	0.02935		1636.1	0.02014	1636.1	0.31551		674.489	0.01457
1154.1	0.00282	1389.62	0.01509		1372.14	-0.00151	1389.62	0.03983		688.068	0.00118		1239	0.0064	1239	0.02806		1638.75	-0.06458	1638.75	0.29641		675.613	0.00971
1155.74	0.00268	1391.21	0.01479		1373.73	-0.000463013	1391.21	0.03987		689.802	0.000584735		1240	0.00485	1240	0.02682		1641.39	-0.07487	1641.39	0.2204		676.736	0.00714
1157.38	0.0025	1392.8	0.01454		1375.32	-0.000880696	1392.8	0.03929		691.536	0.000731941		1241	0.00724	1241	0.02702		1644.04	-0.15799	1644.04	0.24586		677.86	0.005
1159.02	0.00193	1394.38	0.01444		1376.91	-0.00257	1394.38	0.04037		693.27	-9.83734e-05		1242	0.0099	1242	0.02753		1646.68	-0.09031	1646.68	0.23657		678.983	0.0035
1160.66	0.00138	1395.97	0.01433		1378.5	-0.00419	1395.97	0.04092		695.003	0.000226817		1243	0.01253	1243	0.02855		1649.33	-0.10034	1649.33	0.22546		680.106	0.00178
1162.3	0.000778876	1397.55	0.01426		1380.09	-0.00619	1397.55	0.04182		696.736	-0.000320437		1244	0.01299	1244	0.02936		1651.97	-0.09235	1651.97	0.25248		681.229	0.00354
1163.93	0.000229622	1399.14	0.01418		1381.68	-0.00746	1399.14	0.04168		698.468	0.00019736		1245	0.01306	1245	0.02985		1654.61	-0.05143	1654.61	0.26762		682.351	0.00245
1165.57	-0.000118299	1400.72	0.01403		1383.27	-0.00929	1400.72	0.0414		700.2	0.000386309		1246	0.01434	1246	0.03182		1657.26	-0.08046	1657.26	0.23657		683.473	0.00185
1167.21	-0.000326565	1402.31	0.01416		1384.86	-0.01092	1402.31	0.0411		701.932	0.000640488		1247	0.01936	1247	0.03773		1659.9	-0.07571	1659.9	0.25235		684.595	0.000759662
1168.84	-0.000295621	1403.89	0.01436		1386.45	-0.0127	1403.89	0.04119		703.663	0.000444636		1248	0.02435	1248	0.04364		1662.54	-0.13033	1662.54	0.2857		685.717	0.00133
1170.48	-1.85149e-05	1405.48	0.01444		1388.04	-0.0147	1405.48	0.04191		705.394	9.17023e-05		1249	0.03352	1249	0.05051		1665.18	-0.06568	1665.18	0.28708		686.839	0.00172
1172.12	0.00033272	1407.06	0.01462		1389.62	-0.01699	1407.06	0.04355		707.124	0.000943582		1250	0.04402	1250	0.05773		1667.82	-0.13253	1667.82	0.27639		687.96	0.00152
1173.75	0.000599588	1408.64	0.01482		1391.21	-0.01868	1408.64	0.04433		708.854	0.000625055		1251	0.05451	1251	0.06495		1670.45	-0.06951	1670.45	0.26758		689.081	0.00111
1175.38	0.00105	1410.23	0.01493		1392.8	-0.01985	1410.23	0.04569		710.584	2.81985e-06		1252	0.06462	1252	0.07251		1673.09	-0.08045	1673.09	0.30357		690.202	0.00101
1177.02	0.00195	1411.81	0.01509		1394.38	-0.01922	1411.81	0.0476		712.313	-0.000216413		1253	0.07435	1253	0.07968		1675.73	-0.05792	1675.73	0.32325		691.322	-0.000885773
1178.65	0.00292	1413.39	0.01543		1395.97	-0.01759	1413.39	0.04996		714.042	-0.00066909		1254	0.08378	1254	0.08703		1678.36	-0.06794	1678.36	0.29015		692.443	0.00178
1180.29	0.00425	1414.97	0.01565		1397.55	-0.01624	1414.97	0.0504		715.77	-0.000605499		1255	0.09235	1255	0.09505		1680.99	-0.06325	1680.99	0.32146		693.563	0.0018
1181.92	0.00518	1416.56	0.0158		1399.14	-0.01592	1416.56	0.05014		717.499	-0.000361674		1256	0.10096	1256	0.1031		1683.63	-0.05705	1683.63	0.36014		694.683	-0.00134
1183.55	0.00536	1418.14	0.01615		1400.72	-0.01531	1418.14	0.05219		719.226	0.000321421		1257	0.1102	1257	0.11106		1686.26	-0.01145	1686.26	0.2998		695.802	0.000879138
1185.19	0.00504	1419.72	0.01656		1402.31	-0.0145	1419.72	0.0531		720.954	0.000123948		1258	0.11944	1258	0.11825		1688.89	-0.07195	1688.89	0.25371		696.922	-0.00119
1186.82	0.00402	1421.3	0.01733		1403.89	-0.01381	1421.3	0.05556		722.68	0.00156		1259	0.12868	1259	0.12541		1691.52	-0.06369	1691.52	0.27361		698.041	-0.00126
1188.45	0.00254	1422.88	0.01844		1405.48	-0.01424	1422.88	0.05695		724.407	0.00249		1260	0.13655	1260	0.13116		1694.15	0.00296	1694.15	0.31998		699.16	-0.000295663
1190.08	0.000407937	1424.46	0.02003		1407.06	-0.0138	1424.46	0.05812		726.133	0.00224		1261	0.1448	1261	0.13724		1696.78	-0.06482	1696.78	0.3198		700.278	0.000100905
1191.71	-0.00132	1426.04	0.02185		1408.64	-0.01302	1426.04	0.06001		727.859	0.00238		1262	0.15307	1262	0.14332		1699.41	-0.06772	1699.41	0.3561		701.397	-0.00163
1193.35	-0.00221	1427.62	0.02348		1410.23	-0.01288	1427.62	0.06072		729.584	0.00122		1263	0.1546	1263	0.14605		1702.04	0.00689	1702.04	0.32088		702.515	-0.00145
1194.97	-0.00254	1429.19	0.02456		1411.81	-0.01203	1429.19	0.06193		731.309	-0.000505982		1264	0.15456	1264	0.14731		1704.67	-0.00678	1704.67	0.32636		703.633	-0.00216
1196.61	-0.00246	1430.77	0.02472		1413.39	-0.01068	1430.77	0.06071		733.034	0.00186		1265	0.15343	1265	0.14805		1707.29	-0.08268	1707.29	0.28262		704.751	-0.000779661
1198.23	-0.0021	1432.35	0.02401		1414.97	-0.00973	1432.35	0.05879		734.758	0.00192		1266	0.14884	1266	0.14767		1709.92	-0.12085	1709.92	0.30221		705.868	-0.00241
1199.86	-0.00185	1433.93	0.02275		1416.56	-0.0089	1433.93	0.05832		736.482	0.00585		1267	0.14474	1267	0.14772		1712.54	-0.06974	1712.54	0.29041		706.985	-0.000276321
1201.49	-0.00139	1435.51	0.02107		1418.14	-0.00737	1435.51	0.05704		738.205	0.01413		1268	0.13961	1268	0.14703		1715.16	-0.06033	1715.16	0.30592		708.102	-0.00102
1203.12	-0.00115	1437.08	0.01954		1419.72	-0.0059	1437.08	0.05761		739.928	0.02561		1269	0.1342	1269	0.14643		1717.79	-0.00304	1717.79	0.30594		709.219	-0.000925305
1204.75	-0.000516077	1438.66	0.0187		1421.3	-0.00521	1438.66	0.05944		741.651	0.02495		1270	0.12898	1270	0.14594		1720.41	-0.05089	1720.41	0.24141		710.336	-0.00347
1206.38	-4.36284e-05	1440.24	0.01888		1422.88	-0.00381	1440.24	0.0627		743.373	0.01493		1271	0.12463	1271	0.1455		1723.03	-8.79588e-05	1723.03	0.30059		711.452	-0.00149
1208.01	0.000526386	1441.81	0.02039		1424.46	-0.0039	1441.81	0.06839		745.095	0.00502		1272	0.11869	1272	0.14307		1725.65	-0.02656	1725.65	0.34699		712.568	-0.00238
1209.63	0.00111	1443.39	0.02298		1426.04	-0.00461	1443.39	0.07488		746.816	0.00188		1273	0.11282	1273	0.14063		1728.27	-0.08935	1728.27	0.32186		713.684	-0.00192
1211.26	0.00142	1444.96	0.02616		1427.62	-0.00509	1444.96	0.08489		748.538	0.00301		1274	0.11205	1274	0.14056		1730.89	-0.0648	1730.89	0.24789		714.799	-0.00204
1212.89	0.00153	1446.54	0.02936		1429.19	-0.00553	1446.54	0.0963		750.258	0.00171		1275	0.11188	1275	0.14083		1733.51	-0.085	1733.51	0.28725		715.915	-0.00224
1214.51	0.00115	1448.11	0.03174		1430.77	-0.00607	1448.11	0.10883		751.979	0.002		1276	0.1132	1276	0.14203		1736.12	-0.09545	1736.12	0.28676		717.03	-0.000110026
1216.14	0.000531002	1449.69	0.03285		1432.35	-0.00718	1449.69	0.11957		753.699	0.00111		1277	0.12185	1277	0.14833		1738.74	-0.0553	1738.74	0.35408		718.145	-0.00074324
1217.76	-0.000258559	1451.26	0.03245		1433.93	-0.00673	1451.26	0.12729		755.418	0.000677796		1278	0.13122	1278	0.15527		1741.35	-0.05565	1741.35	0.32161		719.259	-0.00113
1219.39	-0.0014	1452.83	0.03097		1435.51	-0.00668	1452.83	0.13061		757.137	-0.000534453		1279	0.14468	1279	0.16421		1743.97	-0.05682	1743.97	0.26317		720.374	0.000773363
1221.01	-0.00216	1454.41	0.02875		1437.08	-0.00645	1454.41	0.13151		758.856	-0.000489619		1280	0.16212	1280	0.17438		1746.58	-0.10078	1746.58	0.28702		721.488	0.00105
1222.64	-0.00297	1455.98	0.02617		1438.66	-0.0038	1455.98	0.1263		760.574	0.000972237		1281	0.17934	1281	0.18425		1749.19	-0.12025	1749.19	0.25998		722.602	-0.000156467
1224.26	-0.00384	1457.55	0.02428		1440.24	-0.00116	1457.55	0.12008		762.292	0.000685318		1282	0.19851	1282	0.19309		1751.81	-0.06956	1751.81	0.3168		723.716	0.00153
1225.89	-0.00427	1459.12	0.02314		1441.81	0.00377	1459.12	0.1129		764.01	0.000705431		1283	0.21878	1283	0.20157		1754.42	-0.00806	1754.42	0.30997		724.829	0.00379
1227.51	-0.00464	1460.7	0.02279		1443.39	0.01147	1460.7	0.10621		765.727	0.00142		1284	0.23911	1284	0.21004		1757.03	-0.07923	1757.03	0.34306		725.942	0.00475
1229.13	-0.00481	1462.27	0.02292		1444.96	0.02049	1462.27	0.1017		767.444	0.00226		1285	0.2497	1285	0.21213		1759.64	-0.10107	1759.64	0.29152		727.055	0.00508
1230.75	-0.00487	1463.84	0.02318		1446.54	0.03121	1463.84	0.0988		769.161	0.00145		1286	0.26004	1286	0.21416		1762.24	-0.05094	1762.24	0.29749		728.168	0.00384
1232.38	-0.00499	1465.41	0.02343		1448.11	0.0421	1465.41	0.09666		770.877	-0.000179705		1287	0.26797	1287	0.2151		1764.85	-0.12529	1764.85	0.49145		729.281	0.00511
1234	-0.00497	1466.98	0.02332		1449.69	0.05223	1466.98	0.09529		772.592	-0.000476096		1288	0.26396	1288	0.21047		1767.46	0.22632	1767.46	1.42124		730.393	0.00418
1235.62	-0.00482	1468.55	0.02324		1451.26	0.05817	1468.55	0.09522		774.308	-0.000376904		1289	0.25966	1289	0.20548		1770.07	1.06972	1770.07	2.30577		731.505	0.00522
1237.24	-0.0046	1470.12	0.02283		1452.83	0.06104	1470.12	0.09456		776.023	0.000204803		1290	0.253	1290	0.19933		1772.67	1.67568	1772.67	2.20636		732.617	0.00624
1238.86	-0.00464	1471.69	0.02215		1454.41	0.06154	1471.69	0.09235		777.737	0.000689585		1291	0.2432	1291	0.19171		1775.28	1.4821	1775.28	1.48123		733.728	0.00602
1240.48	-0.00459	1473.26	0.0217		1455.98	0.05768	1473.26	0.0934		779.451	7.97183e-05		1292	0.23351	1292	0.1841		1777.88	0.52395	1777.88	0.50476		734.84	0.00881
1242.1	-0.00451	1474.83	0.02177		1457.55	0.05365	1474.83	0.10035		781.165	4.28171e-05		1293	0.22229	1293	0.17776		1780.48	-0.000218603	1780.48	0.30286		735.951	0.01142
1243.72	-0.00458	1476.4	0.02278		1459.12	0.04897	1476.4	0.11333		782.878	-0.000233627		1294	0.21069	1294	0.17231		1783.08	-0.03832	1783.08	0.35584		737.061	0.01852
1245.34	-0.00451	1477.96	0.02474		1460.7	0.04497	1477.96	0.13229		784.591	-0.00119		1295	0.19916	1295	0.16686		1785.68	-0.09725	1785.68	0.34025		738.172	0.02499
1246.96	-0.00383	1479.53	0.02754		1462.27	0.04176	1479.53	0.15486		786.304	-0.000559856		1296	0.18589	1296	0.16572		1788.29	0.00813	1788.29	0.27123		739.283	0.03358
1248.58	-0.00348	1481.1	0.03026		1463.84	0.03988	1481.1	0.17571		788.016	-0.000697734		1297	0.17205	1297	0.16441		1790.88	-0.01437	1790.88	0.29479		740.393	0.03119
1250.2	-0.00242	1482.67	0.03227		1465.41	0.03833	1482.67	0.1879		789.728	-0.000953763		1298	0.1586	1298	0.16346		1793.48	-0.000957337	1793.48	0.32233		741.503	0.03037
1251.82	-0.00141	1484.23	0.0333		1466.98	0.03647	1484.23	0.19072		791.439	-0.00105		1299	0.14739	1299	0.16499		1796.08	-0.07732	1796.08	0.3367		742.612	0.02439
1253.43	-0.00041686	1485.8	0.03264		1468.55	0.0356	1485.8	0.17931		793.15	-0.000975267		1300	0.13704	1300	0.16728		1798.68	-0.08359	1798.68	0.28505		743.722	0.02475
1255.05	8.70212e-05	1487.36	0.03044		1470.12	0.03444	1487.36	0.15802		794.861	-0.000599819		1301	0.12878	1301	0.16893		1801.27	-0.07391	1801.27	0.25233		744.831	0.01635
1256.67	0.000363225	1488.93	0.02742		1471.69	0.03216	1488.93	0.13119		796.571	-0.000669028		1302	0.12141	1302	0.16795		1803.87	-0.07463	1803.87	0.30513		745.94	0.01454
1258.28	0.000679452	1490.49	0.02411		1473.26	0.03205	1490.49	0.10665		798.281	-1.19472e-05		1303	0.11352	1303	0.16638		1806.46	-0.0996	1806.46	0.3904		747.049	0.01393
1259.9	0.00107	1492.06	0.02111		1474.83	0.03521	1492.06	0.08568		799.991	0.000256073		1304	0.11072	1304	0.16419		1809.06	-0.05519	1809.06	0.23738		748.157	0.01023
1261.51	0.00113	1493.62	0.01871		1476.4	0.04382	1493.62	0.07128		801.7	0.000118293		1305	0.11013	1305	0.16163		1811.65	-0.00788	1811.65	0.35578		749.265	0.00681
1263.13	0.0015	1495.19	0.01712		1477.96	0.05692	1495.19	0.06277		803.409	0.000663559		1306	0.10961	1306	0.15906		1814.24	-0.02238	1814.24	0.3577		750.373	0.01004
1264.74	0.0015	1496.75	0.01596		1479.53	0.07334	1496.75	0.05727		805.117	0.000441124		1307	0.11559	1307	0.15963		1816.83	-0.05339	1816.83	0.26076		751.481	0.00545
1266.36	0.00156	1498.32	0.0155		1481.1	0.08856	1498.32	0.05366		806.825	0.000329473		1308	0.12285	1308	0.16122		1819.42	-0.05045	1819.42	0.23505		752.589	0.00677
1267.97	0.000947862	1499.88	0.01535		1482.67	0.09912	1499.88	0.05148		808.533	-0.000263654		1309	0.13115	1309	0.1636		1822.01	-0.05865	1822.01	0.31838		753.696	0.00381
1269.59	8.4293e-05	1501.44	0.01528		1484.23	0.10268	1501.44	0.04849		810.24	3.2673e-05		1310	0.14358	1310	0.16935		1824.6	-0.05359	1824.6	0.28973		754.803	0.00203
1271.2	-0.000703787	1503.01	0.01553		1485.8	0.09601	1503.01	0.04652		811.947	3.26735e-05		1311	0.15637	1311	0.1754		1827.19	-0.12893	1827.19	0.24372		755.91	0.000183757
1272.81	-0.0017	1504.57	0.0165		1487.36	0.08041	1504.57	0.04556		813.653	-0.000193748		1312	0.17037	1312	0.18212		1829.78	-0.0811	1829.78	0.33176		757.017	0.000461983
1274.43	-0.00182	1506.13	0.01816		1488.93	0.06098	1506.13	0.04756		815.359	-0.000556532		1313	0.18562	1313	0.18947		1832.36	-0.10154	1832.36	0.24955		758.123	-0.00144
1276.04	-0.00184	1507.69	0.02043		1490.49	0.04238	1507.69	0.04979		817.065	0.000168113		1314	0.20087	1314	0.19677		1834.95	-0.11143	1834.95	0.31865		759.229	-0.00131
1277.65	-0.00193	1509.25	0.02269		1492.06	0.02587	1509.25	0.05243		818.77	-0.000654447		1315	0.21771	1315	0.20555		1837.53	-0.03716	1837.53	0.31567		760.335	-0.000340432
1279.26	-0.00139	1510.81	0.02441		1493.62	0.01424	1510.81	0.0535		820.475	0.000347787		1316	0.23387	1316	0.21357		1840.12	-0.0603	1840.12	0.25227		761.441	0.000411466
1280.88	-0.00125	1512.37	0.02547		1495.19	0.00668	1512.37	0.05434		822.18	0.000213045		1317	0.25004	1317	0.22157		1842.7	-0.01482	1842.7	0.33517		762.546	0.00385
1282.49	-0.000947387	1513.93	0.02566		1496.75	0.00155	1513.93	0.05499		823.884	-7.66831e-05		1318	0.26648	1318	0.2292		1845.28	-0.03729	1845.28	0.28899		763.652	0.0068
1284.1	-0.00122	1515.49	0.02485		1498.32	-0.000482478	1515.49	0.05395		825.588	-7.55286e-05		1319	0.28273	1319	0.2366		1847.87	-0.03119	1847.87	0.33626		764.757	0.01134
1285.71	-0.00175	1517.05	0.02311		1499.88	-0.00225	1517.05	0.05286		827.291	0.000142257		1320	0.29772	1320	0.24285		1850.45	-0.02757	1850.45	0.32556		765.861	0.01422
1287.32	-0.00174	1518.61	0.02088		1501.44	-0.00422	1518.61	0.05169		828.994	-0.000249291		1321	0.30911	1321	0.24599		1853.03	-0.04001	1853.03	0.30014		766.966	0.01605
1288.93	-0.00261	1520.17	0.01895		1503.01	-0.00571	1520.17	0.05101		830.697	0.000204543		1322	0.32106	1322	0.24966		1855.61	-0.03033	1855.61	0.31431		768.07	0.01249
1290.54	-0.00274	1521.73	0.01752		1504.57	-0.0067	1521.73	0.05237		832.399	-0.000636213		1323	0.3295	1323	0.2512		1858.18	-0.04256	1858.18	0.34863		769.174	0.01018
1292.14	-0.00277	1523.29	0.01665		1506.13	-0.00544	1523.29	0.05405		834.101	-0.000884719		1324	0.33365	1324	0.24983		1860.76	-0.09349	1860.76	0.28365		770.278	0.00892
1293.75	-0.0029	1524.84	0.01611		1507.69	-0.00361	1524.84	0.0567		835.802	-0.000131653		1325	0.33754	1325	0.24817		1863.34	-0.03321	1863.34	0.25713		771.382	0.00728
1295.36	-0.00239	1526.4	0.01583		1509.25	-0.00177	1526.4	0.06007		837.504	-0.000154801		1326	0.33346	1326	0.24358		1865.91	-0.06095	1865.91	0.31403		772.485	0.00553
1296.97	-0.00245	1527.96	0.01612		1510.81	-0.0017	1527.96	0.06526		839.204	-0.00113		1327	0.32596	1327	0.23712		1868.49	-0.06696	1868.49	0.26483		773.588	0.00383
1298.58	-0.00213	1529.52	0.01685		1512.37	-0.000813506	1529.52	0.07447		840.905	0.000155957		1328	0.31821	1328	0.23056		1871.06	-0.09115	1871.06	0.35457		774.691	0.00461
1300.18	-0.00197	1531.07	0.01836		1513.93	0.00010721	1531.07	0.08902		842.605	0.000414107		1329	0.30084	1329	0.2209		1873.63	0.04101	1873.63	0.33635		775.793	0.00351
1301.79	-0.00158	1532.63	0.02054		1515.49	0.000265617	1532.63	0.11007		844.304	-3.58122e-05		1330	0.28426	1330	0.21201		1876.21	-0.04532	1876.21	0.32834		776.896	0.00152
1303.4	-0.000910527	1534.18	0.02334		1517.05	-0.00019506	1534.18	0.13568		846.003	0.000755178		1331	0.26653	1331	0.20238		1878.78	-0.07376	1878.78	0.32205		777.998	0.00261
1305	-0.000383585	1535.74	0.02647		1518.61	-0.00102	1535.74	0.16365		847.702	0.000687279		1332	0.24647	1332	0.19138		1881.35	-0.09849	1881.35	0.3075		779.1	0.00349
1306.61	0.000750478	1537.29	0.02941		1520.17	-0.00243	1537.29	0.18973		849.401	-0.000600123		1333	0.22689	1333	0.18087		1883.92	-0.05657	1883.92	0.2647		780.202	0.00303
1308.21	0.00215	1538.85	0.03136		1521.73	-0.00225	1538.85	0.20738		851.099	0.000544852		1334	0.20681	1334	0.16833		1886.49	-0.05239	1886.49	0.28814		781.303	0.00235
1309.82	0.00377	1540.4	0.03203		1523.29	-0.00175	1540.4	0.21419		852.796	-0.000940607		1335	0.18534	1335	0.15319		1889.06	-0.08279	1889.06	0.25388		782.404	0.00235
1311.42	0.00555	1541.96	0.03132		1524.84	-0.00118	1541.96	0.20936		854.494	0.000253972		1336	0.16353	1336	0.13771		1891.63	-0.12178	1891.63	0.27333		783.505	0.0026
1313.03	0.00699	1543.51	0.02932		1526.4	-0.000134676	1543.51	0.19211		856.191	8.99102e-05		1337	0.14234	1337	0.12159		1894.19	-0.05814	1894.19	0.22631		784.606	0.00298
1314.63	0.00869	1545.06	0.02635		1527.96	0.00386	1545.06	0.16804		857.887	-0.000451521		1338	0.11996	1338	0.104		1896.76	-0.04065	1896.76	0.29956		785.707	0.00276
1316.24	0.01026	1546.62	0.02321		1529.52	0.00986	1546.62	0.14235		859.583	-0.000132684		1339	0.09777	1339	0.08671		1899.32	-0.11878	1899.32	0.28161		786.807	0.00149
1317.84	0.01118	1548.17	0.02021		1531.07	0.02087	1548.17	0.11706		861.279	-0.000110395		1340	0.07803	1340	0.07289		1901.89	-0.09354	1901.89	0.26274		787.907	0.00112
1319.44	0.01162	1549.72	0.01781		1532.63	0.03592	1549.72	0.09731		862.975	-0.000571301		1341	0.05923	1341	0.06003		1904.45	-0.08901	1904.45	0.29347		789.007	0.00231
1321.05	0.01167	1551.27	0.01619		1534.18	0.05555	1551.27	0.08251		864.67	0.00132		1342	0.04258	1342	0.04867		1907.02	-0.05826	1907.02	0.27428		790.107	-8.80461e-05
1322.65	0.01103	1552.83	0.01512		1535.74	0.07651	1552.83	0.072		866.364	0.0012		1343	0.02983	1343	0.04002		1909.58	-0.08142	1909.58	0.31444		791.206	0.00255
1324.25	0.00975	1554.38	0.01432		1537.29	0.09691	1554.38	0.06257		868.058	0.00145		1344	0.01699	1344	0.0313		1912.14	-0.01247	1912.14	0.38262		792.305	0.00294
1325.85	0.00879	1555.93	0.01382		1538.85	0.11179	1555.93	0.0564		869.752	0.000504885		1345	0.00953	1345	0.02539		1914.7	-0.11386	1914.7	0.93844		793.404	0.00304
1327.45	0.0072	1557.48	0.01349		1540.4	0.11884	1557.48	0.05095		871.446	0.00143		1346	0.00457	1346	0.02041		1917.26	0.80979	1917.26	3.41118		794.503	0.00209
1329.05	0.00562	1559.03	0.01326		1541.96	0.11686	1559.03	0.04619		873.139	0.00348		1347	-0.000653952	1347	0.0152		1919.82	2.62884	1919.82	7.27119		795.601	0.00477
1330.65	0.00438	1560.58	0.01306		1543.51	0.10578	1560.58	0.04317		874.832	0.00367		1348	-0.000108088	1348	0.01414		1922.38	5.56475	1922.38	9.46123		796.699	0.00209
1332.25	0.00349	1562.13	0.01296		1545.06	0.08759	1562.13	0.04018		876.524	0.00784		1349	-0.00152	1349	0.01096		1924.93	7.52187	1924.93	8.94494		797.797	0.00164
1333.85	0.00238	1563.68	0.01291		1546.62	0.06708	1563.68	0.0372		878.216	0.01411		1350	-0.0025	1350	0.00831		1927.49	6.51293	1927.49	5.81517		798.895	0.00121
1335.45	0.00156	1565.23	0.01298		1548.17	0.04605	1565.23	0.03592		879.908	0.01581		1351	-0.00117	1351	0.00837		1930.05	3.72354	1930.05	2.74597		799.993	0.00405
1337.05	0.00068867	1566.77	0.0132		1549.72	0.02885	1566.77	0.03527		881.599	0.01198		1352	0.000137346	1352	0.00805		1932.6	1.3043	1932.6	1.07184		801.09	0.00245
1338.65	4.05368e-05	1568.32	0.01339		1551.27	0.01596	1568.32	0.03517		883.29	0.00618		1353	0.00191	1353	0.00856		1935.15	0.32217	1935.15	0.50599		802.187	0.00174
1340.25	-0.000621113	1569.87	0.01384		1552.83	0.007	1569.87	0.03583		884.98	0.00304		1354	0.00359	1354	0.00949		1937.71	0.05648	1937.71	0.37301		803.284	0.0015
1341.85	-0.000748462	1571.42	0.01473		1554.38	0.000470359	1571.42	0.03993		886.67	0.0027		1355	0.00465	1355	0.00984		1940.26	0.00987	1940.26	0.2691		804.38	0.0064
1343.44	-0.00123	1572.96	0.01617		1555.93	-0.00345	1572.96	0.04517		888.36	0.00111		1356	0.00798	1356	0.01241		1942.81	0.00286	1942.81	0.34976		805.477	0.00371
1345.04	-0.00161	1574.51	0.01791		1557.48	-0.00679	1574.51	0.053		890.049	0.00131		1357	0.01003	1357	0.01371		1945.36	-0.03643	1945.36	0.30912		806.573	0.00478
1346.64	-0.00183	1576.06	0.01969		1559.03	-0.00946	1576.06	0.06388		891.738	-0.00065518		1358	0.01154	1358	0.01451		1947.91	-0.12855	1947.91	0.26306		807.669	0.00311
1348.23	-0.00169	1577.6	0.02097		1560.58	-0.01151	1577.6	0.07417		893.427	0.000637198		1359	0.01775	1359	0.01854		1950.46	-0.07713	1950.46	0.32062		808.764	0.00539
1349.83	-0.00192	1579.15	0.02158		1562.13	-0.01436	1579.15	0.08379		895.115	0.000635824		1360	0.01774	1360	0.01637		1953.01	-0.09792	1953.01	0.29299		809.86	0.00294
1351.43	-0.00205	1580.7	0.0214		1563.68	-0.01663	1580.7	0.09034		896.803	0.000700082		1361	0.01967	1361	0.01548		1955.56	-0.03471	1955.56	0.31656		810.955	0.00506
1353.02	-0.00196	1582.24	0.02055		1565.23	-0.01849	1582.24	0.09331		898.49	-0.000378342		1362	0.02542	1362	0.01632		1958.11	-0.0546	1958.11	0.33295		812.05	0.00344
1354.62	-0.00169	1583.79	0.01905		1566.77	-0.0191	1583.79	0.09067		900.178	0.00075575		1363	0.02696	1363	0.013		1960.65	-0.04078	1960.65	0.32104		813.145	0.00071747
1356.21	-0.00153	1585.33	0.01746		1568.32	-0.0189	1585.33	0.08396		901.864	0.000564508		1364	0.03626	1364	0.01578		1963.2	-0.01938	1963.2	0.26649		814.239	-5.3293e-05
1357.81	-0.000890187	1586.87	0.01612		1569.87	-0.01745	1586.87	0.07527		903.551	0.000698344		1365	0.04349	1365	0.01497		1965.74	-0.0433	1965.74	0.3336		815.334	0.00163
1359.4	-0.000259257	1588.42	0.0154		1571.42	-0.01424	1588.42	0.06657		905.236	0.000143435		1366	0.0447	1366	0.00821		1968.28	-0.01758	1968.28	0.34051		816.428	0.00267
1360.99	6.80782e-05	1589.96	0.01532		1572.96	-0.0101	1589.96	0.05895		906.922	0.000782955		1367	0.06292	1367	0.01607		1970.83	-0.02542	1970.83	0.28907		817.521	0.00323
1362.59	0.000237918	1591.51	0.01584		1574.51	-0.00352	1591.51	0.05508		908.607	-1.59494e-05		1368	0.06717	1368	0.00941		1973.37	-0.10863	1973.37	0.24799		818.615	0.00337
1364.18	0.000576176	1593.05	0.01683		1576.06	0.0051	1593.05	0.05324		910.292	0.000642586		1369	0.07007	1369	0.0013		1975.91	-0.15722	1975.91	0.22879		819.708	0.00191
1365.77	0.00105	1594.59	0.0182		1577.6	0.01353	1594.59	0.05389		911.976	-0.000258147		1370	0.08849	1370	0.00691		1978.45	-0.03914	1978.45	0.30245		820.801	0.00224
1367.37	0.00153	1596.13	0.01974		1579.15	0.02197	1596.13	0.05633		913.661	0.000261724		1371	0.09605	1371	0.0017		1980.99	-0.01232	1980.99	0.34582		821.894	0.00118
1368.96	0.00236	1597.67	0.02142		1580.7	0.02724	1597.67	0.06058		915.344	0.000276301		1372	0.10372	1372	-0.00302		1983.53	-0.11754	1983.53	0.28997		822.987	0.00392
1370.55	0.00364	1599.21	0.023		1582.24	0.02947	1599.21	0.0631		917.028	0.000280745		1373	0.11673	1373	-0.00169		1986.07	-0.00682	1986.07	0.32713		824.079	0.00207
1372.14	0.00533	1600.76	0.02433		1583.79	0.02679	1600.76	0.06641		918.71	-2.32822e-05		1374	0.13719	1374	0.00713		1988.61	-0.09318	1988.61	0.34137		825.172	0.00213
1373.73	0.00739	1602.3	0.02521		1585.33	0.02043	1602.3	0.06898		920.393	-6.34036e-05		1375	0.14062	1375	0.00211		1991.14	-0.07105	1991.14	0.31329		826.264	0.004
1375.32	0.0088	1603.84	0.02575		1586.87	0.01276	1603.84	0.07141		922.075	0.00015332		1376	0.15846	1376	0.0134		1993.68	-0.09369	1993.68	0.44041		827.355	0.00318
1376.91	0.00959	1605.38	0.0265		1588.42	0.00446	1605.38	0.0739		923.757	8.45208e-08		1377	0.18821	1377	0.03662		1996.21	-0.00833	1996.21	0.62298		828.447	0.00464
1378.5	0.01003	1606.92	0.02797		1589.96	-0.0018	1606.92	0.07895		925.438	-1.71937e-05		1378	0.17707	1378	0.0242		1998.75	-0.03582	1998.75	0.54852		829.538	0.00452
1380.09	0.01028	1608.46	0.03075		1591.51	-0.00615	1608.46	0.08736		927.119	3.04488e-05		1379	0.20629	1379	0.05267		2001.28	-0.01714	2001.28	0.59382		830.629	0.00418
1381.68	0.00968	1610	0.03454		1593.05	-0.00752	1610	0.09846		928.8	-2.70097e-05		1380	0.23021	1380	0.07689		2003.81	0.00241	2003.81	0.41823		831.72	0.00413
1383.27	0.00823	1611.54	0.03847		1594.59	-0.00676	1611.54	0.11104		930.48	0.000556157		1381	0.22502	1381	0.0765		2006.34	-0.0526	2006.34	0.33648		832.81	0.0015
1384.86	0.00712	1613.07	0.04161		1596.13	-0.00516	1613.07	0.12318		932.16	-0.000196866		1382	0.24341	1382	0.09971		2008.88	-0.04542	2008.88	0.33041		833.901	0.00304
1386.45	0.00612	1614.61	0.04325		1597.67	-0.00288	1614.61	0.1312		933.84	1.82598e-05		1383	0.24929	1383	0.11316		2011.4	-0.05693	2011.4	0.22202		834.991	0.00354
1388.04	0.00551	1616.15	0.04275		1599.21	-0.00102	1616.15	0.13596		935.519	0.000193041		1384	0.24257	1384	0.11714		2013.93	-0.03675	2013.93	0.31603		836.081	0.00317
1389.62	0.00494	1617.69	0.04012		1600.76	0.00122	1617.69	0.13473		937.198	-1.06274e-06		1385	0.23759	1385	0.12291		2016.46	-0.13096	2016.46	0.34564		837.17	0.00101
1391.21	0.00448	1619.22	0.03571		1602.3	0.00389	1619.22	0.12725		938.876	-0.000432125		1386	0.22964	1386	0.12725		2018.99	-0.07653	2018.99	0.2005		838.26	-0.00171
1392.8	0.00428	1620.76	0.03062		1603.84	0.00601	1620.76	0.11658		940.554	-0.000508043		1387	0.21072	1387	0.12119		2021.52	-0.06735	2021.52	0.26945		839.349	0.000484993
1394.38	0.00445	1622.3	0.02585		1605.38	0.00911	1622.3	0.10502		942.232	0.000218528		1388	0.18881	1388	0.11218		2024.05	-0.04229	2024.05	0.36104		840.438	-0.00107
1395.97	0.00504	1623.83	0.0221		1606.92	0.01214	1623.83	0.09413		943.909	-0.00033969		1389	0.17718	1389	0.11297		2026.57	-0.05157	2026.57	0.33088		841.527	-0.0014
1397.55	0.00585	1625.37	0.01953		1608.46	0.01833	1625.37	0.08499		945.586	-0.000225145		1390	0.14979	1390	0.09807		2029.1	0.00562	2029.1	0.26625		842.615	0.000240765
1399.14	0.00673	1626.9	0.01781		1610	0.02639	1626.9	0.07727		947.263	-0.000117779		1391	0.12768	1391	0.08726		2031.62	-0.08945	2031.62	0.32724		843.703	0.000895624
1400.72	0.00772	1628.44	0.01654		1611.54	0.03642	1628.44	0.07107		948.939	6.86813e-06		1392	0.11369	1392	0.08187		2034.14	-0.07319	2034.14	0.31041		844.791	0.00241
1402.31	0.00833	1629.97	0.01562		1613.07	0.04611	1629.97	0.06556		950.615	-3.74899e-05		1393	0.09123	1393	0.06807		2036.66	-0.07271	2036.66	0.2682		845.879	0.0014
1403.89	0.00877	1631.51	0.01494		1614.61	0.05349	1631.51	0.05983		952.29	-0.00095659		1394	0.07804	1394	0.06089		2039.19	-0.08299	2039.19	0.29291		846.967	0.00212
1405.48	0.00834	1633.04	0.01441		1616.15	0.05715	1633.04	0.05566		953.965	-0.000950647		1395	0.06728	1395	0.05436		2041.71	-0.04503	2041.71	0.29286		848.054	0.00168
1407.06	0.00768	1634.58	0.01395		1617.69	0.05741	1634.58	0.05076		955.64	-0.000119204		1396	0.05358	1396	0.04496		2044.23	-0.05187	2044.23	0.18881		849.141	0.00361
1408.64	0.00669	1636.11	0.01351		1619.22	0.05287	1636.11	0.04664		957.314	-0.000621394		1397	0.04937	1397	0.0438		2046.75	-0.07219	2046.75	0.25414		850.228	0.000766052
1410.23	0.0056	1637.64	0.01333		1620.76	0.04569	1637.64	0.0433		958.988	-0.0003809		1398	0.0433	1398	0.04067		2049.26	-0.12677	2049.26	0.23328		851.315	0.00191
1411.81	0.0048	1639.17	0.01311		1622.3	0.03656	1639.17	0.04086		960.662	-4.19731e-05		1399	0.03807	1399	0.03781		2051.78	-0.06396	2051.78	0.35804		852.401	0.00116
1413.39	0.00482	1640.71	0.01303		1623.83	0.0282	1640.71	0.03797		962.335	0.000159421		1400	0.03942	1400	0.03851		2054.3	-0.08849	2054.3	0.22128		853.487	0.0017
1414.97	0.00498	1642.24	0.01301		1625.37	0.02138	1642.24	0.03694		964.008	-0.000427112		1401	0.03663	1401	0.03511		2056.82	-0.13703	2056.82	0.30452		854.573	0.000949149
1416.56	0.00513	1643.77	0.01305		1626.9	0.01564	1643.77	0.03585		965.68	-0.000370126		1402	0.03421	1402	0.03249		2059.33	-0.05509	2059.33	0.28177		855.659	0.00358
1418.14	0.00568	1645.3	0.01307		1628.44	0.01001	1645.3	0.03495		967.352	0.000332522		1403	0.03091	1403	0.02944		2061.84	-0.05931	2061.84	0.3768		856.745	0.00198
1419.72	0.00635	1646.83	0.01303		1629.97	0.00513	1646.83	0.03281		969.024	0.000845732		1404	0.0255	1404	0.02435		2064.36	-0.06539	2064.36	0.31562		857.83	0.00213
1421.3	0.00729	1648.37	0.01296		1631.51	0.000802828	1648.37	0.03207		970.695	-0.00037369		1405	0.01861	1405	0.02115		2066.87	-0.06295	2066.87	0.38649		858.915	0.000749116
1422.88	0.00822	1649.89	0.01283		1633.04	-0.00267	1649.89	0.03196		972.366	0.000764973		1406	0.01214	1406	0.0196		2069.38	-0.06384	2069.38	0.21776		860	0.00254
1424.46	0.00946	1651.42	0.01279		1634.58	-0.00588	1651.42	0.03226		974.037	0.000898799		1407	0.00622	1407	0.01861		2071.89	0.01875	2071.89	0.29182		861.084	0.00357
1426.04	0.0102	1652.95	0.01294		1636.11	-0.00879	1652.95	0.03287		975.707	-0.000165815		1408	0.00478	1408	0.0203		2074.41	-0.02169	2074.41	0.37001		862.169	0.00118
1427.62	0.01062	1654.48	0.01296		1637.64	-0.01085	1654.48	0.03259		977.377	3.6657e-05		1409	0.00347	1409	0.0222		2076.91	-0.0336	2076.91	0.36929		863.253	0.0041
1429.19	0.01111	1656.01	0.01301		1639.17	-0.01226	1656.01	0.03141		979.046	0.000934244		1410	0.00318	1410	0.02458		2079.42	0.0209	2079.42	0.37517		864.337	0.004
1430.77	0.01076	1657.54	0.01301		1640.71	-0.01407	1657.54	0.03164		980.715	6.8995e-05		1411	0.00498	1411	0.02777		2081.93	-0.04146	2081.93	0.26299		865.42	0.00278
1432.35	0.00984	1659.07	0.01317		1642.24	-0.01533	1659.07	0.03087		982.384	-0.000271681		1412	0.00618	1412	0.03045		2084.44	-0.09796	2084.44	0.22994		866.504	0.00428
1433.93	0.0091	1660.6	0.01316		1643.77	-0.01578	1660.6	0.03145		984.052	-0.00046142		1413	0.00737	1413	0.03261		2086.95	-0.04777	2086.95	0.29634		867.587	0.00244
1435.51	0.00844	1662.13	0.01304		1645.3	-0.01642	1662.13	0.03073		985.72	0.000474751		1414	0.00883	1414	0.03477		2089.45	-0.00773	2089.45	0.29343		868.67	0.00472
1437.08	0.00823	1663.65	0.01297		1646.83	-0.01683	1663.65	0.03004		987.388	-0.000310617		1415	0.01053	1415	0.03723		2091.96	-0.00587	2091.96	0.32315		869.753	0.00309
1438.66	0.00816	1665.18	0.01294		1648.37	-0.01746	1665.18	0.0306		989.055	-0.000153242		1416	0.01491	1416	0.03994		2094.46	-0.07414	2094.46	0.3258		870.835	0.00345
1440.24	0.00918	1666.71	0.013		1649.89	-0.01681	1666.71	0.03049		990.722	0.00128		1417	0.02003	1417	0.04317		2096.97	-0.10862	2096.97	0.27441		871.918	0.00393
1441.81	0.01083	1668.23	0.01307		1651.42	-0.01609	1668.23	0.03072		992.389	-0.000196142		1418	0.02633	1418	0.0474		2099.47	-0.02919	2099.47	0.34711		873	0.0054
1443.39	0.01317	1669.76	0.01312		1652.95	-0.01473	1669.76	0.03039		994.055	0.000110805		1419	0.03733	1419	0.05534		2101.97	-0.05998	2101.97	0.21465		874.082	0.00694
1444.96	0.01527	1671.29	0.01315		1654.48	-0.01397	1671.29	0.03013		995.72	0.000171255		1420	0.04898	1420	0.06399		2104.47	-0.12539	2104.47	0.29761		875.163	0.00691
1446.54	0.01658	1672.81	0.01314		1656.01	-0.01487	1672.81	0.03003		997.386	0.00128		1421	0.06343	1421	0.07512		2106.97	-0.10986	2106.97	0.35639		876.245	0.00854
1448.11	0.01782	1674.34	0.01321		1657.54	-0.0148	1674.34	0.03039		999.051	0.00017603		1422	0.08148	1422	0.0895		2109.47	-0.09644	2109.47	0.2559		877.326	0.0136
1449.69	0.01785	1675.86	0.01322		1659.07	-0.01451	1675.86	0.03193		1000.72	0.000175076		1423	0.10055	1423	0.10495		2111.97	-0.03143	2111.97	0.29967		878.407	0.01567
1451.26	0.01736	1677.38	0.01316		1660.6	-0.01519	1677.38	0.0322		1002.38	0.000615058		1424	0.12152	1424	0.12219		2114.47	-0.04372	2114.47	0.34611		879.487	0.01816
1452.83	0.01661	1678.91	0.01321		1662.13	-0.01552	1678.91	0.03276		1004.04	0.00173		1425	0.14113	1425	0.13806		2116.97	-0.11561	2116.97	0.24388		880.568	0.01576
1454.41	0.01541	1680.43	0.01317		1663.65	-0.01579	1680.43	0.03241		1005.71	0.00224		1426	0.15944	1426	0.15285		2119.46	-0.04924	2119.46	0.30061		881.648	0.0135
1455.98	0.01474	1681.96	0.01309		1665.18	-0.01512	1681.96	0.03095		1007.37	0.00314		1427	0.17513	1427	0.16696		2121.96	-0.10564	2121.96	0.24815		882.728	0.01148
1457.55	0.0146	1683.48	0.0131		1666.71	-0.01441	1683.48	0.0303		1009.03	0.00391		1428	0.19146	1428	0.18177		2124.45	-0.13214	2124.45	0.24781		883.808	0.0086
1459.12	0.01468	1685	0.01312		1668.23	-0.01374	1685	0.02929		1010.7	0.00484		1429	0.20361	1429	0.19496		2126.95	-0.05379	2126.95	0.27036		884.887	0.00751
1460.7	0.01445	1686.52	0.01307		1669.76	-0.01245	1686.52	0.02788		1012.36	0.00584		1430	0.20842	1430	0.2052		2129.44	-0.10856	2129.44	0.26797		885.967	0.00611
1462.27	0.01425	1688.05	0.01297		1671.29	-0.01243	1688.05	0.02723		1014.02	0.00507		1431	0.21292	1431	0.21518		2131.93	-0.0689	2131.93	0.28152		887.046	0.00405
1463.84	0.01417	1689.57	0.01288		1672.81	-0.01241	1689.57	0.02674		1015.68	0.00647		1432	0.20926	1432	0.21946		2134.43	0.00359	2134.43	0.27089		888.125	0.00317
1465.41	0.0135	1691.09	0.01287		1674.34	-0.01184	1691.09	0.02762		1017.34	0.00749		1433	0.19898	1433	0.2184		2136.92	-0.0234	2136.92	0.26241		889.203	0.000406127
1466.98	0.01261	1692.61	0.01293		1675.86	-0.01148	1692.61	0.02943		1019	0.00592		1434	0.18622	1434	0.2149		2139.41	0.03689	2139.41	0.37381		890.282	0.00295
1468.55	0.01201	1694.13	0.01305		1677.38	-0.01124	1694.13	0.03142		1020.66	0.00767		1435	0.17333	1435	0.20643		2141.9	0.08395	2141.9	0.43315		891.36	0.000569761
1470.12	0.01108	1695.65	0.01307		1678.91	-0.01047	1695.65	0.0306		1022.32	0.01006		1436	0.1611	1436	0.19844		2144.39	-0.01383	2144.39	0.39477		892.438	0.00108
1471.69	0.01047	1697.17	0.01319		1680.43	-0.01086	1697.17	0.02988		1023.98	0.01453		1437	0.15216	1437	0.1916		2146.87	-0.03966	2146.87	0.19885		893.516	-0.000892799
1473.26	0.01053	1698.69	0.01339		1681.96	-0.01145	1698.69	0.03026		1025.64	0.02511		1438	0.15225	1438	0.18758		2149.36	-0.00964	2149.36	0.36567		894.593	-0.00234
1474.83	0.01139	1700.21	0.01361		1683.48	-0.0116	1700.21	0.03117		1027.3	0.03025		1439	0.15327	1439	0.18451		2151.85	-0.0705	2151.85	0.27323		895.67	0.00166
1476.4	0.01369	1701.73	0.01368		1685	-0.01093	1701.73	0.03118		1028.96	0.023		1440	0.16604	1440	0.18908		2154.33	-0.07067	2154.33	0.31236		896.747	-7.07615e-06
1477.96	0.01699	1703.25	0.01372		1686.52	-0.01141	1703.25	0.03197		1030.62	0.01326		1441	0.18821	1441	0.19979		2156.82	-0.10003	2156.82	0.32735		897.824	7.16699e-05
1479.53	0.02131	1704.77	0.01365		1688.05	-0.01198	1704.77	0.03153		1032.27	0.01065		1442	0.21048	1442	0.21063		2159.3	-0.04418	2159.3	0.32778		898.901	0.000692107
1481.1	0.02504	1706.29	0.01351		1689.57	-0.01201	1706.29	0.03262		1033.93	0.01		1443	0.24683	1443	0.23911		2161.79	-0.08571	2161.79	0.34174		899.977	0.00255
1482.67	0.02723	1707.8	0.01349		1691.09	-0.01165	1707.8	0.03448		1035.59	0.01297		1444	0.2852	1444	0.27025		2164.27	-0.00902	2164.27	0.33819		901.053	0.00315
1484.23	0.02788	1709.32	0.01334		1692.61	-0.01113	1709.32	0.03476		1037.24	0.01375		1445	0.32286	1445	0.30274		2166.75	-0.08532	2166.75	0.3046		902.129	0.00481
1485.8	0.02642	1710.84	0.0133		1694.13	-0.01034	1710.84	0.0333		1038.9	0.01106		1446	0.3577	1446	0.34348		2169.23	0.00897	2169.23	0.27183		903.205	0.00465
1487.36	0.02306	1712.36	0.01331		1695.65	-0.01121	1712.36	0.03226		1040.56	0.00797		1447	0.39293	1447	0.38462		2171.71	0.03792	2171.71	0.35784		904.28	0.00544
1488.93	0.01892	1713.87	0.01337		1697.17	-0.01075	1713.87	0.03186		1042.21	0.00514		1448	0.41859	1448	0.41981		2174.19	0.03919	2174.19	0.30983		905.356	-0.000590325
1490.49	0.01482	1715.39	0.01341		1698.69	-0.00981	1715.39	0.03138		1043.87	0.00413		1449	0.43406	1449	0.44911		2176.67	-0.04149	2176.67	0.22331		906.431	0.00106
1492.06	0.01139	1716.9	0.0135		1700.21	-0.00859	1716.9	0.03048		1045.52	0.00166		1450	0.45337	1450	0.48227		2179.15	-0.06312	2179.15	0.36254		907.505	0.00484
1493.62	0.00888	1718.42	0.01355		1701.73	-0.00796	1718.42	0.03007		1047.17	0.00244		1451	0.45224	1451	0.49342		2181.63	-0.10304	2181.63	0.28403		908.58	0.0082
1495.19	0.00783	1719.93	0.01353		1703.25	-0.00734	1719.93	0.02992		1048.83	0.00307		1452	0.44678	1452	0.49976		2184.1	-0.05679	2184.1	0.33517		909.654	0.01016
1496.75	0.00736	1721.45	0.01354		1704.77	-0.00695	1721.45	0.0311		1050.48	0.00212		1453	0.44237	1453	0.50627		2186.58	0.04523	2186.58	0.38105		910.728	0.0048
1498.32	0.00792	1722.96	0.01359		1706.29	-0.00665	1722.96	0.03202		1052.14	0.00298		1454	0.4253	1454	0.48689		2189.05	-0.07286	2189.05	0.30289		911.802	0.000419615
1499.88	0.00923	1724.48	0.01361		1707.8	-0.00637	1724.48	0.03282		1053.79	0.00338		1455	0.40975	1455	0.46904		2191.53	-0.12546	2191.53	0.21405		912.876	-0.00278
1501.44	0.01158	1725.99	0.01369		1709.32	-0.00611	1725.99	0.03362		1055.44	0.00319		1456	0.39749	1456	0.44792		2194	-0.12623	2194	0.25768		913.949	-0.00562
1503.01	0.01365	1727.5	0.01363		1710.84	-0.00651	1727.5	0.03432		1057.09	0.00326		1457	0.39047	1457	0.4207		2196.47	-0.17804	2196.47	0.20123		915.023	0.0021
1504.57	0.01561	1729.02	0.01352		1712.36	-0.00579	1729.02	0.03467		1058.74	0.00432		1458	0.38469	1458	0.39472		2198.95	-0.10233	2198.95	0.2667		916.096	-0.00147
1506.13	0.01752	1730.53	0.01341		1713.87	-0.00515	1730.53	0.03371		1060.4	0.00525		1459	0.3849	1459	0.37233		2201.42	0.01036	2201.42	0.36671		917.168	-0.00048367
1507.69	0.01844	1732.04	0.01342		1715.39	-0.00446	1732.04	0.03301		1062.05	0.00437		1460	0.38903	1460	0.35267		2203.89	-0.05636	2203.89	0.30195		918.241	0.00129
1509.25	0.0185	1733.56	0.01332		1716.9	-0.00364	1733.56	0.03235		1063.7	0.00492		1461	0.39456	1461	0.33443		2206.36	-0.08101	2206.36	0.3317		919.313	0.000185795
1510.81	0.01762	1735.07	0.01328		1718.42	-0.00318	1735.07	0.03224		1065.35	0.00489		1462	0.39531	1462	0.32532		2208.83	-0.03892	2208.83	0.29844		920.385	0.000942493
1512.37	0.01616	1736.58	0.01327		1719.93	-0.00286	1736.58	0.03165		1067	0.00324		1463	0.39471	1463	0.3152		2211.3	-0.04021	2211.3	0.24752		921.457	0.00234
1513.93	0.01427	1738.09	0.01324		1721.45	-0.00291	1738.09	0.0313		1068.65	0.00249		1464	0.39047	1464	0.3069		2213.76	-0.07742	2213.76	0.36039		922.529	0.00499
1515.49	0.01226	1739.6	0.01329		1722.96	-0.00285	1739.6	0.03122		1070.3	0.00208		1465	0.37836	1465	0.3045		2216.23	0.04848	2216.23	0.41148		923.6	0.00452
1517.05	0.01034	1741.11	0.01326		1724.48	-0.00251	1741.11	0.03137		1071.94	0.00155		1466	0.36769	1466	0.30355		2218.7	-0.0439	2218.7	0.22404		924.671	-5.81382e-05
1518.61	0.00785	1742.62	0.01312		1725.99	-0.00293	1742.62	0.03098		1073.59	0.00141		1467	0.35172	1467	0.30479		2221.16	-0.06311	2221.16	0.25634		925.742	0.000175212
1520.17	0.00585	1744.13	0.01302		1727.5	-0.00363	1744.13	0.03049		1075.24	1.5016e-05		1468	0.33131	1468	0.30679		2223.62	-0.11446	2223.62	0.2206		926.813	0.00214
1521.73	0.00473	1745.64	0.01307		1729.02	-0.00382	1745.64	0.03016		1076.89	0.000828823		1469	0.30912	1469	0.307		2226.09	-0.10842	2226.09	0.17456		927.883	-0.000556388
1523.29	0.00391	1747.15	0.01311		1730.53	-0.00397	1747.15	0.03072		1078.54	-0.000245021		1470	0.29079	1470	0.3079		2228.55	-0.08264	2228.55	0.32279		928.953	0.00121
1524.84	0.00339	1748.66	0.01319		1732.04	-0.00384	1748.66	0.03095		1080.18	0.000709332		1471	0.27214	1471	0.30812		2231.01	-0.20203	2231.01	0.25851		930.023	-0.000154527
1526.4	0.00367	1750.17	0.01327		1733.56	-0.00405	1750.17	0.03099		1081.83	1.98652e-05		1472	0.25755	1472	0.30905		2233.47	-0.11737	2233.47	0.26405		931.093	-0.000423661
1527.96	0.00445	1751.67	0.01332		1735.07	-0.00388	1751.67	0.0308		1083.48	0.000760705		1473	0.26036	1473	0.31467		2235.93	-0.13206	2235.93	0.35489		932.163	-0.000935421
1529.52	0.00552	1753.18	0.01338		1736.58	-0.00422	1753.18	0.03065		1085.12	0.000261569		1474	0.26373	1474	0.32085		2238.39	-0.11523	2238.39	0.24927		933.232	0.00129
1531.07	0.00776	1754.69	0.01345		1738.09	-0.00327	1754.69	0.03105		1086.77	8.05653e-05		1475	0.2826	1475	0.33465		2240.85	-0.17502	2240.85	0.33976		934.301	-3.563e-05
1532.63	0.01069	1756.2	0.01343		1739.6	-0.00275	1756.2	0.03065		1088.41	0.000341778		1476	0.31543	1476	0.35509		2243.31	-0.26809	2243.31	0.47722		935.37	-0.000909219
1534.18	0.01435	1757.7	0.01341		1741.11	-0.0026	1757.7	0.02988		1090.06	-0.000175637		1477	0.34673	1477	0.37398		2245.77	-0.28499	2245.77	0.72167		936.439	-0.00302
1535.74	0.01868	1759.21	0.0135		1742.62	-0.00293	1759.21	0.03024		1091.7	-0.000100999		1478	0.39754	1478	0.40499		2248.23	0.10651	2248.23	0.83022		937.507	-0.000959847
1537.29	0.02262	1760.72	0.01395		1744.13	-0.00283	1760.72	0.03367		1093.35	0.000658412		1479	0.45203	1479	0.43815		2250.68	0.63914	2250.68	1.02216		938.576	-0.00293
1538.85	0.02523	1762.22	0.01394		1745.64	-0.00273	1762.22	0.0341		1094.99	0.00178		1480	0.50619	1480	0.47129		2253.14	1.42951	2253.14	1.26444		939.644	-0.002
1540.4	0.02606	1763.73	0.01299		1747.15	-0.00282	1763.73	0.02904		1096.63	0.00118		1481	0.56035	1481	0.5065		2255.59	1.79006	2255.59	1.44821		940.711	-0.000856713
1541.96	0.02571	1765.23	0.01088		1748.66	-0.0028	1765.23	0.01724		1098.28	0.00243		1482	0.61517	1482	0.54234		2258.05	1.52338	2258.05	0.91699		941.779	0.00049992
1543.51	0.02326	1766.74	0.0082		1750.17	-0.00319	1766.74	0.000221015		1099.92	0.00205		1483	0.65623	1483	0.57058		2260.5	1.17345	2260.5	0.87241		942.846	0.000885486
1545.06	0.01952	1768.24	0.00613		1751.67	-0.00361	1768.24	-0.01279		1101.56	0.00228		1484	0.68019	1484	0.58915		2262.95	0.58666	2262.95	0.54872		943.913	0.00114
1546.62	0.01558	1769.75	0.0051		1753.18	-0.00237	1769.75	-0.01893		1103.2	0.00242		1485	0.70156	1485	0.60512		2265.4	0.08011	2265.4	0.32705		944.98	0.000749937
1548.17	0.01132	1771.25	0.0051		1754.69	-0.00212	1771.25	-0.0192		1104.84	0.00439		1486	0.68709	1486	0.59891		2267.85	-0.03979	2267.85	0.23512		946.047	0.000591757
1549.72	0.00806	1772.76	0.00617		1756.2	-0.00152	1772.76	-0.01351		1106.48	0.0052		1487	0.66173	1487	0.58599		2270.3	-0.12766	2270.3	0.20103		947.113	0.00164
1551.27	0.00532	1774.26	0.00812		1757.7	-0.000860358	1774.26	-0.000900289		1108.13	0.00602		1488	0.63371	1488	0.57121		2272.75	-0.0993	2272.75	0.13704		948.179	0.000595257
1552.83	0.00356	1775.76	0.01071		1759.21	0.000653456	1775.76	0.0152		1109.77	0.00771		1489	0.57385	1489	0.53421		2275.2	-0.09362	2275.2	0.33457		949.245	0.00125
1554.38	0.00214	1777.27	0.01278		1760.72	0.00664	1777.27	0.02832		1111.41	0.00605		1490	0.51455	1490	0.49774		2277.65	-0.07309	2277.65	0.32861		950.311	-0.00102
1555.93	0.00146	1778.77	0.01383		1762.22	0.00612	1778.77	0.03611		1113.05	0.00389		1491	0.4531	1491	0.45852		2280.1	0.00127	2280.1	0.24516		951.377	0.0014
1557.48	0.00121	1780.27	0.01377		1763.73	-0.00481	1780.27	0.0364		1114.68	0.00208		1492	0.38796	1492	0.41471		2282.54	0.04313	2282.54	0.33347		952.442	0.00048237
1559.03	0.000501559	1781.77	0.01332		1765.23	-0.02882	1781.77	0.03234		1116.32	0.00178		1493	0.32036	1493	0.36841		2284.99	-0.10694	2284.99	0.21089		953.507	-0.000150985
1560.58	5.56163e-05	1783.27	0.01314		1766.74	-0.05966	1783.27	0.03174		1117.96	0.000774331		1494	0.26306	1494	0.32916		2287.43	-0.02728	2287.43	0.44287		954.572	-0.000389666
1562.13	-0.000275206	1784.77	0.01315		1768.24	-0.08276	1784.77	0.03171		1119.6	0.000770423		1495	0.21031	1495	0.29311		2289.88	-0.01207	2289.88	0.31068		955.636	1.10191e-05
1563.68	-0.00087883	1786.27	0.01324		1769.75	-0.09443	1786.27	0.03214		1121.24	0.000109451		1496	0.15894	1496	0.25815		2292.32	0.00993	2292.32	0.38676		956.701	0.00112
1565.23	-0.00115	1787.78	0.01334		1771.25	-0.09476	1787.78	0.03193		1122.88	0.00174		1497	0.13017	1497	0.23696		2294.76	0.06406	2294.76	0.45179		957.765	0.000212963
1566.77	-0.00154	1789.28	0.01331		1772.76	-0.08304	1789.28	0.03146		1124.51	0.000288725		1498	0.10207	1498	0.21641		2297.2	0.022	2297.2	0.32189		958.829	0.00192
1568.32	-0.00108	1790.78	0.01336		1774.26	-0.06057	1790.78	0.03056		1126.15	0.000895923		1499	0.08194	1499	0.2002		2299.65	0.09435	2299.65	0.41322		959.893	-0.00102
1569.87	-0.0005888	1792.27	0.01334		1775.76	-0.03041	1792.27	0.03082		1127.79	-0.000222686		1500	0.07611	1500	0.19148		2302.09	-0.03457	2302.09	0.33299		960.956	0.000766857
1571.42	0.000757952	1793.77	0.01331		1777.27	-0.00699	1793.77	0.03079		1129.42	3.96542e-05		1501	0.06801	1501	0.18043		2304.53	0.00964	2304.53	0.29705		962.019	0.000950627
1572.96	0.00222	1795.27	0.01327		1778.77	0.00493	1795.27	0.03013		1131.06	0.000762207		1502	0.07057	1502	0.17748		2306.97	0.02424	2306.97	0.33876		963.082	0.000657702
1574.51	0.00386	1796.77	0.01328		1780.27	0.00441	1796.77	0.02953		1132.69	0.00133		1503	0.07889	1503	0.17897		2309.4	-0.09405	2309.4	0.18691		964.145	0.00125
1576.06	0.00607	1798.27	0.0133		1781.77	-0.000415725	1798.27	0.03103		1134.33	0.000476411		1504	0.08805	1504	0.18126		2311.84	-0.10498	2311.84	0.32073		965.208	0.000838043
1577.6	0.00794	1799.77	0.0134		1783.27	-0.00162	1799.77	0.03136		1135.96	0.00129		1505	0.1073	1505	0.19577		2314.28	-0.05007	2314.28	0.32856		966.27	0.000272915
1579.15	0.00861	1801.26	0.01344		1784.77	-0.000682269	1801.26	0.03204		1137.6	0.00185		1506	0.12578	1506	0.20952		2316.71	-0.15505	2316.71	0.25327		967.332	0.000164039
1580.7	0.00831	1802.76	0.01348		1786.27	-0.000419681	1802.76	0.03283		1139.23	0.00139		1507	0.14367	1507	0.22402		2319.15	-0.10227	2319.15	0.19591		968.394	0.00245
1582.24	0.00733	1804.26	0.01341		1787.78	0.000261087	1804.26	0.03225		1140.87	0.00247		1508	0.16201	1508	0.24206		2321.58	-0.0218	2321.58	0.29152		969.456	0.00167
1583.79	0.00597	1805.75	0.01355		1789.28	0.000703293	1805.75	0.03326		1142.5	0.00488		1509	0.18137	1509	0.2611		2324.01	-0.05983	2324.01	0.21811		970.517	0.00236
1585.33	0.00445	1807.25	0.01358		1790.78	0.000640305	1807.25	0.03359		1144.13	0.00901		1510	0.19836	1510	0.27758		2326.45	-0.08469	2326.45	0.23801		971.579	0.00285
1586.87	0.00345	1808.75	0.01352		1792.27	0.00060802	1808.75	0.03259		1145.76	0.01523		1511	0.21391	1511	0.29251		2328.88	-0.13639	2328.88	0.24458		972.64	0.00184
1588.42	0.00321	1810.24	0.01339		1793.77	-0.000772966	1810.24	0.03178		1147.39	0.01856		1512	0.22977	1512	0.30771		2331.31	-0.1316	2331.31	0.33993		973.701	0.00172
1589.96	0.00367	1811.74	0.01332		1795.27	-0.00158	1811.74	0.02966		1149.03	0.01413		1513	0.23611	1513	0.31214		2333.74	-0.13667	2333.74	0.25573		974.761	0.00206
1591.51	0.00548	1813.23	0.01327		1796.77	-0.0014	1813.23	0.02919		1150.66	0.00809		1514	0.24111	1514	0.31513		2336.17	-0.06106	2336.17	0.29852		975.822	0.00221
1593.05	0.00754	1814.73	0.01315		1798.27	-0.00205	1814.73	0.02827		1152.29	0.00518		1515	0.24062	1515	0.3136		2338.6	-0.11905	2338.6	0.22757		976.882	0.00196
1594.59	0.00965	1816.22	0.01303		1799.77	-0.00218	1816.22	0.02856		1153.92	0.00393		1516	0.2275	1516	0.30218		2341.03	-0.09061	2341.03	0.22474		977.942	0.00368
1596.13	0.01222	1817.71	0.01304		1801.26	-0.00162	1817.71	0.02943		1155.55	0.00328		1517	0.21567	1517	0.292		2343.46	-0.09643	2343.46	0.34219		979.001	0.00278
1597.67	0.01525	1819.21	0.01307		1802.76	-0.000766694	1819.21	0.03074		1157.18	0.00316		1518	0.19585	1518	0.27742		2345.88	-0.03463	2345.88	0.30623		980.061	0.000715319
1599.21	0.01883	1820.7	0.01314		1804.26	0.000179986	1820.7	0.03206		1158.81	0.004		1519	0.17032	1519	0.25959		2348.31	0.02092	2348.31	0.1913		981.12	0.000632046
1600.76	0.02262	1822.19	0.01317		1805.75	0.000708652	1822.19	0.03293		1160.44	0.00451		1520	0.14452	1520	0.24147		2350.74	-0.02313	2350.74	0.4037		982.179	0.00169
1602.3	0.02581	1823.69	0.01311		1807.25	0.00127	1823.69	0.03293		1162.07	0.00476		1521	0.11744	1521	0.22405		2353.16	-0.00321	2353.16	0.33447		983.238	-0.00101
1603.84	0.02827	1825.18	0.01307		1808.75	0.00104	1825.18	0.03315		1163.7	0.00616		1522	0.08986	1522	0.20629		2355.58	-0.00174	2355.58	0.28823		984.296	0.000439083
1605.38	0.02927	1826.67	0.01314		1810.24	5.97241e-05	1826.67	0.03157		1165.32	0.00736		1523	0.0642	1523	0.18975		2358.01	0.03694	2358.01	0.31162		985.355	0.00373
1606.92	0.02959	1828.16	0.01311		1811.74	-0.000851943	1828.16	0.03035		1166.95	0.01026		1524	0.04613	1524	0.1787		2360.43	-0.10772	2360.43	0.26099		986.413	0.00111
1608.46	0.02887	1829.65	0.01305		1813.23	-0.00192	1829.65	0.03002		1168.58	0.01716		1525	0.02883	1525	0.1684		2362.85	-0.18121	2362.85	0.21712		987.471	-0.000247751
1610	0.0281	1831.14	0.01308		1814.73	-0.00269	1831.14	0.02987		1170.21	0.02883		1526	0.02087	1526	0.16293		2365.27	-0.14517	2365.27	0.3147		988.528	0.000453743
1611.54	0.02762	1832.64	0.01308		1816.22	-0.00246	1832.64	0.02972		1171.83	0.04337		1527	0.01975	1527	0.16088		2367.69	-0.01554	2367.69	0.33916		989.586	0.000811022
1613.07	0.02728	1834.13	0.01303		1817.71	-0.002	1834.13	0.0309		1173.46	0.05068		1528	0.01786	1528	0.15805		2370.11	-0.24802	2370.11	0.27151		990.643	0.00144
1614.61	0.02726	1835.62	0.01298		1819.21	-0.0013	1835.62	0.03185		1175.09	0.0428		1529	0.03295	1529	0.16282		2372.53	-0.10704	2372.53	0.29728		991.7	-0.00101
1616.15	0.0263	1837.11	0.01294		1820.7	-0.00112	1837.11	0.03261		1176.71	0.02725		1530	0.05048	1530	0.16894		2374.95	-0.08439	2374.95	0.37348		992.757	0.000983895
1617.69	0.02438	1838.6	0.01295		1822.19	-0.00014699	1838.6	0.03374		1178.34	0.01558		1531	0.07184	1531	0.17811		2377.36	-0.03938	2377.36	0.39797		993.813	0.000158413
1619.22	0.02137	1840.08	0.01301		1823.69	-0.000313405	1840.08	0.03393		1179.96	0.00853		1532	0.10377	1532	0.1952		2379.78	-0.06752	2379.78	0.39466		994.87	0.00318
1620.76	0.01702	1841.57	0.0131		1825.18	-0.000149654	1841.57	0.03377		1181.59	0.00432		1533	0.1359	1533	0.21247		2382.2	-0.07279	2382.2	0.54413		995.926	0.00346
1622.3	0.01219	1843.06	0.01305		1826.67	0.000249321	1843.06	0.03198		1183.21	0.00324		1534	0.17026	1534	0.23246		2384.61	0.0258	2384.61	0.63608		996.982	0.00401
1623.83	0.00794	1844.55	0.01311		1828.16	0.000302697	1844.55	0.03141		1184.83	0.00309		1535	0.20637	1535	0.25458		2387.03	0.00207	2387.03	0.75045		998.038	0.00198
1625.37	0.0043	1846.04	0.01311		1829.65	0.000600967	1846.04	0.03018		1186.46	0.00216		1536	0.2421	1536	0.27631		2389.44	0.11487	2389.44	0.80954		999.093	0.0022
1626.9	0.0019	1847.53	0.01312		1831.14	0.000823472	1847.53	0.02902		1188.08	0.00143		1537	0.27132	1537	0.29326		2391.85	0.02348	2391.85	0.83019		1000.15	0.00492
1628.44	-0.000194752	1849.01	0.01314		1832.64	0.000853677	1849.01	0.02859		1189.7	0.00137		1538	0.29929	1538	0.30918		2394.26	0.13191	2394.26	0.7604		1001.2	0.00563
1629.97	-0.00159	1850.5	0.01322		1834.13	0.000636025	1850.5	0.02958		1191.32	0.00105		1539	0.32263	1539	0.32174		2396.68	0.34756	2396.68	1.03015		1002.26	0.00415
1631.51	-0.00273	1851.98	0.01322		1835.62	-0.000277111	1851.98	0.02869		1192.95	0.00123		1540	0.33156	1540	0.32458		2399.09	0.32012	2399.09	1.18134		1003.31	0.00523
1633.04	-0.00354	1853.47	0.01324		1837.11	-0.000162756	1853.47	0.02984		1194.57	0.000788645		1541	0.34054	1541	0.32746		2401.5	0.4436	2401.5	1.25816		1004.37	0.00874
1634.58	-0.00415	1854.96	0.0132		1838.6	-0.000405685	1854.96	0.02903		1196.19	0.00106		1542	0.33729	1542	0.3233		2403.91	0.45957	2403.91	1.3821		1005.42	0.00902
1636.11	-0.00485	1856.44	0.01314		1840.08	0.000463249	1856.44	0.02958		1197.81	0.000154196		1543	0.32378	1543	0.31321		2406.31	0.44375	2406.31	1.39081		1006.48	0.00826
1637.64	-0.00517	1857.93	0.01312		1841.57	0.000565432	1857.93	0.02866		1199.43	0.000986021		1544	0.30902	1544	0.30187		2408.72	0.63212	2408.72	1.58344		1007.53	0.00924
1639.17	-0.00477	1859.41	0.0132		1843.06	3.82585e-05	1859.41	0.02891		1201.05	0.00127		1545	0.27941	1545	0.28207		2411.13	0.85799	2411.13	1.93231		1008.58	0.00993
1640.71	-0.00484	1860.9	0.01332		1844.55	0.000742132	1860.9	0.0299		1202.67	0.00219		1546	0.24878	1546	0.26216		2413.53	1.07171	2413.53	2.12286		1009.63	0.01294
1642.24	-0.00463	1862.38	0.01334		1846.04	0.000585579	1862.38	0.02978		1204.29	0.00231		1547	0.21991	1547	0.24409		2415.94	1.16079	2415.94	2.30356		1010.69	0.01358
1643.77	-0.00454	1863.87	0.01338		1847.53	-0.000300151	1863.87	0.02889		1205.91	0.00354		1548	0.18833	1548	0.22361		2418.34	1.24017	2418.34	2.33253		1011.74	0.0131
1645.3	-0.00441	1865.35	0.01338		1849.01	-0.00080074	1865.35	0.02974		1207.53	0.00664		1549	0.15563	1549	0.20203		2420.75	1.49018	2420.75	2.63671		1012.79	0.01592
1646.83	-0.0041	1866.83	0.01322		1850.5	-0.00119	1866.83	0.02857		1209.15	0.00907		1550	0.12616	1550	0.18207		2423.15	1.59257	2423.15	2.79423		1013.85	0.01553
1648.37	-0.00366	1868.32	0.01314		1851.98	-0.000917469	1868.32	0.02925		1210.76	0.00843		1551	0.09995	1551	0.16404		2425.55	1.79658	2425.55	3.02582		1014.9	0.01682
1649.89	-0.00382	1869.8	0.013		1853.47	-0.000867805	1869.8	0.029		1212.38	0.00487		1552	0.07281	1552	0.1451		2427.96	2.12178	2427.96	3.28368		1015.95	0.01489
1651.42	-0.00371	1871.28	0.01295		1854.96	-0.00119	1871.28	0.0301		1214	0.00188		1553	0.05378	1553	0.13224		2430.36	2.19469	2430.36	--		1017	0.01719
1652.95	-0.00357	1872.76	0.01298		1856.44	-0.00105	1872.76	0.03036		1215.62	0.0013		1554	0.03637	1554	0.12075		2432.76	2.42428	2432.76	--		1018.05	0.02065
1654.48	-0.00366	1874.24	0.01307		1857.93	-0.000753974	1874.24	0.03119		1217.23	0.00129		1555	0.02188	1555	0.11201		2435.16	2.56226	2435.16	--		1019.1	0.02287
1656.01	-0.00414	1875.72	0.01327		1859.41	0.000126927	1875.72	0.03316		1218.85	0.000618741		1556	0.01339	1556	0.10858		2437.56	2.82539	2437.56	--		1020.15	0.02559
1657.54	-0.00421	1877.21	0.01329		1860.9	0.000468637	1877.21	0.03237		1220.46	0.000492083		1557	0.00409	1557	0.10437		2439.95	3.0954	2439.95	--		1021.21	0.03077
1659.07	-0.00412	1878.69	0.01339		1862.38	0.000168134	1878.69	0.03142		1222.08	0.0014		1558	-0.000736694	1558	0.10156		2442.35	3.32164	2442.35	--		1022.26	0.03993
1660.6	-0.00419	1880.17	0.0134		1863.87	1.77831e-05	1880.17	0.03108		1223.69	0.000990525		1559	-0.00157	1559	0.10034		2444.75	3.66187	2444.75	--		1023.31	0.05286
1662.13	-0.00392	1881.65	0.01337		1865.35	0.000270975	1881.65	0.02972		1225.31	0.00111		1560	-0.000798358	1560	0.10101		2447.14	3.94804	2447.14	--		1024.36	0.07541
1663.65	-0.00375	1883.13	0.0133		1866.83	-1.19582e-05	1883.13	0.02881		1226.92	0.000828889		1561	0.00758	1561	0.10473		2449.54	4.3298	2449.54	--		1025.41	0.09544
1665.18	-0.00393	1884.61	0.01313		1868.32	-0.000511048	1884.61	0.02783		1228.54	0.000581929		1562	0.01631	1562	0.10826		2451.93	4.49081	2451.93	--		1026.46	0.1032
1666.71	-0.00359	1886.09	0.01313		1869.8	-0.00109	1886.09	0.02744		1230.15	0.00113		1563	0.02402	1563	0.1112							1027.51	0.09855
1668.23	-0.00362	1887.56	0.01299		1871.28	-0.000107296	1887.56	0.02666		1231.77	0.000309558		1564	0.03399	1564	0.11792							1028.56	0.08268
1669.76	-0.00379	1889.04	0.01294		1872.76	0.000490969	1889.04	0.02671		1233.38	0.000579836		1565	0.04461	1565	0.1253							1029.61	0.07522
1671.29	-0.00383	1890.52	0.01296		1874.24	0.000894807	1890.52	0.02783		1234.99	0.000518181		1566	0.05949	1566	0.13553							1030.65	0.0664
1672.81	-0.00368	1892	0.01297		1875.72	0.00153	1892	0.02891		1236.6	-5.63914e-05		1567	0.0773	1567	0.14759							1031.7	0.06002
1674.34	-0.00353	1893.48	0.01304		1877.21	0.00081675	1893.48	0.03004		1238.22	0.000828		1568	0.0938	1568	0.15837							1032.75	0.05735
1675.86	-0.00356	1894.95	0.01314		1878.69	0.000656389	1894.95	0.03109		1239.83	0.000448068		1569	0.12488	1569	0.17662							1033.8	0.05514
1677.38	-0.00383	1896.43	0.01327		1880.17	0.00041206	1896.43	0.03162		1241.44	-0.000254286		1570	0.1581	1570	0.19625							1034.85	0.05912
1678.91	-0.00368	1897.91	0.0133		1881.65	0.000286767	1897.91	0.03222		1243.05	0.000502989		1571	0.19771	1571	0.22086							1035.89	0.05759
1680.43	-0.00383	1899.38	0.01332		1883.13	0.000322697	1899.38	0.03164		1244.66	-0.0002365		1572	0.25177	1572	0.25553							1036.94	0.05731
1681.96	-0.00404	1900.86	0.01337		1884.61	4.10507e-05	1900.86	0.03096		1246.27	0.000641564		1573	0.30475	1573	0.28913							1037.99	0.05121
1683.48	-0.00421	1902.34	0.01332		1886.09	0.000541164	1902.34	0.03		1247.88	0.000144646		1574	0.36193	1574	0.32534							1039.04	0.04807
1685	-0.0044	1903.81	0.01319		1887.56	0.000103986	1903.81	0.02949		1249.49	0.00179		1575	0.42263	1575	0.36396							1040.08	0.03761
1686.52	-0.00454	1905.29	0.01311		1889.04	0.000204976	1905.29	0.02999		1251.1	0.00336		1576	0.48328	1576	0.40253							1041.13	0.03222
1688.05	-0.00467	1906.76	0.01304		1890.52	0.000160866	1906.76	0.03035		1252.71	0.00728		1577	0.52547	1577	0.43068							1042.18	0.02607
1689.57	-0.00464	1908.23	0.0131		1892	-0.000452592	1908.23	0.03078		1254.32	0.01161		1578	0.56604	1578	0.45785							1043.22	0.02245
1691.09	-0.00478	1909.71	0.01303		1893.48	-0.000308234	1909.71	0.02957		1255.92	0.01362		1579	0.59511	1579	0.47768							1044.27	0.01628
1692.61	-0.00551	1911.18	0.01303		1894.95	-0.000709589	1911.18	0.02934		1257.53	0.01076		1580	0.59475	1580	0.47929							1045.31	0.01354
1694.13	-0.00533	1912.65	0.01305		1896.43	-7.50346e-05	1912.65	0.02938		1259.14	0.00883		1581	0.59541	1581	0.48191							1046.36	0.00986
1695.65	-0.0056	1914.13	0.01298		1897.91	0.000587394	1914.13	0.02846		1260.75	0.01063		1582	0.57452	1582	0.46804							1047.4	0.00782
1697.17	-0.00522	1915.6	0.01297		1899.38	0.000503026	1915.6	0.02817		1262.35	0.01417		1583	0.53968	1583	0.44338							1048.45	0.00631
1698.69	-0.00498	1917.07	0.01294		1900.86	0.000684902	1917.07	0.02712		1263.96	0.01393		1584	0.50382	1584	0.41771							1049.49	0.00421
1700.21	-0.00472	1918.55	0.01296		1902.34	0.000524465	1918.55	0.02753		1265.57	0.01058		1585	0.4513	1585	0.37936							1050.54	0.00307
1701.73	-0.00455	1920.02	0.01299		1903.81	0.000134529	1920.02	0.02886		1267.17	0.00795		1586	0.39832	1586	0.34072							1051.58	0.00532
1703.25	-0.00388	1921.49	0.01301		1905.29	0.000485473	1921.49	0.02984		1268.78	0.009		1587	0.34746	1587	0.30463							1052.63	0.00211
1704.77	-0.00397	1922.96	0.01308		1906.76	0.000903705	1922.96	0.03097		1270.38	0.01296		1588	0.29979	1588	0.27269							1053.67	0.0056
1706.29	-0.00419	1924.43	0.01294		1908.23	0.00105	1924.43	0.03012		1271.98	0.02083		1589	0.25193	1589	0.24056							1054.71	0.00759
1707.8	-0.00445	1925.9	0.01286		1909.71	0.000436702	1925.9	0.03069		1273.59	0.02605		1590	0.21637	1590	0.21697							1055.76	0.00852
1709.32	-0.00483	1927.37	0.01278		1911.18	0.00096283	1927.37	0.03091		1275.19	0.02478		1591	0.18744	1591	0.19802							1056.8	0.00931
1710.84	-0.0049	1928.84	0.01269		1912.65	0.00132	1928.84	0.03053		1276.8	0.01633		1592	0.15732	1592	0.17789							1057.85	0.01099
1712.36	-0.00494	1930.31	0.01266		1914.13	0.000938625	1930.31	0.02955		1278.4	0.00945		1593	0.14981	1593	0.17101							1058.89	0.01192
1713.87	-0.00498	1931.78	0.01272		1915.6	0.000708318	1931.78	0.02823		1280	0.00265		1594	0.14266	1594	0.16449							1059.93	0.01244
1715.39	-0.00484	1933.25	0.01292		1917.07	0.000184078	1933.25	0.02787		1281.61	0.00141		1595	0.14126	1595	0.16198							1060.97	0.01221
1716.9	-0.00472	1934.72	0.01303		1918.55	-8.02638e-05	1934.72	0.02793		1283.21	0.000705256		1596	0.14881	1596	0.16511							1062.02	0.01404
1718.42	-0.00425	1936.19	0.01319		1920.02	0.000451288	1936.19	0.02804		1284.81	-0.000393044		1597	0.15706	1597	0.16894							1063.06	0.0161
1719.93	-0.00443	1937.65	0.01324		1921.49	0.00102	1937.65	0.02889		1286.41	0.000480662		1598	0.16549	1598	0.17347							1064.1	0.01416
1721.45	-0.00427	1939.12	0.01324		1922.96	0.000730368	1939.12	0.03013		1288.01	-0.000152542		1599	0.17381	1599	0.1781							1065.14	0.01407
1722.96	-0.00435	1940.59	0.01321		1924.43	0.000567787	1940.59	0.03084		1289.61	0.00159		1600	0.18012	1600	0.1808							1066.18	0.0126
1724.48	-0.00478	1942.06	0.0132		1925.9	0.00074909	1942.06	0.03129		1291.21	0.00271		1601	0.18094	1601	0.17924							1067.22	0.0079
1725.99	-0.00442	1943.52	0.01317		1927.37	0.000366582	1943.52	0.03111		1292.81	0.00551		1602	0.18178	1602	0.17769							1068.26	0.00977
1727.5	-0.00446	1944.99	0.01319		1928.84	-8.31343e-05	1944.99	0.03083		1294.41	0.00971		1603	0.1823	1603	0.17577							1069.31	0.00705
1729.02	-0.00407	1946.45	0.0132		1930.31	-0.000880684	1946.45	0.03059		1296.01	0.01222		1604	0.1823	1604	0.17321							1070.35	0.00852
1730.53	-0.00389	1947.92	0.01315		1931.78	-0.000866631	1947.92	0.02926		1297.61	0.01065		1605	0.18238	1605	0.17075							1071.38	0.00337
1732.04	-0.00397	1949.39	0.01307		1933.25	-0.000456612	1949.39	0.02862		1299.21	0.00832		1606	0.18515	1606	0.17162							1072.42	0.00433
1733.56	-0.00412	1950.85	0.01305		1934.72	0.000103141	1950.85	0.02758		1300.81	0.0067		1607	0.1888	1607	0.17359							1073.46	0.00183
1735.07	-0.00439	1952.32	0.01296		1936.19	0.00125	1952.32	0.02764		1302.4	0.00613		1608	0.19364	1608	0.17695							1074.51	0.00325
1736.58	-0.00487	1953.78	0.013		1937.65	0.00159	1953.78	0.02847		1304	0.00849		1609	0.20224	1609	0.18597							1075.54	0.00335
1738.09	-0.00551	1955.24	0.01313		1939.12	0.00173	1955.24	0.02864		1305.6	0.01247		1610	0.21055	1610	0.19471							1076.58	0.00533
1739.6	-0.00547	1956.71	0.01323		1940.59	0.00147	1956.71	0.02873		1307.19	0.02618		1611	0.21887	1611	0.2037							1077.62	0.00279
1741.11	-0.00547	1958.17	0.01341		1942.06	0.00157	1958.17	0.02866		1308.79	0.02712		1612	0.22798	1612	0.21377							1078.66	0.003
1742.62	-0.00527	1959.63	0.01346		1943.52	0.00064038	1959.63	0.02831		1310.39	0.03547		1613	0.23739	1613	0.22414							1079.7	0.00256
1744.13	-0.00482	1961.1	0.01343		1944.99	0.000377922	1961.1	0.02818		1311.98	0.04043		1614	0.24458	1614	0.22977							1080.74	0.000396181
1745.64	-0.00449	1962.56	0.01326		1946.45	0.000413912	1962.56	0.0285		1313.58	0.04294		1615	0.25121	1615	0.23424							1081.78	-0.00031002
1747.15	-0.0043	1964.02	0.01308		1947.92	8.33253e-05	1964.02	0.02817		1315.17	0.05973		1616	0.25509	1616	0.2356							1082.81	-0.000204349
1748.66	-0.00422	1965.48	0.01298		1949.39	0.000210457	1965.48	0.02773		1316.77	0.08651		1617	0.25316	1617	0.22928							1083.85	0.000822275
1750.17	-0.00387	1966.95	0.013		1950.85	0.000328922	1966.95	0.02866		1318.36	0.09954		1618	0.25142	1618	0.22315							1084.89	-0.000428902
1751.67	-0.00392	1968.41	0.01306		1952.32	-0.000878748	1968.41	0.03005		1319.96	0.08641		1619	0.24433	1619	0.2134							1085.93	0.000820062
1753.18	-0.00387	1969.87	0.01318		1953.78	-0.00133	1969.87	0.03196		1321.55	0.05625		1620	0.23195	1620	0.19995							1086.96	0.00233
1754.69	-0.0037	1971.33	0.01318		1955.24	-0.000681282	1971.33	0.03284		1323.14	0.03267		1621	0.22003	1621	0.18697							1088	0.00182
1756.2	-0.00366	1972.79	0.01334		1956.71	-0.000497223	1972.79	0.03327		1324.74	0.01916		1622	0.20096	1622	0.17058							1089.04	-0.000652096
1757.7	-0.00368	1974.25	0.01337		1958.17	-0.000188304	1974.25	0.03318		1326.33	0.01223		1623	0.18084	1623	0.15367							1090.07	0.00374
1759.21	-0.00365	1975.71	0.01336		1959.63	0.000910969	1975.71	0.03274		1327.92	0.00727		1624	0.16067	1624	0.13727							1091.11	0.00108
1760.72	-0.00316	1977.17	0.0132		1961.1	0.00101	1977.17	0.03253		1329.51	0.00613		1625	0.14067	1625	0.12289							1092.14	0.00167
1762.22	-0.00338	1978.63	0.01312		1962.56	0.000605506	1978.63	0.03125		1331.1	0.00407		1626	0.12089	1626	0.10872							1093.18	0.000459456
1763.73	-0.00443	1980.09	0.0131		1964.02	-4.38612e-05	1980.09	0.03003		1332.7	0.00244		1627	0.10401	1627	0.09777							1094.21	0.00243
1765.23	-0.00627	1981.55	0.01317		1965.48	-8.60122e-05	1981.55	0.03029		1334.29	0.00142		1628	0.08893	1628	0.08882							1095.25	0.00161
1766.74	-0.00894	1983	0.01313		1966.95	-0.000306463	1983	0.02966		1335.88	0.00106		1629	0.07193	1629	0.07796							1096.29	0.00351
1768.24	-0.01075	1984.46	0.01312		1968.41	0.000448852	1984.46	0.02993		1337.47	-0.000499655		1630	0.05832	1630	0.06895							1097.32	0.00186
1769.75	-0.01167	1985.92	0.01303		1969.87	0.00185	1985.92	0.02933		1339.06	1.51377e-05		1631	0.04512	1631	0.06027							1098.36	0.00388
1771.25	-0.01138	1987.38	0.01315		1971.33	0.00177	1987.38	0.02959		1340.65	0.0009398		1632	0.0354	1632	0.05461							1099.39	0.00024508
1772.76	-0.01088	1988.83	0.01316		1972.79	0.00262	1988.83	0.02969		1342.23	0.00193		1633	0.02845	1633	0.05072							1100.42	0.00413
1774.26	-0.00922	1990.29	0.01315		1974.25	0.00295	1990.29	0.02984		1343.82	0.000145984		1634	0.02191	1634	0.04723							1101.46	0.00263
1775.76	-0.00676	1991.75	0.01304		1975.71	0.00295	1991.75	0.03		1345.41	0.00112		1635	0.01816	1635	0.04503							1102.49	0.00556
1777.27	-0.00488	1993.2	0.01301		1977.17	0.00182	1993.2	0.02932		1347	-0.000355907		1636	0.01551	1636	0.04319							1103.52	0.00567
1778.77	-0.00402	1994.66	0.01289		1978.63	0.000203223	1994.66	0.02798		1348.59	0.000589481		1637	0.01142	1637	0.03985							1104.56	0.00644
1780.27	-0.00394	1996.11	0.01293		1980.09	2.06343e-05	1996.11	0.02822		1350.17	-0.000575495		1638	0.0085	1638	0.03588							1105.59	0.00691
1781.77	-0.00424	1997.57	0.01287		1981.55	-7.20629e-05	1997.57	0.02742		1351.76	-0.000434109		1639	0.00588	1639	0.0322							1106.62	0.00927
1783.27	-0.00424	1999.02	0.0129		1983	-0.000159645	1999.02	0.02732		1353.35	1.7811e-05		1640	0.00589	1640	0.03077							1107.66	0.00771
1784.77	-0.00409	2000.48	0.01298		1984.46	-0.000232272	2000.48	0.0275		1354.93	6.85986e-05		1641	0.00691	1641	0.02976							1108.69	0.00932
1786.27	-0.00385	2001.93	0.0132		1985.92	-0.000982376	2001.93	0.02916		1356.52	-0.000185733		1642	0.00665	1642	0.02746							1109.72	0.00617
1787.78	-0.00384	2003.39	0.01326		1987.38	-0.000215984	2003.39	0.03011		1358.11	-0.000450131		1643	0.0064	1643	0.02412							1110.75	0.00563
1789.28	-0.00372	2004.84	0.01342		1988.83	8.16637e-05	2004.84	0.03231		1359.69	-0.000314251		1644	0.00688	1644	0.02087							1111.78	0.00384
1790.78	-0.0037	2006.29	0.01336		1990.29	0.000615378	2006.29	0.03336		1361.28	0.000717215		1645	0.00958	1645	0.01988							1112.82	0.00328
1792.27	-0.00374	2007.75	0.01339		1991.75	0.000268066	2007.75	0.03333		1362.86	-0.000416033		1646	0.01296	1646	0.01985							1113.85	0.00285
1793.77	-0.00391	2009.2	0.01333		1993.2	-0.000158548	2009.2	0.03284		1364.44	-6.73322e-06		1647	0.0158	1647	0.01929							1114.88	0.00136
1795.27	-0.00387	2010.65	0.01325		1994.66	-0.000785925	2010.65	0.03261		1366.03	-0.000638294		1648	0.01598	1648	0.01745							1115.91	0.0027
1796.77	-0.00378	2012.1	0.01313		1996.11	-0.00121	2012.1	0.03259		1367.61	0.000658405		1649	0.01563	1649	0.01653							1116.94	0.00269
1798.27	-0.00402	2013.55	0.01308		1997.57	-0.00151	2013.55	0.03243		1369.2	5.65378e-05		1650	0.01586	1650	0.01619							1117.97	0.00232
1799.77	-0.00394	2015.01	0.01301		1999.02	-0.00192	2015.01	0.03212		1370.78	-0.000204274		1651	0.01565	1651	0.01665							1119	0.000615806
1801.26	-0.0038	2016.46	0.01295		2000.48	-0.00156	2016.46	0.03193		1372.36	-0.000143586		1652	0.01529	1652	0.01715							1120.03	0.00118
1802.76	-0.00338	2017.91	0.01286		2001.93	-0.000365385	2017.91	0.03111		1373.94	9.76273e-05		1653	0.01492	1653	0.0172							1121.06	0.00182
1804.26	-0.00338	2019.36	0.01285		2003.39	-0.000741879	2019.36	0.0311		1375.53	-8.97578e-06		1654	0.01452	1654	0.01555							1122.09	-0.000660178
1805.75	-0.00354	2020.81	0.01282		2004.84	-0.000122531	2020.81	0.0302		1377.11	-0.000164004		1655	0.01398	1655	0.01377							1123.12	0.00113
1807.25	-0.00398	2022.26	0.01293		2006.29	0.000359859	2022.26	0.02987		1378.69	-0.000421951		1656	0.01212	1656	0.01174							1124.15	-0.000970395
1808.75	-0.00421	2023.71	0.01291		2007.75	0.000646082	2023.71	0.02874		1380.27	0.000389901		1657	0.00961	1657	0.00981							1125.18	0.00219
1810.24	-0.00431	2025.16	0.01298		2009.2	0.000218014	2025.16	0.02898		1381.85	3.56637e-05		1658	0.00739	1658	0.00816							1126.21	0.00305
1811.74	-0.00427	2026.61	0.01307		2010.65	-0.000248671	2026.61	0.03021		1383.43	0.000946743		1659	0.00734	1659	0.00879							1127.23	-0.00101
1813.23	-0.00426	2028.05	0.01303		2012.1	-0.000481703	2028.05	0.03025		1385.01	-7.48204e-06		1660	0.00737	1660	0.00952							1128.26	0.00119
1814.73	-0.00411	2029.5	0.01302		2013.55	-0.000847792	2029.5	0.03189		1386.59	0.00153		1661	0.00731	1661	0.00893							1129.29	-0.0011
1816.22	-0.00432	2030.95	0.013		2015.01	-0.000775249	2030.95	0.03243		1388.17	0.000517702		1662	0.01018	1662	0.00871							1130.32	-0.000852454
1817.71	-0.00414	2032.4	0.01308		2016.46	-0.000701375	2032.4	0.03231		1389.74	0.000677792		1663	0.01341	1663	0.00885							1131.35	0.000901531
1819.21	-0.00431	2033.84	0.01314		2017.91	-0.00123	2033.84	0.03204		1391.32	0.000329069		1664	0.01563	1664	0.00962							1132.37	-0.000106314
1820.7	-0.00458	2035.29	0.01326		2019.36	-0.00125	2035.29	0.03242		1392.9	0.00125		1665	0.01709	1665	0.01035							1133.4	-0.00347
1822.19	-0.00517	2036.74	0.01329		2020.81	-0.000797358	2036.74	0.03268		1394.48	-0.00085811		1666	0.01829	1666	0.01086							1134.43	0.000564328
1823.69	-0.00536	2038.18	0.01329		2022.26	0.000106317	2038.18	0.03272		1396.06	0.00146		1667	0.01768	1667	0.00998							1135.45	0.00138
1825.18	-0.00548	2039.63	0.01336		2023.71	-0.000225043	2039.63	0.03306		1397.63	0.000958542		1668	0.01711	1668	0.00915							1136.48	-0.000256841
1826.67	-0.00529	2041.08	0.01328		2025.16	-0.00058225	2041.08	0.03223		1399.21	0.00177		1669	0.01674	1669	0.00889							1137.51	-0.000864857
1828.16	-0.00529	2042.52	0.01317		2026.61	-0.000762971	2042.52	0.0305		1400.79	-0.000374191		1670	0.0158	1670	0.0085							1138.53	0.00101
1829.65	-0.00536	2043.97	0.01324		2028.05	-0.00114	2043.97	0.03099		1402.36	0.000586459		1671	0.01463	1671	0.00788							1139.56	0.0022
1831.14	-0.0057	2045.41	0.01328		2029.5	-0.00068589	2045.41	0.03031		1403.94	0.000777942		1672	0.01203	1672	0.00741							1140.59	0.00304
1832.64	-0.00553	2046.86	0.01331		2030.95	-0.000424037	2046.86	0.02912		1405.51	-8.69948e-06		1673	0.00917	1673	0.00704							1141.61	0.00674
1834.13	-0.005	2048.3	0.0133		2032.4	0.000183246	2048.3	0.03037		1407.09	0.000275598		1674	0.00734	1674	0.00696							1142.64	0.01151
1835.62	-0.005	2049.74	0.01327		2033.84	0.000637133	2049.74	0.03132		1408.66	-0.000282781		1675	0.00856	1675	0.00665							1143.66	0.02034
1837.11	-0.00497	2051.19	0.01332		2035.29	0.00114	2051.19	0.03321		1410.23	0.000817694		1676	0.00982	1676	0.00638							1144.69	0.02597
1838.6	-0.00449	2052.63	0.01331		2036.74	0.00191	2052.63	0.03441		1411.81	0.000346024		1677	0.01156	1677	0.00684							1145.71	0.03018
1840.08	-0.00436	2054.07	0.01324		2038.18	0.00144	2054.07	0.03458		1413.38	-0.00118		1678	0.01355	1678	0.00775							1146.73	0.03177
1841.57	-0.00411	2055.52	0.01322		2039.63	0.00103	2055.52	0.03357		1414.95	-0.000550182		1679	0.01435	1679	0.00746							1147.76	0.02802
1843.06	-0.00413	2056.96	0.01326		2041.08	0.00099461	2056.96	0.03206		1416.53	-0.000303083		1680	0.01436	1680	0.00694							1148.78	0.02608
1844.55	-0.00405	2058.4	0.01346		2042.52	0.00062087	2058.4	0.03157		1418.1	-0.000747101		1681	0.0144	1681	0.00649							1149.81	0.0197
1846.04	-0.00395	2059.84	0.01348		2043.97	0.000815316	2059.84	0.03133		1419.67	0.000209048		1682	0.0149	1682	0.00622							1150.83	0.01842
1847.53	-0.00353	2061.28	0.01335		2045.41	0.000956646	2061.28	0.03091		1421.24	0.00194		1683	0.01642	1683	0.00636							1151.85	0.0123
1849.01	-0.00308	2062.72	0.01326		2046.86	0.00102	2062.72	0.0323		1422.82	0.0016		1684	0.01849	1684	0.00705							1152.88	0.01226
1850.5	-0.00343	2064.16	0.01316		2048.3	0.00124	2064.16	0.03339		1424.39	0.000598253		1685	0.02022	1685	0.00902							1153.9	0.00578
1851.98	-0.00339	2065.61	0.01326		2049.74	0.00131	2065.61	0.03493		1425.96	0.00335		1686	0.02104	1686	0.01084							1154.92	0.00727
1853.47	-0.00329	2067.05	0.01315		2051.19	0.00202	2067.05	0.03363		1427.53	0.00216		1687	0.02177	1687	0.0125							1155.94	0.00485
1854.96	-0.00348	2068.49	0.01302		2052.63	0.00186	2068.49	0.03277		1429.1	0.00152		1688	0.02151	1688	0.01258							1156.97	0.00363
1856.44	-0.00364	2069.93	0.0131		2054.07	0.00168	2069.93	0.03287		1430.67	0.00242		1689	0.02126	1689	0.01265							1157.99	0.00396
1857.93	-0.00362	2071.36	0.01313		2055.52	0.00187	2071.36	0.03216		1432.24	0.00242		1690	0.02227	1690	0.01282							1159.01	-0.00376
1859.41	-0.00374	2072.8	0.0132		2056.96	0.00186	2072.8	0.03215		1433.81	0.00177		1691	0.02417	1691	0.0124							1160.03	0.00214
1860.9	-0.00351	2074.24	0.01308		2058.4	0.00173	2074.24	0.03227		1435.37	0.000778692		1692	0.02567	1692	0.01156							1161.05	0.00706
1862.38	-0.0033	2075.68	0.0129		2059.84	0.00163	2075.68	0.0317		1436.94	-0.00122		1693	0.02663	1693	0.00991							1162.08	0.00617
1863.87	-0.00329	2077.12	0.01284		2061.28	0.00131	2077.12	0.0316		1438.51	0.00078168		1694	0.02765	1694	0.00825							1163.1	0.0061
1865.35	-0.00344	2078.55	0.01281		2062.72	0.00123	2078.55	0.03198		1440.08	9.36247e-05		1695	0.02894	1695	0.00728							1164.12	0.00937
1866.83	-0.00364	2079.99	0.013		2064.16	0.00141	2079.99	0.03151		1441.64	0.000412562		1696	0.02913	1696	0.00704							1165.14	0.01503
1868.32	-0.00386	2081.43	0.01289		2065.61	0.00176	2081.43	0.02992		1443.21	0.00224		1697	0.02936	1697	0.00681							1166.16	0.01749
1869.8	-0.00409	2082.87	0.01286		2067.05	0.00153	2082.87	0.02978		1444.78	0.00506		1698	0.02862	1698	0.00621							1167.18	0.02415
1871.28	-0.00422	2084.3	0.01298		2068.49	0.00112	2084.3	0.03135		1446.35	0.00638		1699	0.02703	1699	0.0052							1168.2	0.03393
1872.76	-0.00445	2085.74	0.01295		2069.93	0.00131	2085.74	0.03138		1447.91	0.01026		1700	0.02545	1700	0.00417							1169.22	0.04956
1874.24	-0.00459	2087.18	0.01297		2071.36	0.000798764	2087.18	0.03209		1449.48	0.01521		1701	0.02473	1701	0.00294							1170.24	0.063
1875.72	-0.00434	2088.61	0.01297		2072.8	0.000216211	2088.61	0.03204		1451.04	0.0216		1702	0.02407	1702	0.0017							1171.26	0.07416
1877.21	-0.0044	2090.05	0.0129		2074.24	-0.000228823	2090.05	0.03205		1452.61	0.02584		1703	0.0256	1703	0.00256							1172.28	0.08365
1878.69	-0.00416	2091.48	0.01289		2075.68	-6.50474e-06	2091.48	0.03158		1454.17	0.02393		1704	0.02857	1704	0.00467							1173.29	0.08531
1880.17	-0.00406	2092.91	0.01289		2077.12	-0.000439679	2092.91	0.0303		1455.73	0.01627		1705	0.03045	1705	0.00569							1174.31	0.0776
1881.65	-0.00424	2094.35	0.01301		2078.55	-0.000372378	2094.35	0.03051		1457.3	0.00723		1706	0.02661	1706	0.00331							1175.33	0.06799
1883.13	-0.00446	2095.78	0.01292		2079.99	0.000649172	2095.78	0.02981		1458.86	0.00261		1707	0.02214	1707	0.00116							1176.35	0.05793
1884.61	-0.00431	2097.22	0.01303		2081.43	0.000627916	2097.22	0.03047		1460.42	0.00225		1708	0.01854	1708	0							1177.37	0.04452
1886.09	-0.00433	2098.65	0.01311		2082.87	0.000381441	2098.65	0.03195		1461.99	2.74162e-05		1709	0.01537	1709	0.000249827							1178.38	0.03747
1887.56	-0.00454	2100.08	0.01318		2084.3	0.00161	2100.08	0.03176		1463.55	-0.000162257		1710	0.01222	1710	0.000498831							1179.4	0.0296
1889.04	-0.00461	2101.52	0.01321		2085.74	0.0011	2101.52	0.03127		1465.11	0.000468203		1711	0.01115	1711	0.00125							1180.42	0.02383
1890.52	-0.00477	2102.95	0.01323		2087.18	0.000984568	2102.95	0.03096		1466.67	0.000559458		1712	0.01176	1712	0.00211							1181.44	0.01421
1892	-0.00512	2104.38	0.01331		2088.61	0.00117	2104.38	0.03142		1468.24	0.00151		1713	0.01264	1713	0.00322							1182.45	0.01195
1893.48	-0.00492	2105.81	0.01324		2090.05	0.00192	2105.81	0.02928		1469.8	0.00212		1714	0.01486	1714	0.00386							1183.47	0.00722
1894.95	-0.00499	2107.24	0.01313		2091.48	0.00115	2107.24	0.02853		1471.36	0.00198		1715	0.01721	1715	0.00437							1184.49	0.00552
1896.43	-0.00522	2108.68	0.01311		2092.91	0.000731162	2108.68	0.02928		1472.92	0.00303		1716	0.01934	1716	0.00492							1185.5	0.00539
1897.91	-0.00503	2110.11	0.01314		2094.35	0.00102	2110.11	0.02899		1474.48	0.00545		1717	0.02046	1717	0.00513							1186.52	0.00388
1899.38	-0.00453	2111.54	0.01316		2095.78	0.000139413	2111.54	0.03103		1476.04	0.00785		1718	0.02153	1718	0.0053							1187.54	0.00241
1900.86	-0.00434	2112.97	0.01317		2097.22	0.000714524	2112.97	0.03122		1477.6	0.00984		1719	0.02099	1719	0.00536							1188.55	0.00188
1902.34	-0.00395	2114.4	0.01315		2098.65	0.00176	2114.4	0.03074		1479.16	0.01541		1720	0.01988	1720	0.00564							1189.57	0.00145
1903.81	-0.00376	2115.83	0.01323		2100.08	0.00167	2115.83	0.03093		1480.71	0.02432		1721	0.01872	1721	0.00584							1190.58	0.00115
1905.29	-0.00364	2117.26	0.01332		2101.52	0.00122	2117.26	0.03117		1482.27	0.03873		1722	0.01815	1722	0.00601							1191.6	0.00223
1906.76	-0.00376	2118.68	0.01336		2102.95	0.00164	2118.68	0.03073		1483.83	0.06364		1723	0.01759	1723	0.00617							1192.61	0.000319675
1908.23	-0.00331	2120.11	0.01338		2104.38	0.00192	2120.11	0.02927		1485.39	0.10752		1724	0.01752	1724	0.00659							1193.62	0.000971336
1909.71	-0.00321	2121.54	0.01344		2105.81	0.000667528	2121.54	0.02971		1486.95	0.17409		1725	0.01799	1725	0.00722							1194.64	0.00232
1911.18	-0.00346	2122.97	0.01352		2107.24	0.00022143	2122.97	0.0294		1488.5	0.2346		1726	0.01881	1726	0.00822							1195.65	-0.00207
1912.65	-0.0034	2124.4	0.01349		2108.68	0.000454543	2124.4	0.02883		1490.06	0.22083		1727	0.0189	1727	0.01014							1196.67	-0.000150842
1914.13	-0.0038	2125.83	0.0134		2110.11	0.000195557	2125.83	0.02919		1491.62	0.14879		1728	0.01857	1728	0.01201							1197.68	-0.000322527
1915.6	-0.0045	2127.25	0.01333		2111.54	0.00134	2127.25	0.02853		1493.17	0.08485		1729	0.01581	1729	0.01144							1198.69	0.00136
1917.07	-0.00449	2128.68	0.0133		2112.97	0.00114	2128.68	0.02922		1494.73	0.04919		1730	0.0108	1730	0.00858							1199.71	0.0016
1918.55	-0.00474	2130.11	0.01327		2114.4	0.000707081	2130.11	0.03033		1496.28	0.03056		1731	0.00578	1731	0.00572							1200.72	0.00413
1920.02	-0.00453	2131.53	0.01318		2115.83	0.000222035	2131.53	0.03032		1497.84	0.01992		1732	0.00453	1732	0.00541							1201.73	0.00568
1921.49	-0.00451	2132.96	0.01319		2117.26	0.000287936	2132.96	0.03149		1499.39	0.01437		1733	0.00435	1733	0.00538							1202.75	0.00685
1922.96	-0.00403	2134.38	0.01332		2118.68	-0.000403618	2134.38	0.03218		1500.95	0.00993		1734	0.00421	1734	0.00539							1203.76	0.00808
1924.43	-0.00394	2135.81	0.01336		2120.11	-0.000399696	2135.81	0.03283		1502.5	0.00853		1735	0.00576	1735	0.00577							1204.77	0.01503
1925.9	-0.00389	2137.24	0.01343		2121.54	0.000408782	2137.24	0.03273		1504.06	0.00832		1736	0.0073	1736	0.00615							1205.78	0.02313
1927.37	-0.00404	2138.66	0.01342		2122.97	0.00115	2138.66	0.0319		1505.61	0.00774		1737	0.00905	1737	0.00647							1206.8	0.03412
1928.84	-0.00419	2140.08	0.0134		2124.4	0.00115	2140.08	0.03125		1507.16	0.00826		1738	0.01119	1738	0.00677							1207.81	0.03887
1930.31	-0.00481	2141.51	0.01337		2125.83	0.00177	2141.51	0.03005		1508.71	0.01006		1739	0.01319	1739	0.00694							1208.82	0.04124
1931.78	-0.00457	2142.93	0.01327		2127.25	0.000946462	2142.93	0.02851		1510.27	0.0126		1740	0.01311	1740	0.00646							1209.83	0.04237
1933.25	-0.00485	2144.36	0.01321		2128.68	0.000462782	2144.36	0.0281		1511.82	0.01642		1741	0.01266	1741	0.00601							1210.84	0.03641
1934.72	-0.00441	2145.78	0.01326		2130.11	0.000264602	2145.78	0.02817		1513.37	0.02181		1742	0.0128	1742	0.0063							1211.85	0.02984
1936.19	-0.00443	2147.2	0.01331		2131.53	-1.70513e-05	2147.2	0.02829		1514.92	0.02103		1743	0.01222	1743	0.00655							1212.86	0.02307
1937.65	-0.0045	2148.62	0.01331		2132.96	-0.000136344	2148.62	0.02898		1516.47	0.01403		1744	0.01163	1744	0.0068							1213.87	0.01962
1939.12	-0.00439	2150.05	0.01332		2134.38	0.000171205	2150.05	0.02898		1518.02	0.00646		1745	0.01022	1745	0.00438							1214.88	0.01385
1940.59	-0.00451	2151.47	0.01346		2135.81	0.000210883	2151.47	0.03034		1519.57	0.00368		1746	0.0098	1746	0.00156							1215.89	0.00753
1942.06	-0.00461	2152.89	0.01357		2137.24	0.000367826	2152.89	0.03086		1521.12	0.00272		1747	0.0103	1747	-0.000322791							1216.9	0.00574
1943.52	-0.00441	2154.31	0.0137		2138.66	0.000249243	2154.31	0.03157		1522.67	0.00113		1748	0.01348	1748	0.00145							1217.91	0.00679
1944.99	-0.00465	2155.73	0.01384		2140.08	0.000502598	2155.73	0.03127		1524.22	0.00116		1749	0.01666	1749	0.00326							1218.92	0.00627
1946.45	-0.00473	2157.15	0.01387		2141.51	-0.000100831	2157.15	0.03112		1525.77	-4.75178e-05		1750	0.01687	1750	0.00357							1219.93	0.000712493
1947.92	-0.00497	2158.57	0.01408		2142.93	-0.000784376	2158.57	0.03164		1527.32	0.000808445		1751	0.01427	1751	0.00361							1220.94	0.00104
1949.39	-0.00491	2159.99	0.01417		2144.36	-0.000472765	2159.99	0.03104		1528.87	-0.000329853		1752	0.01181	1752	0.00378							1221.95	0.00174
1950.85	-0.0049	2161.41	0.01421		2145.78	7.53704e-05	2161.41	0.02908		1530.41	-0.00045485		1753	0.01086	1753	0.00556							1222.95	0.000635853
1952.32	-0.0047	2162.83	0.01435		2147.2	0.000653808	2162.83	0.02848		1531.96	0.000802166		1754	0.00987	1754	0.00732							1223.96	0.00412
1953.78	-0.00479	2164.25	0.01442		2148.62	0.000697312	2164.25	0.02713		1533.51	0.000711582		1755	0.00924	1755	0.00884							1224.97	0.00215
1955.24	-0.00501	2165.67	0.01457		2150.05	0.000439772	2165.67	0.02816		1535.06	0.000609661		1756	0.01171	1756	0.01034							1225.98	-0.000888049
1956.71	-0.00465	2167.09	0.01481		2151.47	0.000790567	2167.09	0.02855		1536.6	0.00195		1757	0.01416	1757	0.01183							1226.99	0.00112
1958.17	-0.00445	2168.51	0.01504		2152.89	0.00116	2168.51	0.02966		1538.15	0.00138		1758	0.0251	1758	0.01873							1227.99	-0.000290189
1959.63	-0.00435	2169.93	0.01518		2154.31	0.00155	2169.93	0.02975		1539.69	0.00192		1759	0.04305	1759	0.03022							1229	4.46384e-05
1961.1	-0.00401	2171.35	0.01519		2155.73	0.00125	2171.35	0.03066		1541.24	0.00397		1760	0.05503	1760	0.03575							1230.01	0.00166
1962.56	-0.00395	2172.76	0.0152		2157.15	0.000797803	2172.76	0.03135		1542.78	0.00514		1761	0.15782	1761	0.14073							1231.01	0.00334
1964.02	-0.00409	2174.18	0.01516		2158.57	0.00126	2174.18	0.03014		1544.33	0.00371		1762	0.26444	1762	0.24985							1232.02	0.000227297
1965.48	-0.0038	2175.6	0.01511		2159.99	0.000883932	2175.6	0.02991		1545.87	0.00503		1763	0.36426	1763	0.36927							1233.03	0.00271
1966.95	-0.00344	2177.01	0.01512		2161.41	-0.000372489	2177.01	0.03027		1547.42	0.00529		1764	0.54273	1764	0.59674							1234.03	0.0018
1968.41	-0.0034	2178.43	0.01514		2162.83	-0.000687605	2178.43	0.03047		1548.96	0.00784		1765	0.72049	1765	0.82351							1235.04	0.00314
1969.87	-0.00336	2179.85	0.01526		2164.25	-0.00161	2179.85	0.03092		1550.51	0.01217		1766	0.86946	1766	1.0582							1236.05	0.00194
1971.33	-0.00304	2181.26	0.01543		2165.67	-0.00152	2181.26	0.0319		1552.05	0.01626		1767	1.0166	1767	1.30201							1237.05	0.00287
1972.79	-0.00307	2182.68	0.01566		2167.09	-0.00118	2182.68	0.03209		1553.59	0.02372		1768	1.17743	1768	1.55446							1238.06	0.00169
1974.25	-0.00305	2184.09	0.01594		2168.51	0.000250094	2184.09	0.03183		1555.13	0.03209		1769	1.1817	1769	1.62642							1239.06	0.00245
1975.71	-0.00311	2185.51	0.01606		2169.93	0.00125	2185.51	0.03189		1556.67	0.04665		1770	1.18596	1770	1.69839							1240.07	0.00173
1977.17	-0.00377	2186.92	0.01629		2171.35	0.0018	2186.92	0.03069		1558.22	0.07444		1771	1.13934	1771	1.66654							1241.07	0.000470772
1978.63	-0.00447	2188.34	0.01657		2172.76	0.00255	2188.34	0.02931		1559.76	0.10938		1772	0.99442	1772	1.49751							1242.07	0.00268
1980.09	-0.00483	2189.75	0.01692		2174.18	0.00172	2189.75	0.02905		1561.3	0.13417		1773	0.85888	1773	1.33786							1243.08	-8.18051e-05
1981.55	-0.00489	2191.16	0.0175		2175.6	0.000464981	2191.16	0.02993		1562.84	0.12097		1774	0.70715	1774	1.1018							1244.08	-0.00144
1983	-0.00483	2192.58	0.01807		2177.01	0.000585069	2192.58	0.02964		1564.38	0.08204		1775	0.55442	1775	0.86357							1245.09	-7.27488e-05
1984.46	-0.00493	2193.99	0.01868		2178.43	-4.27842e-05	2193.99	0.02958		1565.92	0.04767		1776	0.38888	1776	0.61862							1246.09	-0.00135
1985.92	-0.00481	2195.4	0.01961		2179.85	-0.000490506	2195.4	0.03147		1567.46	0.02811		1777	0.2688	1777	0.42869							1247.09	-8.28372e-05
1987.38	-0.00432	2196.81	0.0206		2181.26	-0.0006979	2196.81	0.03149		1569	0.01852		1778	0.14848	1778	0.23853							1248.1	-0.000118616
1988.83	-0.00406	2198.23	0.0218		2182.68	-0.000282739	2198.23	0.03183		1570.54	0.01165		1779	0.08312	1779	0.14008							1249.1	-0.00066337
1990.29	-0.00396	2199.64	0.02305		2184.09	-0.00014417	2199.64	0.03114		1572.08	0.00945		1780	0.04558	1780	0.07903							1250.1	-0.00278
1991.75	-0.00395	2201.05	0.02468		2185.51	-0.00088953	2201.05	0.03017		1573.62	0.01128		1781	0.01339	1781	0.02751							1251.1	0.00277
1993.2	-0.00406	2202.46	0.02658		2186.92	-0.00087637	2202.46	0.03036		1575.15	0.01708		1782	0.00829	1782	0.01977							1252.11	0.00116
1994.66	-0.00431	2203.87	0.02862		2188.34	-0.00175	2203.87	0.03093		1576.69	0.02849		1783	0.00317	1783	0.01204							1253.11	0.00123
1996.11	-0.00438	2205.28	0.03057		2189.75	-0.00154	2205.28	0.03269		1578.23	0.04508		1784	0.000956104	1784	0.00752							1254.11	0.0015
1997.57	-0.00421	2206.69	0.03193		2191.16	-0.000755662	2206.69	0.03279		1579.77	0.05508		1785	0.00067363	1785	0.00517							1255.11	0.000382111
1999.02	-0.0044	2208.1	0.03284		2192.58	-0.00112	2208.1	0.03291		1581.3	0.04997		1786	0.000236947	1786	0.00265							1256.11	0.00126
2000.48	-0.00431	2209.51	0.03327		2193.99	-0.00122	2209.51	0.03389		1582.84	0.03373		1787	0.00269	1787	0.00178							1257.12	-0.00046973
2001.93	-0.0042	2210.92	0.03281		2195.4	-0.000901868	2210.92	0.0325		1584.38	0.01782		1788	0.00514	1788	0.000912299							1258.12	0.00267
2003.39	-0.00446	2212.33	0.03185		2196.81	-0.00187	2212.33	0.03076		1585.91	0.00687		1789	0.00787	1789	0.00167							1259.12	-0.000216269
2004.84	-0.00437	2213.74	0.03043		2198.23	-0.00315	2213.74	0.02911		1587.45	0.00323		1790	0.01006	1790	0.00369							1260.12	0.00265
2006.29	-0.00422	2215.15	0.02897		2199.64	-0.00453	2215.15	0.02794		1588.98	-2.50928e-05		1791	0.01224	1791	0.00571							1261.12	0.00296
2007.75	-0.00462	2216.55	0.02757		2201.05	-0.00468	2216.55	0.02801		1590.52	-8.42695e-05		1792	0.01111	1792	0.007							1262.12	0.00281
2009.2	-0.0049	2217.96	0.02608		2202.46	-0.00428	2217.96	0.0305		1592.05	0.00204		1793	0.00952	1793	0.00835							1263.12	0.00475
2010.65	-0.0051	2219.37	0.02492		2203.87	-0.0021	2219.37	0.03028		1593.59	0.00355		1794	0.00844	1794	0.00953							1264.12	0.00108
2012.1	-0.00519	2220.78	0.02377		2205.28	5.74578e-05	2220.78	0.02869		1595.12	0.00964		1795	0.00879	1795	0.01001							1265.12	0.00353
2013.55	-0.00489	2222.18	0.02293		2206.69	0.0015	2222.18	0.02775		1596.65	0.01553		1796	0.00913	1796	0.01049							1266.12	0.00681
2015.01	-0.00448	2223.59	0.02214		2208.1	0.00331	2223.59	0.02792		1598.19	0.02219		1797	0.01084	1797	0.01047							1267.12	0.01134
2016.46	-0.00456	2225	0.02137		2209.51	0.00455	2225	0.02653		1599.72	0.03383		1798	0.0131	1798	0.01004							1268.12	0.01642
2017.91	-0.00449	2226.4	0.02069		2210.92	0.00366	2226.4	0.02624		1601.25	0.05812		1799	0.01501	1799	0.00938							1269.11	0.02288
2019.36	-0.0043	2227.81	0.02008		2212.33	0.00214	2227.81	0.02691		1602.78	0.09647		1800	0.01483	1800	0.00807							1270.11	0.0327
2020.81	-0.00422	2229.22	0.01947		2213.74	0.00103	2229.22	0.0265		1604.31	0.14044		1801	0.01465	1801	0.00675							1271.11	0.04529
2022.26	-0.00417	2230.62	0.01892		2215.15	-0.000673176	2230.62	0.02786		1605.85	0.15003		1802	0.01288	1802	0.00509							1272.11	0.05152
2023.71	-0.00419	2232.03	0.01836		2216.55	-0.00167	2232.03	0.02935		1607.38	0.10907		1803	0.00978	1803	0.00342							1273.11	0.05763
2025.16	-0.00428	2233.43	0.01812		2217.96	-0.00351	2233.43	0.02826		1608.91	0.05804		1804	0.00669	1804	0.00176							1274.1	0.05556
2026.61	-0.00461	2234.83	0.01786		2219.37	-0.00315	2234.83	0.02796		1610.44	0.02662		1805	0.0055	1805	0.00172							1275.1	0.05433
2028.05	-0.00431	2236.24	0.01785		2220.78	-0.00351	2236.24	0.02836		1611.97	0.01315		1806	0.00442	1806	0.00177							1276.1	0.04519
2029.5	-0.00443	2237.64	0.01779		2222.18	-0.00366	2237.64	0.0285		1613.5	0.00769		1807	0.00397	1807	0.00214							1277.1	0.03715
2030.95	-0.00459	2239.04	0.01784		2223.59	-0.00349	2239.04	0.0285		1615.03	0.00507		1808	0.00506	1808	0.00341							1278.09	0.02779
2032.4	-0.0048	2240.45	0.01793		2225	-0.00358	2240.45	0.02596		1616.56	0.00494		1809	0.00616	1809	0.00469							1279.09	0.01989
2033.84	-0.00514	2241.85	0.01769		2226.4	-0.00314	2241.85	0.01391		1618.09	0.00299		1810	0.00999	1810	0.00996							1280.09	0.01371
2035.29	-0.0052	2243.25	0.01757		2227.81	-0.00275	2243.25	-0.00205		1619.61	0.000317177		1811	0.01449	1811	0.01636							1281.08	0.00828
2036.74	-0.00488	2244.66	0.01638		2229.22	-0.00431	2244.66	-0.03228		1621.14	0.000829648		1812	0.01855	1812	0.02258							1282.08	0.00561
2038.18	-0.00479	2246.06	0.01338		2230.62	-0.0055	2246.06	-0.08815		1622.67	0.000938058		1813	0.02097	1813	0.02868							1283.07	0.0039
2039.63	-0.00479	2247.46	0.00972		2232.03	-0.00865	2247.46	-0.14346		1624.2	0.00178		1814	0.0234	1814	0.03478							1284.07	0.00477
2041.08	-0.00498	2248.86	0.00699		2233.43	-0.00919	2248.86	-0.16995		1625.72	0.00496		1815	0.02301	1815	0.03887							1285.07	0.00175
2042.52	-0.00478	2250.26	0.0081		2234.83	-0.01183	2250.26	-0.13442		1627.25	0.00933		1816	0.02067	1816	0.04164							1286.06	-0.000777747
2043.97	-0.00471	2251.66	0.01454		2236.24	-0.01532	2251.66	-0.02344		1628.78	0.0232		1817	0.01847	1817	0.04453							1287.06	0.00381
2045.41	-0.00448	2253.06	0.02401		2237.64	-0.02092	2253.06	0.12469		1630.3	0.03104		1818	0.01622	1818	0.04518							1288.05	0.0054
2046.86	-0.00421	2254.46	0.03358		2239.04	-0.02849	2254.46	0.26952		1631.83	0.03752		1819	0.01395	1819	0.04576							1289.04	0.00826
2048.3	-0.00422	2255.86	0.04138		2240.45	-0.04403	2255.86	0.38162		1633.35	0.03049		1820	0.01104	1820	0.04326							1290.04	0.01289
2049.74	-0.00425	2257.26	0.04628		2241.85	-0.07182	2257.26	0.44753		1634.88	0.017		1821	0.0077	1821	0.03669							1291.03	0.02092
2051.19	-0.00409	2258.66	0.04627		2243.25	-0.11141	2258.66	0.44235		1636.4	0.00902		1822	0.00437	1822	0.03013							1292.03	0.02671
2052.63	-0.00384	2260.06	0.04147		2244.66	-0.18093	2260.06	0.36749		1637.93	0.00463		1823	0.0067	1823	0.02729							1293.02	0.03791
2054.07	-0.00387	2261.46	0.03379		2246.06	-0.29022	2261.46	0.26101		1639.45	0.00289		1824	0.01004	1824	0.02502							1294.01	0.04413
2055.52	-0.00368	2262.86	0.02583		2247.46	-0.40875	2262.86	0.15919		1640.98	0.00125		1825	0.01289	1825	0.02265							1295.01	0.04997
2056.96	-0.00323	2264.25	0.02074		2248.86	-0.49191	2264.25	0.09536		1642.5	0.000386474		1826	0.01457	1826	0.0203							1296	0.04645
2058.4	-0.00303	2265.65	0.01912		2250.26	-0.48571	2265.65	0.07391		1644.02	0.000688855		1827	0.01626	1827	0.01796							1296.99	0.04265
2059.84	-0.00298	2267.05	0.01861		2251.66	-0.37776	2267.05	0.06518		1645.55	0.000742444		1828	0.01687	1828	0.01728							1297.99	0.04012
2061.28	-0.0031	2268.45	0.01822		2253.06	-0.201	2268.45	0.06078		1647.07	0.000494064		1829	0.01684	1829	0.01734							1298.98	0.03184
2062.72	-0.00363	2269.84	0.01787		2254.46	-0.00682	2269.84	0.05502		1648.59	0.000161528		1830	0.0165	1830	0.01731							1299.97	0.03144
2064.16	-0.00414	2271.24	0.01746		2255.86	0.17094	2271.24	0.05132		1650.11	0.000681151		1831	0.01278	1831	0.01622							1300.96	0.02918
2065.61	-0.0042	2272.64	0.01701		2257.26	0.30148	2272.64	0.04878		1651.63	-0.000285235		1832	0.00907	1832	0.01513							1301.95	0.02765
2067.05	-0.00398	2274.03	0.01676		2258.66	0.34477	2274.03	0.04741		1653.15	0.000425522		1833	0.0057	1833	0.01367							1302.95	0.02128
2068.49	-0.00424	2275.43	0.01651		2260.06	0.29744	2275.43	0.0454		1654.67	0.000530146		1834	0.00269	1834	0.0119							1303.94	0.02211
2069.93	-0.00413	2276.82	0.01629		2261.46	0.19715	2276.82	0.04238		1656.2	0.000895881		1835	-0.000307332	1835	0.01013							1304.93	0.02207
2071.36	-0.00398	2278.22	0.01605		2262.86	0.09363	2278.22	0.03842		1657.72	0.00142		1836	0.00276	1836	0.01297							1305.92	0.02192
2072.8	-0.00391	2279.61	0.01577		2264.25	0.03157	2279.61	0.0348		1659.24	0.00111		1837	0.00626	1837	0.01613							1306.91	0.0253
2074.24	-0.00393	2281.01	0.0156		2265.65	0.0095	2281.01	0.03115		1660.76	0.000103032		1838	0.00931	1838	0.01893							1307.9	0.02725
2075.68	-0.00384	2282.4	0.01547		2267.05	0.00302	2282.4	0.02857		1662.27	-3.10988e-05		1839	0.01152	1839	0.02106							1308.89	0.03193
2077.12	-0.00383	2283.79	0.01527		2268.45	-0.00186	2283.79	0.02335		1663.79	0.000701672		1840	0.01374	1840	0.0232							1309.88	0.03437
2078.55	-0.00396	2285.19	0.01506		2269.84	-0.0047	2285.19	0.01811		1665.31	-0.000186776		1841	0.01786	1841	0.027							1310.87	0.04061
2079.99	-0.00387	2286.58	0.01461		2271.24	-0.00543	2286.58	0.01173		1666.83	0.000287862		1842	0.02256	1842	0.0313							1311.86	0.05088
2081.43	-0.00405	2287.97	0.01438		2272.64	-0.00527	2287.97	0.00676		1668.35	-0.000233273		1843	0.02684	1843	0.0352							1312.85	0.06434
2082.87	-0.00522	2289.36	0.01427		2274.03	-0.00384	2289.36	0.00512		1669.87	0.000426131		1844	0.02945	1844	0.03752							1313.84	0.07976
2084.3	-0.00539	2290.76	0.01444		2275.43	-0.00356	2290.76	0.00594		1671.38	-0.00061821		1845	0.03206	1845	0.03983							1314.83	0.10419
2085.74	-0.00548	2292.15	0.01485		2276.82	-0.00402	2292.15	0.01345		1672.9	6.93289e-05		1846	0.03284	1846	0.04221							1315.82	0.12381
2087.18	-0.00536	2293.54	0.0156		2278.22	-0.00562	2293.54	0.02408		1674.41	0.00046589		1847	0.03275	1847	0.04479							1316.81	0.14079
2088.61	-0.0052	2294.93	0.01644		2279.61	-0.00902	2294.93	0.03696		1675.93	0.000128653		1848	0.03248	1848	0.04717							1317.8	0.14502
2090.05	-0.00522	2296.32	0.01713		2281.01	-0.01361	2296.32	0.04801		1677.45	2.81045e-05		1849	0.02667	1849	0.04387							1318.78	0.13208
2091.48	-0.00519	2297.72	0.01745		2282.4	-0.0175	2297.72	0.05502		1678.96	0.00014049		1850	0.02086	1850	0.04058							1319.77	0.11891
2092.91	-0.00516	2299.11	0.01753		2283.79	-0.02346	2299.11	0.0564		1680.48	0.000579838		1851	0.0162	1851	0.0371							1320.76	0.09953
2094.35	-0.00503	2300.5	0.01713		2285.19	-0.0302	2300.5	0.05354		1681.99	0.000825581		1852	0.01291	1852	0.03365							1321.75	0.08376
2095.78	-0.00498	2301.89	0.01658		2286.58	-0.03896	2301.89	0.0489		1683.51	0.00178		1853	0.00963	1853	0.03021							1322.73	0.06682
2097.22	-0.00509	2303.28	0.01603		2287.97	-0.04605	2303.28	0.04455		1685.02	0.00153		1854	0.00492	1854	0.02593							1323.72	0.05393
2098.65	-0.0044	2304.66	0.01565		2289.36	-0.05095	2304.66	0.0389		1686.54	0.00211		1855	-2.98462e-05	1855	0.02145							1324.71	0.0439
2100.08	-0.0039	2306.05	0.01532		2290.76	-0.05011	2306.05	0.03615		1688.05	0.00221		1856	-0.00425	1856	0.01809							1325.7	0.03165
2101.52	-0.00363	2307.44	0.01522		2292.15	-0.0436	2307.44	0.03322		1689.56	0.00283		1857	-0.00682	1857	0.01705							1326.68	0.02142
2102.95	-0.00344	2308.83	0.01513		2293.54	-0.03179	2308.83	0.03337		1691.08	0.00223		1858	-0.00939	1858	0.016							1327.67	0.01815
2104.38	-0.00365	2310.22	0.01497		2294.93	-0.01721	2310.22	0.03212		1692.59	0.00292		1859	-0.011	1859	0.014							1328.66	0.01431
2105.81	-0.00365	2311.61	0.01476		2296.32	-0.00276	2311.61	0.03227		1694.1	0.00274		1860	-0.0125	1860	0.01159							1329.64	0.00665
2107.24	-0.00344	2312.99	0.01464		2297.72	0.00759	2312.99	0.03124		1695.61	0.00111		1861	-0.01313	1861	0.00933							1330.63	0.00311
2108.68	-0.00388	2314.38	0.0145		2299.11	0.01323	2314.38	0.03178		1697.12	0.0019		1862	-0.01041	1862	0.00785							1331.61	0.00365
2110.11	-0.00424	2315.77	0.0143		2300.5	0.01301	2315.77	0.0323		1698.63	0.000457415		1863	-0.0077	1863	0.00636							1332.6	0.000346471
2111.54	-0.00426	2317.16	0.01427		2301.89	0.00956	2317.16	0.03342		1700.15	-0.000328358		1864	-0.00512	1864	0.00504							1333.58	-0.000294881
2112.97	-0.00404	2318.54	0.01408		2303.28	0.00357	2318.54	0.0321		1701.66	0.000127136		1865	-0.00249	1865	0.00394							1334.57	0.000951425
2114.4	-0.00361	2319.93	0.01396		2304.66	-0.00105	2319.93	0.03239		--	--		1866	5.22179e-05	1866	0.00292							1335.55	0.000323791
2115.83	-0.00307	2321.31	0.01391		2306.05	-0.00466	2321.31	0.03057		--	--		1867	-0.00156	1867	-0.00063616							1336.54	-0.000136493
2117.26	-0.00265	2322.7	0.0139		2307.44	-0.0057	2322.7	0.03041		--	--		1868	-0.00328	1868	-0.00428							1337.52	-0.00163
2118.68	-0.00216	2324.08	0.01378		2308.83	-0.0061	2324.08	0.02975		--	--		1869	-0.00344	1869	-0.00535							1338.51	0.00168
2120.11	-0.00166	2325.47	0.01366		2310.22	-0.007	2325.47	0.02843		--	--		1870	-0.0018	1870	-0.0037							1339.49	0.000126389
2121.54	-0.00118	2326.85	0.01364		2311.61	-0.00727	2326.85	0.0287		--	--		1871	-0.000175597	1871	-0.00204							1340.47	-0.00262
2122.97	-0.00137	2328.24	0.01363		2312.99	-0.00757	2328.24	0.02992		--	--		1872	0.00165	1872	0.00242							1341.46	0.000242079
2124.4	-0.00174	2329.62	0.01363		2314.38	-0.00733	2329.62	0.03274		--	--		1873	0.00371	1873	0.00726							1342.44	0.00127
2125.83	-0.00193	2331.01	0.01373		2315.77	-0.00781	2331.01	0.03471		--	--		1874	0.00433	1874	0.0109							1343.42	0.000229592
2127.25	-0.00232	2332.39	0.01363		2317.16	-0.00797	2332.39	0.03435		--	--		1875	0.00181	1875	0.0118							1344.41	0.0026
2128.68	-0.00253	2333.77	0.01372		2318.54	-0.00919	2333.77	0.03645		--	--		1876	-0.000727939	1876	0.0127							1345.39	-0.000982492
2130.11	-0.00281	2335.16	0.0138		2319.93	-0.00914	2335.16	0.03678		--	--		1877	-0.000732972	1877	0.0128							1346.37	0.00165
2131.53	-0.00322	2336.54	0.01391		2321.31	-0.00827	2336.54	0.03699		--	--		1878	0	1878	0.01296							1347.36	9.44164e-05
2132.96	-0.00322	2337.92	0.01389		2322.7	-0.00801	2337.92	0.03514		--	--		1879	0.000864204	1879	0.01282							1348.34	-0.00185
2134.38	-0.00345	2339.3	0.01381		2324.08	-0.00836	2339.3	0.03368		--	--		1880	0.00135	1880	0.01142							1349.32	0.000625905
2135.81	-0.00366	2340.68	0.01378		2325.47	-0.00894	2340.68	0.03423		--	--		1881	0.00182	1881	0.01002							1350.3	-0.00251
2137.24	-0.00378	2342.07	0.01379		2326.85	-0.00917	2342.07	0.03531		--	--		1882	0.00175	1882	0.01077							1351.28	0.0029
2138.66	-0.00434	2343.45	0.01374		2328.24	-0.00929	2343.45	0.03641		--	--		1883	0.00211	1883	0.01307							1352.26	0.00177
2140.08	-0.00465	2344.83	0.01367		2329.62	-0.00911	2344.83	0.03673		--	--		1884	0.00249	1884	0.0154							1353.24	0.00199
2141.51	-0.00499	2346.21	0.01347		2331.01	-0.00789	2346.21	0.03711		--	--		1885	0.000123711	1885	0.01505							1354.23	0.00118
2142.93	-0.00514	2347.59	0.01345		2332.39	-0.00889	2347.59	0.03902		--	--		1886	-0.00235	1886	0.0146							1355.21	-0.00222
2144.36	-0.0053	2348.97	0.01342		2333.77	-0.00776	2348.97	0.03945		--	--		1887	-0.00368	1887	0.01406							1356.19	-0.00152
2145.78	-0.00519	2350.35	0.01345		2335.16	-0.00687	2350.35	0.03925		--	--		1888	-0.00399	1888	0.01368							1357.17	-0.000185333
2147.2	-0.00506	2351.73	0.0135		2336.54	-0.00657	2351.73	0.03839		--	--		1889	-0.0043	1889	0.01327							1358.15	-6.97451e-05
2148.62	-0.00489	2353.11	0.01356		2337.92	-0.00636	2353.11	0.03851		--	--		1890	-0.00346	1890	0.01284							1359.13	-0.00341
2150.05	-0.00466	2354.49	0.01357		2339.3	-0.00684	2354.49	0.0389		--	--		1891	-0.00245	1891	0.01257							1360.11	0.00236
2151.47	-0.00445	2355.86	0.01363		2340.68	-0.00656	2355.86	0.03901		--	--		1892	-0.00181	1892	0.01253							1361.09	0.0018
2152.89	-0.00453	2357.24	0.01368		2342.07	-0.00563	2357.24	0.04014		--	--		1893	-0.00168	1893	0.01265							1362.07	-0.00127
2154.31	-0.0042	2358.62	0.01366		2343.45	-0.00465	2358.62	0.04132		--	--		1894	-0.00154	1894	0.01277							1363.05	0.00341
2155.73	-0.00391	2360	0.01357		2344.83	-0.00402	2360	0.04166		--	--		1895	0.00154	1895	0.0142							1364.02	-0.00119
2157.15	-0.00358	2361.37	0.01358		2346.21	-0.00481	2361.37	0.04254		--	--		1896	0.005	1896	0.01585							1365	0.00011048
2158.57	-0.00337	2362.75	0.01344		2347.59	-0.00396	2362.75	0.04165		--	--		1897	0.00962	1897	0.01759							1365.98	0.00289
2159.99	-0.00299	2364.13	0.01345		2348.97	-0.00346	2364.13	0.04265		--	--		1898	0.01568	1898	0.01885							1366.96	0.00011048
2161.41	-0.00282	2365.5	0.01343		2350.35	-0.00255	2365.5	0.04231		--	--		1899	0.02174	1899	0.02011							1367.94	0.00207
2162.83	-0.00275	2366.88	0.01337		2351.73	-0.0022	2366.88	0.04202		--	--		1900	0.02467	1900	0.02197							1368.91	0.00615
2164.25	-0.00247	2368.26	0.01336		2353.11	-0.00237	2368.26	0.04295		--	--		1901	0.02655	1901	0.02372							1369.89	0.000774481
2165.67	-0.00189	2369.63	0.01337		2354.49	-0.00169	2369.63	0.04289		--	--		1902	0.02764	1902	0.02605							1370.87	0.00452
2167.09	-0.00131	2371.01	0.01337		2355.86	-0.000608992	2371.01	0.044		--	--		1903	0.0231	1903	0.02701							1371.85	0.00126
2168.51	-0.000695837	2372.38	0.01326		2357.24	-0.000292203	2372.38	0.04286		--	--		1904	0.01856	1904	0.02797							1372.83	0.00518
2169.93	-0.000187471	2373.76	0.01318		2358.62	-0.000352097	2373.76	0.04158		--	--		1905	0.01934	1905	0.0335							1373.8	0.000774481
2171.35	0.000211856	2375.13	0.01313		2360	-0.000342777	2375.13	0.04199		--	--		1906	0.02372	1906	0.0423							1374.78	-0.00037243
2172.76	0.00029536	2376.51	0.01298		2361.37	0.000302168	2376.51	0.04092		--	--		1907	0.03288	1907	0.05459							1375.76	0.00256
2174.18	0.000338295	2377.88	0.01303		2362.75	4.22718e-05	2377.88	0.04151		--	--		1908	0.06738	1908	0.08426							1376.73	0.00011048
2175.6	0.000357111	2379.25	0.01306		2364.13	0.000997045	2379.25	0.04079		--	--		1909	0.10117	1909	0.1132							1377.71	0.000470268
2177.01	0.000166528	2380.63	0.01317		2365.5	0.00121	2380.63	0.0421		--	--		1910	0.27065	1910	0.29227							1378.68	-0.00364
2178.43	0.000485552	2382	0.01324		2366.88	0.00113	2382	0.04163		--	--		1911	0.50268	1911	0.54426							1379.66	0.00133
2179.85	0.000725898	2383.37	0.0132		2368.26	0.0017	2383.37	0.03979		--	--		1912	0.75271	1912	0.8166							1380.63	-0.000949571
2181.26	0.000925493	2384.74	0.01318		2369.63	0.00206	2384.74	0.03823		--	--		1913	1.31373	1913	1.47388							1381.61	-0.00225
2182.68	0.000483505	2386.12	0.01318		2371.01	0.00225	2386.12	0.03649		--	--		1914	1.79048	1914	2.04699							1382.58	-0.00090702
2184.09	0.00038084	2387.49	0.01314		2372.38	0.00194	2387.49	0.03547		--	--		1915	2.41823	1915	2.83085							1383.56	-0.00162
2185.51	0.000616574	2388.86	0.0132		2373.76	0.002	2388.86	0.03518		--	--		1916	3.06742	1916	3.70108							1384.53	0.000754013
2186.92	0.000845421	2390.23	0.01318		2375.13	0.00163	2390.23	0.03388		--	--		1917	3.71663	1917	4.57131							1385.51	-0.00168
2188.34	0.00136	2391.6	0.01332		2376.51	0.000933793	2391.6	0.03356		--	--		1918	4.24917	1918	5.40016							1386.48	0.000160168
2189.75	0.00225	2392.97	0.01334		2377.88	0.00137	2392.97	0.03339		--	--		1919	4.83798	1919	6.29083							1387.46	-0.000160267
2191.16	0.00367	2394.34	0.01336		2379.25	0.00186	2394.34	0.03426		--	--		1920	5.12199	1920	6.83788							1388.43	0.00238
2192.58	0.00499	2395.71	0.01327		2380.63	0.00104	2395.71	0.0325		--	--		1921	5.27262	1921	7.18795							1389.4	-0.000905688
2193.99	0.00658	2397.08	0.01313		2382	0.000346823	2397.08	0.03156		--	--		1922	5.42326	1922	7.53803							1390.38	-0.00196
2195.4	0.00876	2398.45	0.01307		2383.37	-0.000635602	2398.45	0.03194		--	--		1923	5.06188	1923	7.21874							1391.35	-0.00258
2196.81	0.01061	2399.82	0.01305		2384.74	-0.00105	2399.82	0.03354		--	--		1924	4.79436	1924	6.96124							1392.32	0.00159
2198.23	0.01274	2401.19	0.01296		2386.12	-0.0015	2401.19	0.03383		--	--		1925	4.41522	1925	6.55222							1393.3	0.00014417
2199.64	0.01498	2402.56	0.013		2387.49	-0.00188	2402.56	0.03437		--	--		1926	3.81828	1926	5.82474							1394.27	0.00168
2201.05	0.01716	2403.93	0.01306		2388.86	-0.0015	2403.93	0.03463		--	--		1927	3.22439	1927	5.10031							1395.24	-0.0034
2202.46	0.01892	2405.29	0.01317		2390.23	-0.00104	2405.29	0.03523		--	--		1928	2.69634	1928	4.38893							1396.21	0.000116548
2203.87	0.02033	2406.66	0.01317		2391.6	-0.000575778	2406.66	0.03674		--	--		1929	2.08631	1929	3.57688							1397.18	-0.000308369
2205.28	0.02129	2408.03	0.01323		2392.97	-0.000177574	2408.03	0.037		--	--		1930	1.55976	1930	2.84619							1398.16	0.00444
2206.69	0.02147	2409.4	0.01325		2394.34	-0.000971746	2409.4	0.03631		--	--		1931	1.21479	1931	2.28825							1399.13	-0.00127
2208.1	0.02112	2410.76	0.01324		2395.71	-0.00164	2410.76	0.03678		--	--		1932	0.83775	1932	1.6983							1400.1	0.00347
2209.51	0.02051	2412.13	0.01321		2397.08	-0.00288	2412.13	0.03758		--	--		1933	0.62758	1933	1.30331							1401.07	-0.00173
2210.92	0.01931	2413.49	0.0131		2398.45	-0.00346	2413.49	0.03773		--	--		1934	0.45013	1934	0.95657							1402.04	-9.2272e-06
2212.33	0.01737	2414.86	0.01294		2399.82	-0.00338	2414.86	0.03647		--	--		1935	0.2858	1935	0.63058							1403.01	-0.00203
2213.74	0.01554	2416.23	0.01291		2401.19	-0.00339	2416.23	0.03637		--	--		1936	0.22211	1936	0.47309							1403.98	0.000902112
2215.15	0.0137	2417.59	0.01293		2402.56	-0.00199	2417.59	0.03706		--	--		1937	0.15259	1937	0.30978							1404.95	0.00247
2216.55	0.01178	2418.96	0.013		2403.93	-0.00051552	2418.96	0.03867		--	--		1938	0.10636	1938	0.20465							1405.92	1.20794e-05
2217.96	0.01068	2420.32	0.01294		2405.29	0.000261605	2420.32	0.04067		--	--		1939	0.07458	1939	0.1417							1406.89	0.000975801
2219.37	0.00834	2421.69	0.01304		2406.66	0.00156	2421.69	0.04229		--	--		1940	0.04307	1940	0.0794							1407.86	0.00289
2220.78	0.0065	2423.05	0.01313		2408.03	0.00207	2423.05	0.04263		--	--		1941	0.03026	1941	0.06394							1408.83	0.00201
2222.18	0.00443	2424.41	0.01318		2409.4	0.00211	2424.41	0.04383		--	--		1942	0.01672	1942	0.04776							1409.8	-0.00133
2223.59	0.00306	2425.78	0.0132		2410.76	0.00136	2425.78	0.04363		--	--		1943	0.00905	1943	0.03837							1410.77	-0.00289
2225	0.00197	2427.14	0.013		2412.13	0.000449626	2427.14	0.04139		--	--		1944	0.00575	1944	0.03437							1411.74	0.00035454
2226.4	0.00108	2428.51	0.01296		2413.49	0.000465402	2428.51	0.04072		--	--		1945	0.00245	1945	0.03037							1412.71	-0.003
2227.81	0.00051422	2429.87	0.01307		2414.86	-0.000139825	2429.87	0.04043		--	--		1946	0.000848049	1946	0.02835							1413.68	0.00178
2229.22	0.000124884	2431.23	0.01311		2416.23	0.000134519	2431.23	0.04038		--	--		1947	-9.23486e-05	1947	0.02701							1414.64	-0.00166
2230.62	-0.000292698	2432.59	0.01309		2417.59	0.000949742	2432.59	0.03994		--	--		1948	-0.000753254	1948	0.02643							1415.61	0.000463076
2232.03	-0.000175855	2433.95	0.01302		2418.96	0.00211	2433.95	0.03927		--	--		1949	-0.00255	1949	0.02547							1416.58	0.00111
2233.43	-0.00106	2435.32	0.01304		2420.32	0.00298	2435.32	0.04009		--	--		1950	-0.00439	1950	0.02446							1417.55	-0.00214
2234.83	-0.00147	2436.68	0.01305		2421.69	0.00359	2436.68	0.04015		--	--		1951	-0.00468	1951	0.02622							1418.52	0.000127429
2236.24	-0.00179	2438.04	0.01308		2423.05	0.0036	2438.04	0.03957		--	--		1952	-0.0051	1952	0.02807							1419.48	0.000112817
2237.64	-0.00253	2439.4	0.0131		2424.41	0.00422	2439.4	0.03897		--	--		1953	-0.006	1953	0.02893							1420.45	-0.000668597
2239.04	-0.00302	2440.76	0.01298		2425.78	0.0049	2440.76	0.03821		--	--		1954	-0.00791	1954	0.0276							1421.42	-0.00303
2240.45	-0.00374	2442.12	0.01304		2427.14	0.00442	2442.12	0.03687		--	--		1955	-0.00982	1955	0.02629							1422.38	-0.00561
2241.85	-0.00516	2443.48	0.01319		2428.51	0.00439	2443.48	0.03657		--	--		1956	-0.01246	1956	0.02062							1423.35	0.000421032
2243.25	-0.00713	2444.84	0.01316		2429.87	0.00484	2444.84	0.03523		--	--		1957	-0.0171	1957	0.01189							1424.32	-0.00175
2244.66	-0.0114	2446.2	0.01308		2431.23	0.00447	2446.2	0.03374		--	--		1958	-0.02123	1958	0.00449							1425.28	0.000320323
2246.06	-0.01766	2447.56	0.01303		2432.59	0.00492	2447.56	0.03206		--	--		1959	-0.02194	1959	0.00313							1426.25	0.000502808
2247.46	-0.02358	2448.92	0.01301		2433.95	0.00425	2448.92	0.03199		--	--		1960	-0.02219	1960	0.0023							1427.21	0.000147437
2248.86	-0.02601	2450.28	0.01304		2435.32	0.00438	2450.28	0.03157		--	--		1961	-0.01996	1961	0.00816							1428.18	0.00503
2250.26	-0.02167	2451.63	0.01304		2436.68	0.00395	2451.63	0.02993		--	--		1962	-0.0166	1962	0.01698							1429.14	0.01106
2251.66	-0.01035	2452.99	0.01304		2438.04	0.00418	2452.99	0.02961		--	--		1963	-0.01276	1963	0.02625							1430.11	0.01374
2253.06	0.00448	2454.35	0.01301		2439.4	0.00396	2454.35	0.02993		--	--		1964	-0.000970371	1964	0.04327							1431.07	0.01115
2254.46	0.01905	2455.71	0.01305		2440.76	0.00287	2455.71	0.0299		--	--		1965	0.01319	1965	0.06267							1432.04	0.01287
2255.86	0.0307	2457.06	0.01305		2442.12	0.00291	2457.06	0.031		--	--		1966	0.02591	1966	0.07896							1433	0.01057
2257.26	0.03701	2458.42	0.01302		2443.48	0.00307	2458.42	0.03029		--	--		1967	0.03685	1967	0.0925							1433.97	0.00835
2258.66	0.03583	2459.78	0.01291		2444.84	0.00232	2459.78	0.02897		--	--		1968	0.04707	1968	0.10524							1434.93	0.0091
2260.06	0.02756	2461.13	0.01273		2446.2	0.00213	2461.13	0.0279		--	--		1969	0.04866	1969	0.10848							1435.89	0.00994
2261.46	0.01653	2462.49	0.01268		2447.56	0.00178	2462.49	0.02741		--	--		1970	0.0493	1970	0.11078							1436.86	0.01164
2262.86	0.00663	2463.84	0.0126		2448.92	0.00198	2463.84	0.0275		--	--		1971	0.04688	1971	0.10882							1437.82	0.01096
2264.25	0.000708211	2465.2	0.01258		2450.28	0.00228	2465.2	0.02801		--	--		1972	0.04308	1972	0.10453							1438.79	0.00693
2265.65	-0.00135	2466.55	0.01255		2451.63	0.00208	2466.55	0.0294		--	--		1973	0.03931	1973	0.10017							1439.75	0.00876
2267.05	-0.00238	2467.91	0.01249		2452.99	0.00167	2467.91	0.0315		--	--		1974	0.03349	1974	0.09023							1440.71	0.01078
2268.45	-0.0025	2469.26	0.01252		2454.35	0.00212	2469.26	0.03389		--	--		1975	0.02514	1975	0.07775							1441.67	0.01462
2269.84	-0.00178	2470.62	0.01254		2455.71	0.00229	2470.62	0.03497		--	--		1976	0.01805	1976	0.06571							1442.64	0.01789
2271.24	-0.00254	2471.97	0.01258		2457.06	0.00236	2471.97	0.03509		--	--		1977	0.01481	1977	0.05667							1443.6	0.02185
2272.64	-0.00327	2473.32	0.01265		2458.42	0.00194	2473.32	0.0363		--	--		1978	0.01163	1978	0.04768							1444.56	0.02883
2274.03	-0.00399	2474.68	0.01264		2459.78	0.000517131	2474.68	0.03826		--	--		1979	0.00923	1979	0.0406							1445.52	0.03598
2275.43	-0.00419	2476.03	0.01277		2461.13	-0.000666135	2476.03	0.04013		--	--		1980	0.00588	1980	0.03264							1446.48	0.03804
2276.82	-0.00456	2477.38	0.01291		2462.49	-0.0015	2477.38	0.04126		--	--		1981	0.00267	1981	0.02604							1447.45	0.05138
2278.22	-0.00458	2478.74	0.01311		2463.84	-0.00113	2478.74	0.04319		--	--		1982	0.000327267	1982	0.02194							1448.41	0.06119
2279.61	-0.0048	2480.09	0.01311		2465.2	-0.000773755	2480.09	0.04477		--	--		1983	-0.00194	1983	0.01792							1449.37	0.08287
2281.01	-0.0046	2481.44	0.01314		2466.55	-6.20578e-05	2481.44	0.04547		--	--		1984	-0.00491	1984	0.01563							1450.33	0.09669
2282.4	-0.00378	2482.79	0.01309		2467.91	0.000938851	2482.79	0.04491		--	--		1985	-0.00998	1985	0.01153							1451.29	0.10241
2283.79	-0.00312	2484.14	0.01301		2469.26	0.00134	2484.14	0.04447		--	--		1986	-0.01325	1986	0.00839							1452.25	0.1082
2285.19	-0.00418	2485.49	0.01288		2470.62	0.00197	2485.49	0.04407		--	--		1987	-0.01501	1987	0.00535							1453.21	0.0993
2286.58	-0.00486	2486.84	0.01286		2471.97	0.00262	2486.84	0.0456		--	--		1988	-0.01711	1988	0.002							1454.17	0.08599
2287.97	-0.00552	2488.2	0.01279		2473.32	0.00269	2488.2	0.04778		--	--		1989	-0.01546	1989	0.000615085							1455.13	0.06658
2289.36	-0.00561	2489.55	0.01283		2474.68	0.00284	2489.55	0.04913		--	--		1990	-0.01189	1990	0.000837988							1456.09	0.05212
2290.76	-0.00581	2490.89	0.01289		2476.03	0.004	2490.89	0.0495		--	--		1991	-0.00965	1991	0.00124							1457.05	0.03926
2292.15	-0.00543	2492.24	0.01314		2477.38	0.00561	2492.24	0.05143		--	--		1992	-0.00914	1992	0.00318							1458.01	0.03058
2293.54	-0.00451	2493.59	0.01314		2478.74	0.00769	2493.59	0.05257		--	--		1993	-0.00826	1993	0.00549							1458.97	0.02158
2294.93	-0.00317	2494.94	0.01324		2480.09	0.00868	2494.94	0.05296		--	--		1994	-0.00747	1994	0.00979							1459.93	0.01455
2296.32	-0.00206	2496.29	0.01316		2481.44	0.00936	2496.29	0.05175		--	--		1995	-0.00133	1995	0.02							1460.88	0.01121
2297.72	-0.00163	2497.64	0.01315		2482.79	0.00982	2497.64	0.05134		--	--		1996	0.00495	1996	0.03003							1461.84	0.00448
2299.11	-0.00114	2498.99	0.01304		2484.14	0.01008	2498.99	0.05151		--	--		1997	0.01148	1997	0.03938							1462.8	0.00187
2300.5	-0.00142	2500.34	0.013		2485.49	0.0098	2500.34	0.0516		--	--		1998	0.01792	1998	0.04866							1463.76	0.00401
2301.89	-0.00236				2486.84	0.00964	2501.68	0.05319		--	--		1999	0.02229	1999	0.05494							1464.72	-0.000882742
2303.28	-0.0032				2488.2	0.00905	2503.03	0.052		--	--		2000	0.02514	2000	0.05938							1465.67	-0.00217
2304.66	-0.00392				2489.55	0.00996	2504.38	0.05181		--	--		2001	0.02761	2001	0.06337							1466.63	0.000567232
2306.05	-0.00459				2490.89	0.00955	2505.72	0.05102		--	--		2002	0.03052	2002	0.0676							1467.59	0.00233
2307.44	-0.0045				2492.24	0.01033	2507.07	0.05014		--	--		2003	0.03462	2003	0.073							1468.55	-0.0013
2308.83	-0.00443				2493.59	0.0104	2508.42	0.04817		--	--		2004	0.03769	2004	0.07759							1469.5	0.000883527
2310.22	-0.00461				2494.94	0.01062	2509.76	0.04594		--	--		2005	0.03399	2005	0.07551							1470.46	0.00186
2311.61	-0.00423				2496.29	0.01024	2511.11	0.04557		--	--		2006	0.03016	2006	0.07321							1471.42	0.00302
2312.99	-0.00382				2497.64	0.00989	2512.45	0.04523		--	--		2007	0.02724	2007	0.07143							1472.37	0.005
2314.38	-0.00386				2498.99	0.00978	2513.8	0.04489		--	--		2008	0.02561	2008	0.07094							1473.33	0.00322
2315.77	-0.00416				2500.34	0.00998	2515.14	0.04427		--	--		2009	0.02368	2009	0.06926							1474.28	0.00696
2317.16	-0.00445				2501.68	0.00944	2516.49	0.04257		--	--		2010	0.01756	2010	0.0629							1475.24	0.00559
2318.54	-0.00459				2503.03	0.0095	2517.83	0.04207		--	--		2011	0.01165	2011	0.05645							1476.19	0.00515
2319.93	-0.00494				2504.38	0.0093	2519.18	0.03947		--	--		2012	0.00836	2012	0.0505							1477.15	0.01512
2321.31	-0.00547				2505.72	0.00868	2520.52	0.03705		--	--		2013	0.00628	2013	0.04575							1478.11	0.01352
2322.7	-0.00542				2507.07	0.00759	2521.86	0.03543		--	--		2014	0.0062	2014	0.04162							1479.06	0.02186
2324.08	-0.00534				2508.42	0.00626	2523.21	0.03332		--	--		2015	0.00557	2015	0.03605							1480.02	0.03352
2325.47	-0.00486				2509.76	0.00548	2524.55	0.03326		--	--		2016	0.00486	2016	0.03057							1480.97	0.04538
2326.85	-0.0047				2511.11	0.00584	2525.89	0.03239		--	--		2017	0.00398	2017	0.02684							1481.92	0.06499
2328.24	-0.00408				2512.45	0.00592	2527.23	0.03169		--	--		2018	0.00286	2018	0.02287							1482.88	0.0935
2329.62	-0.00389				2513.8	0.00571	2528.57	0.03152		--	--		2019	0.000962784	2019	0.01943							1483.83	0.12996
2331.01	-0.00359				2515.14	0.00448	2529.92	0.03307		--	--		2020	0.000832575	2020	0.01874							1484.79	0.17573
2332.39	-0.00398				2516.49	0.00442	2531.26	0.03372		--	--		2021	0.00104	2021	0.01825							1485.74	0.23013
2333.77	-0.00423				2517.83	0.00427	2532.6	0.03229		--	--		2022	0.00329	2022	0.01695							1486.69	0.27775
2335.16	-0.0048				2519.18	0.00234	2533.94	0.0314		--	--		2023	0.00634	2023	0.01645							1487.64	0.30536
2336.54	-0.00465				2520.52	0.000688373	2535.28	0.03059		--	--		2024	0.00936	2024	0.01658							1488.6	0.30257
2337.92	-0.00468				2521.86	-0.00061651	2536.62	0.02934		--	--		2025	0.00937	2025	0.01427							1489.55	0.27438
2339.3	-0.00465				2523.21	-0.00151	2537.96	0.02989		--	--		2026	0.00878	2026	0.01147							1490.5	0.23461
2340.68	-0.00424				2524.55	-0.00153	2539.3	0.03009		--	--		2027	0.00583	2027	0.01264							1491.45	0.19371
2342.07	-0.004				2525.89	-0.00285	2540.64	0.02959		--	--		2028	0.00353	2028	0.01445							1492.41	0.15988
2343.45	-0.00414				2527.23	-0.00342	2541.98	0.03071		--	--		2029	0.00217	2029	0.01615							1493.36	0.12768
2344.83	-0.00367				2528.57	-0.00418	2543.32	0.03181		--	--		2030	0.00255	2030	0.01852							1494.31	0.09578
2346.21	-0.00394				2529.92	-0.00404	2544.66	0.03127		--	--		2031	0.00312	2031	0.0211							1495.26	0.06589
2347.59	-0.00375				2531.26	-0.00399	2545.99	0.03		--	--		2032	0.00639	2032	0.02159							1496.21	0.05058
2348.97	-0.00347				2532.6	-0.00481	2547.33	0.02859		--	--		2033	0.00975	2033	0.02212							1497.16	0.03263
2350.35	-0.0035				2533.94	-0.00529	2548.67	0.02705		--	--		2034	0.01196	2034	0.02321							1498.12	0.01859
2351.73	-0.00328				2535.28	-0.00614	2550.01	0.02767		--	--		2035	0.01139	2035	0.02343							1499.07	0.0109
2353.11	-0.00344				2536.62	-0.0064	2551.34	0.02826		--	--		2036	0.01032	2036	0.02315							1500.02	0.0102
2354.49	-0.00338				2537.96	-0.0064	2552.68	0.02958		--	--		2037	0.01039	2037	0.02437							1500.97	0.00578
2355.86	-0.00347				2539.3	-0.00662	2554.02	0.03078		--	--		2038	0.01114	2038	0.0263							1501.92	0.00216
2357.24	-0.00362				2540.64	-0.00657	2555.35	0.03104		--	--		2039	0.01218	2039	0.02737							1502.87	0.00247
2358.62	-0.00308				2541.98	-0.00649	2556.69	0.03109		--	--		2040	0.01337	2040	0.02715							1503.82	0.00279
2360	-0.00332				2543.32	-0.0067	2558.03	0.03094		--	--		2041	0.01447	2041	0.02685							1504.77	0.00604
2361.37	-0.00354				2544.66	-0.00706	2559.36	0.03057		--	--		2042	0.01184	2042	0.02353							1505.71	0.01224
2362.75	-0.00368				2545.99	-0.00799	2560.7	0.03		--	--		2043	0.01006	2043	0.02111							1506.66	0.00994
2364.13	-0.00372				2547.33	-0.00811				--	--		2044	0.00881	2044	0.0192							1507.61	0.01863
2365.5	-0.00354				2548.67	-0.00896				--	--		2045	0.00888	2045	0.0186							1508.56	0.02783
2366.88	-0.00366				2550.01	-0.00969				--	--		2046	0.00924	2046	0.0183							1509.51	0.03476
2368.26	-0.00328				2551.34	-0.01035				--	--		2047	0.01261	2047	0.0194							1510.46	0.04824
2369.63	-0.00294				2552.68	-0.01003				--	--		2048	0.0137	2048	0.01806							1511.41	0.06309
2371.01	-0.00289				2554.02	-0.01042				--	--		2049	0.0142	2049	0.01633							1512.35	0.06841
2372.38	-0.00281				2555.35	-0.01063				--	--		2050	0.01356	2050	0.01371							1513.3	0.06445
2373.76	-0.00342				2556.69	-0.0108				--	--		2051	0.01273	2051	0.0109							1514.25	0.05738
2375.13	-0.00405				2558.03	-0.01092				--	--		2052	0.01132	2052	0.00912							1515.2	0.05124
2376.51	-0.00466				2559.36	-0.01099				--	--		2053	0.01288	2053	0.01048							1516.14	0.04057
2377.88	-0.0047				2560.7	-0.01102				--	--		2054	0.01524	2054	0.01208							1517.09	0.03485
2379.25	-0.00493									--	--		2055	0.01719	2055	0.01239							1518.04	0.0257
2380.63	-0.00476									--	--		2056	0.018	2056	0.01155							1518.98	0.01897
2382	-0.00426									--	--		2057	0.01941	2057	0.01061							1519.93	0.01569
2383.37	-0.0042									--	--		2058	0.02407	2058	0.01281							1520.88	0.0106
2384.74	-0.00413									--	--		2059	0.02671	2059	0.01468							1521.82	0.00652
2386.12	-0.00429									--	--		2060	0.02465	2060	0.01466							1522.77	0.00424
2387.49	-0.00464									--	--		2061	0.02154	2061	0.01359							1523.71	0.00335
2388.86	-0.00482									--	--		2062	0.01373	2062	0.0121							1524.66	0.0024
2390.23	-0.00499									--	--		2063	0.0048	2063	0.01014							1525.6	0.00209
2391.6	-0.00503									--	--		2064	-0.00139	2064	0.00875							1526.55	-0.000353335
2392.97	-0.00513									--	--		2065	-0.0019	2065	0.00924							1527.49	0.002
2394.34	-0.00483									--	--		2066	-0.00163	2066	0.01051							1528.44	0.00563
2395.71	-0.00448									--	--		2067	0.00272	2067	0.01276							1529.38	0.00293
2397.08	-0.00443									--	--		2068	0.00742	2068	0.01483							1530.33	1.35915e-05
2398.45	-0.00446									--	--		2069	0.01011	2069	0.01658							1531.27	-3.0661e-06
2399.82	-0.00422									--	--		2070	0.00778	2070	0.01633							1532.21	0.00551
2401.19	-0.00374									--	--		2071	0.00408	2071	0.01471							1533.16	0.00496
2402.56	-0.00337									--	--		2072	0.00287	2072	0.01334							1534.1	0.00073613
2403.93	-0.00278									--	--		2073	0.00386	2073	0.01377							1535.04	0.00439
2405.29	-0.00263									--	--		2074	0.00597	2074	0.01404							1535.99	-0.00391
2406.66	-0.00256									--	--		2075	0.00986	2075	0.01373							1536.93	0.00271
2408.03	-0.00255									--	--		2076	0.01346	2076	0.01312							1537.87	0.00416
2409.4	-0.00237									--	--		2077	0.01476	2077	0.01109							1538.82	0.00332
2410.76	-0.00261									--	--		2078	0.01615	2078	0.00931							1539.76	0.000136818
2412.13	-0.00277									--	--		2079	0.01645	2079	0.00781							1540.7	0.00408
2413.49	-0.00249									--	--		2080	0.01607	2080	0.00813							1541.64	0.00498
2414.86	-0.00219									--	--		2081	0.01718	2081	0.00994							1542.58	0.00711
2416.23	-0.00228									--	--		2082	0.01655	2082	0.01166							1543.52	0.00629
2417.59	-0.00213									--	--		2083	0.01255	2083	0.01029							1544.46	0.00513
2418.96	-0.00217									--	--		2084	0.00895	2084	0.00849							1545.41	0.00357
2420.32	-0.00237									--	--		2085	0.00657	2085	0.00638							1546.35	0.00371
2421.69	-0.00236									--	--		2086	0.00449	2086	0.00457							1547.29	0.00292
2423.05	-0.00187									--	--		2087	0.00263	2087	0.00372							1548.23	0.00964
2424.41	-0.00162									--	--		2088	0.00103	2088	0.00325							1549.17	0.0107
2425.78	-0.00138									--	--		2089	-0.000235116	2089	0.00332							1550.11	0.00126
2427.14	-0.00123									--	--		2090	-0.000421638	2090	0.00484							1551.05	0.00577
2428.51	-0.0013									--	--		2091	4.18469e-05	2091	0.00701							1551.99	0.01862
2429.87	-0.00145									--	--		2092	0.00227	2092	0.00838							1552.93	0.01792
2431.23	-0.00184									--	--		2093	0.00464	2093	0.00947							1553.87	0.02715
2432.59	-0.00197									--	--		2094	0.0073	2094	0.01031							1554.81	0.0365
2433.95	-0.00222									--	--		2095	0.00956	2095	0.00981							1555.74	0.04498
2435.32	-0.00201									--	--		2096	0.01061	2096	0.00809							1556.68	0.05585
2436.68	-0.00178									--	--		2097	0.01266	2097	0.00898							1557.62	0.07169
2438.04	-0.00146									--	--		2098	0.01558	2098	0.01095							1558.56	0.08905
2439.4	-0.00127									--	--		2099	0.01869	2099	0.0136							1559.5	0.10049
2440.76	-0.00113									--	--		2100	0.02119	2100	0.01645							1560.43	0.11141
2442.12	-0.00103									--	--		2101	0.02262	2101	0.01821							1561.37	0.10677
2443.48	-0.000849312									--	--		2102	0.02195	2102	0.01847							1562.31	0.09363
2444.84	-0.00102									--	--		2103	0.02227	2103	0.01977							1563.25	0.07961
2446.2	-0.00172									--	--		2104	0.02233	2104	0.02048							1564.18	0.06788
2447.56	-0.00208									--	--		2105	0.02222	2105	0.02051							1565.12	0.05606
2448.92	-0.0023									--	--		2106	0.02261	2106	0.02101							1566.06	0.04366
2450.28	-0.00287									--	--		2107	0.0231	2107	0.02019							1566.99	0.03169
2451.63	-0.00349									--	--		2108	0.02373	2108	0.01933							1567.93	0.02111
2452.99	-0.00391									--	--		2109	0.02352	2109	0.01832							1568.87	0.0119
2454.35	-0.00443									--	--		2110	0.02189	2110	0.0169							1569.8	0.00812
2455.71	-0.00454									--	--		2111	0.02006	2111	0.01522							1570.74	0.00377
2457.06	-0.00437									--	--		2112	0.02041	2112	0.01376							1571.67	0.00275
2458.42	-0.00464									--	--		2113	0.0229	2113	0.01425							1572.61	0.00594
2459.78	-0.00514									--	--		2114	0.02419	2114	0.01423							1573.55	0.00385
2461.13	-0.00466									--	--		2115	0.02332	2115	0.01298							1574.48	0.00818
2462.49	-0.00444									--	--		2116	0.02202	2116	0.01126							1575.41	0.01237
2463.84	-0.00406									--	--		2117	0.01542	2117	0.0099							1576.35	0.02453
2465.2	-0.00397									--	--		2118	0.00883	2118	0.00886							1577.28	0.02939
2466.55	-0.00351									--	--		2119	0.00518	2119	0.00898							1578.22	0.03479
2467.91	-0.00329									--	--		2120	0.0048	2120	0.01027							1579.15	0.03804
2469.26	-0.00298									--	--		2121	0.00415	2121	0.01126							1580.09	0.03927
2470.62	-0.00241									--	--		2122	0.00866	2122	0.01204							1581.02	0.0332
2471.97	-0.00213									--	--		2123	0.01082	2123	0.01026							1581.95	0.03128
2473.32	-0.00177									--	--		2124	0.01235	2124	0.00798							1582.88	0.0271
2474.68	-0.00133									--	--		2125	0.01479	2125	0.00675							1583.82	0.02097
2476.03	-0.00125									--	--		2126	0.01905	2126	0.0073							1584.75	0.01408
2477.38	-0.000599566									--	--		2127	0.02102	2127	0.0087							1585.68	0.01363
2478.74	-0.000417425									--	--		2128	0.02117	2128	0.00826							1586.62	0.00772
2480.09	-7.88586e-05									--	--		2129	0.02103	2129	0.00812							1587.55	0.00838
2481.44	7.96619e-05									--	--		2130	0.02062	2130	0.00828							1588.48	0.000870807
2482.79	0.000107173									--	--		2131	0.0202	2131	0.00835							1589.41	0.00329
2484.14	0.000574189									--	--		2132	0.02168	2132	0.0089							1590.34	0.00171
2485.49	0.00124									--	--		2133	0.0243	2133	0.01054							1591.28	0.00455
2486.84	0.00116									--	--		2134	0.02617	2134	0.0125							1592.21	0.00391
2488.2	0.00121									--	--		2135	0.02587	2135	0.01317							1593.14	0.000870723
2489.55	0.00122									--	--		2136	0.0238	2136	0.01214							1594.07	0.005
2490.89	0.00135									--	--		2137	0.02001	2137	0.01106							1595	0.00428
2492.24	0.00131									--	--		2138	0.0206	2138	0.01431							1595.93	0.00765
2493.59	0.00142									--	--		2139	0.0219	2139	0.01644							1596.86	0.01122
2494.94	0.00152									--	--		2140	0.02192	2140	0.01598							1597.79	0.01005
2496.29	0.00124									--	--		2141	0.02012	2141	0.01355							1598.72	0.01153
2497.64	0.00152									--	--		2142	0.01792	2142	0.00978							1599.65	0.01701
2498.99	0.00178									--	--		2143	0.01726	2143	0.0075							1600.58	0.02243
2500.34	0.00148									--	--		2144	0.01507	2144	0.0054							1601.51	0.02322
2501.68	0.00144									--	--		2145	0.01287	2145	0.00433							1602.44	0.03309
2503.03	0.00123									--	--		2146	0.0114	2146	0.00408							1603.37	0.03757
2504.38	0.00107									--	--		2147	0.00875	2147	0.00349							1604.3	0.03858
2505.72	0.00112									--	--		2148	0.0067	2148	0.00346							1605.22	0.03964
2507.07	0.000770351									--	--		2149	0.00693	2149	0.00308							1606.15	0.03926
2508.42	0.000325089									--	--		2150	0.00711	2150	0.0013							1607.08	0.03177
2509.76	-0.000548609									--	--		2151	0.00714	2151	-0.00124							1608.01	0.03111
2511.11	-0.000835865									--	--		2152	0.01108	2152	-0.00249							1608.94	0.0218
2512.45	-0.0014									--	--		2153	0.01325	2153	-0.00554							1609.86	0.017
2513.8	-0.00227									--	--		2154	0.01468	2154	-0.00584							1610.79	0.01309
2515.14	-0.00307									--	--		2155	0.01626	2155	-0.00457							1611.72	0.00902
2516.49	-0.00363									--	--		2156	0.01791	2156	-0.00271							1612.64	0.00823
2517.83	-0.00382									--	--		2157	0.01854	2157	-0.000103069							1613.57	0.00457
2519.18	-0.00392									--	--		2158	0.01848	2158	0.00179							1614.5	0.00259
2520.52	-0.00442									--	--		2159	0.0202	2159	0.00221							1615.42	0.00081213
2521.86	-0.00454									--	--		2160	0.02217	2160	0.00182							1616.35	0.00247
2523.21	-0.00508									--	--		2161	0.02336	2161	0.00109							1617.28	-0.00106
2524.55	-0.00526									--	--		2162	0.02311	2162	0.000110368							1618.2	-0.000731147
2525.89	-0.00563									--	--		2163	0.0229	2163	-0.000859065							1619.13	0.00152
2527.23	-0.00634									--	--		2164	0.02233	2164	-0.00109							1620.05	-0.000519482
2528.57	-0.00656									--	--		2165	0.02026	2165	-0.00257							1620.98	0.00235
2529.92	-0.00656									--	--		2166	0.01809	2166	-0.00547							1621.9	0.00243
2531.26	-0.00636									--	--		2167	0.018	2167	-0.00887							1622.83	-0.00174
2532.6	-0.0062									--	--		2168	0.02151	2168	-0.00871							1623.75	0.00194
2533.94	-0.00616									--	--		2169	0.02074	2169	-0.01085							1624.68	0.00333
2535.28	-0.00589									--	--		2170	0.02173	2170	-0.01094							1625.6	0.00459
2536.62	-0.00628									--	--		2171	0.02167	2171	-0.01008							1626.53	0.00413
2537.96	-0.00625									--	--		2172	0.01813	2172	-0.00958							1627.45	0.00385
2539.3	-0.00636									--	--		2173	0.01507	2173	-0.00862							1628.37	0.004
2540.64	-0.00696									--	--		2174	0.01158	2174	-0.00771							1629.3	0.00419
2541.98	-0.00725									--	--		2175	0.00814	2175	-0.00673							1630.22	0.00809
2543.32	-0.00744									--	--		2176	0.00597	2176	-0.00479							1631.14	0.00942
2544.66	-0.00777									--	--		2177	0.00452	2177	-0.00248							1632.07	0.01252
2545.99	-0.00811									--	--		2178	0.000385279	2178	-0.00287							1632.99	0.0037
2547.33	-0.0087									--	--		2179	-0.000636341	2179	-0.000571734							1633.91	0.00779
2548.67	-0.00888									--	--		2180	-0.000379534	2180	0.00298							1634.83	0.00447
2550.01	-0.00953									--	--		2181	0.00188	2181	0.00698							1635.76	0.00252
2551.34	-0.00961									--	--		2182	0.00505	2182	0.01038							1636.68	0.00158
2552.68	-0.00963									--	--		2183	0.00654	2183	0.01199							1637.6	0.0033
2554.02	-0.00984									--	--		2184	0.00848	2184	0.01157							1638.52	-0.000781141
2555.35	-0.00997									--	--		2185	0.00983	2185	0.01056							1639.44	0.00283
2556.69	-0.01005									--	--		2186	0.00941	2186	0.00925							1640.36	-0.00306
2558.03	-0.01007									--	--		2187	0.00692	2187	0.00696							1641.29	0.00399
2559.36	-0.01003									--	--		2188	0.00299	2188	0.00302							1642.21	-0.000407623
2560.7	-0.00994									--	--		2189	0.00263	2189	0.000964766							1643.13	-0.00131
										--	--		2190	0.00273	2190	-0.00101							1644.05	-0.00146
										--	--		2191	0.00747	2191	-0.000894964							1644.97	-0.0061
										--	--		2192	0.01384	2192	-0.000463907							1645.89	-0.00115
										--	--		2193	0.0193	2193	-0.000265954							1646.81	-0.00646
										--	--		2194	0.02804	2194	0.00566							1647.73	-0.00158
										--	--		2195	0.03289	2195	0.00767							1648.65	0.00424
										--	--		2196	0.0394	2196	0.01176							1649.57	0.000792966
										--	--		2197	0.04598	2197	0.01608							1650.48	-0.00116
										--	--		2198	0.05014	2198	0.0182							1651.4	0.0023
										--	--		2199	0.05029	2199	0.01707							1652.32	0.00387
										--	--		2200	0.05915	2200	0.02462							1653.24	0.00072458
										--	--		2201	0.05891	2201	0.02739							1654.16	-0.00121
										--	--		2202	0.05899	2202	0.03163							1655.08	0.00281
										--	--		2203	0.0606	2203	0.0368							1656	0.00346
										--	--		2204	0.05884	2204	0.03742							1656.91	-9.21862e-06
										--	--		2205	0.063	2205	0.04394							1657.83	-0.000322312
										--	--		2206	0.06507	2206	0.04677							1658.75	0.00115
										--	--		2207	0.06701	2207	0.04923							1659.66	-0.00232
										--	--		2208	0.06694	2208	0.05148							1660.58	-3.10703e-05
										--	--		2209	0.06325	2209	0.05277							1661.5	0.00521
										--	--		2210	0.05429	2210	0.04881							1662.42	-0.00182
										--	--		2211	0.04929	2211	0.04621							1663.33	0.00144
										--	--		2212	0.04103	2212	0.04023							1664.25	-0.00215
										--	--		2213	0.03315	2213	0.03344							1665.16	0.0035
										--	--		2214	0.0281	2214	0.02824							1666.08	0.00249
										--	--		2215	0.023	2215	0.02308							1667	-0.00346
										--	--		2216	0.01833	2216	0.02152							1667.91	-0.00174
										--	--		2217	0.0119	2217	0.01822							1668.83	-0.000103734
										--	--		2218	0.00674	2218	0.0167							1669.74	-0.00559
										--	--		2219	0.00388	2219	0.01597							1670.66	-0.00818
										--	--		2220	-0.00133	2220	0.01078							1671.57	-0.000710827
										--	--		2221	-0.00494	2221	0.00762							1672.49	-0.0051
										--	--		2222	-0.00656	2222	0.00651							1673.4	-0.0026
										--	--		2223	-0.00578	2223	0.00605							1674.31	-0.00329
										--	--		2224	-0.00507	2224	0.00465							1675.23	-0.00122
										--	--		2225	-0.0076	2225	0.00192							1676.14	-0.00142
										--	--		2226	-0.00445	2226	0.00331							1677.06	-0.000161856
										--	--		2227	-0.00686	2227	-0.000769667							1677.97	0.00218
										--	--		2228	0.00085289	2228	0.00447							1678.88	-0.00315
										--	--		2229	0.00846	2229	0.00921							1679.8	-0.00247
										--	--		2230	0.01575	2230	0.01336							1680.71	-0.000605826
										--	--		2231	0.04011	2231	0.03384							1681.62	0.000469435
										--	--		2232	0.0396	2232	0.02955							1682.53	0.00117
										--	--		2233	0.08083	2233	0.0609							1683.44	-0.00303
										--	--		2234	0.10713	2234	0.07626							1684.36	-0.000339035
										--	--		2235	0.14211	2235	0.09459							1685.27	0.00143
										--	--		2236	0.24088	2236	0.1676							1686.18	-0.00233
										--	--		2237	0.24346	2237	0.14464							1687.09	0.000126876
										--	--		2238	0.40263	2238	0.25596							1688	-0.00183
										--	--		2239	0.48381	2239	0.28798							1688.91	0.00134
										--	--		2240	0.59407	2240	0.33652							1689.83	-0.000559048
										--	--		2241	0.81662	2241	0.484							1690.74	0.0031
										--	--		2242	0.80876	2242	0.4008							1691.65	3.71984e-05
										--	--		2243	0.98972	2243	0.48983							1692.56	-0.00375
										--	--		2244	1.08321	2244	0.49157							1693.47	0.00282
										--	--		2245	1.08343	2245	0.39645							1694.38	-0.00216
										--	--		2246	1.08991	2246	0.30501							1695.29	0.00181
										--	--		2247	1.23601	2247	0.35483							1696.2	-0.00347
										--	--		2248	1.05448	2248	0.08854							1697.11	-0.00231
										--	--		2249	1.20158	2249	0.15046							1698.02	-0.00272
										--	--		2250	1.11825	2250	0.01625							1698.92	-0.00334
										--	--		2251	0.99264	2251	-0.14509							1699.83	0.00124
										--	--		2252	1.23284	2252	0.07621							1700.74	0.000552525
										--	--		2253	1.12648	2253	0.00456							1701.65	-0.004
										--	--		2254	1.20052	2254	0.11311							1702.56	-0.00441
													2255	1.20729	2255	0.20095								0.000393221
													2256	1.15965	2256	0.24611								-0.00391
													2257	1.09437	2257	0.28096								-0.000809974
													2258	1.09378	2258	0.39369								-0.00195
													2259	0.87824	2259	0.29181
													2260	0.81989	2260	0.33323
													2261	0.68839	2261	0.30028
													2262	0.51159	2262	0.20987
													2263	0.44275	2263	0.21326
													2264	0.26707	2264	0.10931
													2265	0.21751	2265	0.1027
													2266	0.14265	2266	0.07086
													2267	0.08641	2267	0.04305
													2268	0.06137	2268	0.03585
													2269	0.0205	2269	0.01165
													2270	0.00905	2270	0.0093
													2271	-0.00758	2271	0.00181
													2272	-0.01584	2272	0.00266
													2273	-0.02081	2273	0.00682
													2274	-0.03197	2274	0.0034
													2275	-0.02963	2275	0.00945
													2276	-0.03447	2276	0.00834
													2277	-0.0304	2277	0.01303
													2278	-0.02714	2278	0.01625
													2279	-0.02801	2279	0.01437
													2280	-0.01841	2280	0.02135
													2281	-0.01973	2281	0.01745
													2282	-0.00513	2282	0.02503
													2283	0.00651	2283	0.02937
													2284	0.01291	2284	0.02948
													2285	0.02153	2285	0.03276
													2286	0.03244	2286	0.03723
													2287	0.02978	2287	0.02759
													2288	0.04011	2288	0.0309
													2289	0.04551	2289	0.0265
													2290	0.04023	2290	0.00979
													2291	0.06398	2291	0.02317
													2292	0.05652	2292	0.00983
													2293	0.06683	2293	0.01423
													2294	0.06817	2294	0.01678
													2295	0.06419	2295	0.01621
													2296	0.06562	2296	0.02326
													2297	0.0597	2297	0.02746
													2298	0.04818	2298	0.02605
													2299	0.04006	2299	0.02852
													2300	0.02969	2300	0.02878
													2301	0.01881	2301	0.02494
													2302	0.01734	2302	0.02637
													2303	0.00356	2303	0.01533
													2304	0.00312	2304	0.01294
													2305	-0.00101	2305	0.00686
													2306	-0.00514	2306	0.00111
													2307	-0.00515	2307	-0.000307827
													2308	-0.00585	2308	-0.00198
													2309	-0.00329	2309	0.00176
													2310	-0.00461	2310	0.00161
													2311	-0.00629	2311	-0.00032934
													2312	-0.00673	2312	-0.00154
													2313	-0.0058	2313	-0.00261
													2314	-0.000692373	2314	-0.00213
													2315	0.00234	2315	-0.00373
													2316	0.0055	2316	-0.00272
													2317	0.00882	2317	-0.00124
													2318	0.01068	2318	0.000435438
													2319	0.01108	2319	0.00258
													2320	0.01016	2320	0.0033
													2321	0.00913	2321	0.00146
													2322	0.00934	2322	0.000857918
													2323	0.0123	2323	0.00146
													2324	0.0154	2324	0.00121
													2325	0.01721	2325	0.000594447
													2326	0.01329	2326	-0.00171
													2327	0.0097	2327	-0.0037
													2328	0.00442	2328	-0.00434
													2329	-0.00152	2329	-0.00468
													2330	-0.00797	2330	-0.00612
													2331	-0.011	2331	-0.00529
													2332	-0.01339	2332	-0.00381
													2333	-0.00936	2333	-0.00096016
													2334	-0.00498	2334	0.0018
													2335	-0.000890611	2335	0.0026
													2336	0.00403	2336	0.00255
													2337	0.00904	2337	0.00297
													2338	0.00935	2338	0.00327
													2339	0.00968	2339	0.0036
													2340	0.00819	2340	0.00403
													2341	0.00576	2341	0.00454
													2342	0.00358	2342	0.0048
													2343	0.00145	2343	0.0035
													2344	-0.00215	2344	0.000758407
													2345	-0.00812	2345	-0.0025
													2346	-0.01417	2346	-0.0054
													2347	-0.0169	2347	-0.00495
													2348	-0.0183	2348	-0.0031
													2349	-0.01813	2349	0.000319886
													2350	-0.01379	2350	0.00158
													2351	-0.00979	2351	0.00241
													2352	-0.00869	2352	0.00109
													2353	-0.00834	2353	-0.000388285
													2354	-0.01002	2354	-0.00288
													2355	-0.01553	2355	-0.00356
													2356	-0.02035	2356	-0.00351
													2357	-0.02099	2357	-0.000101119
													2358	-0.02069	2358	0.00397
													2359	-0.02129	2359	0.00528
													2360	-0.01907	2360	0.0054
													2361	-0.01593	2361	0.00645
													2362	-0.00948	2362	0.005
													2363	-0.00279	2363	0.00322
													2364	0.00553	2364	0.00296
													2365	0.01509	2365	0.00385
													2366	0.02337	2366	0.00435
													2367	0.02203	2367	0.00513
													2368	0.02061	2368	0.00584
													2369	0.0131	2369	0.00559
													2370	0.00274	2370	0.00501
													2371	-0.0069	2371	0.00333
													2372	-0.01161	2372	0.00142
													2373	-0.01546	2373	0.000353031
													2374	-0.01484	2374	0.000100422
													2375	-0.01371	2375	-0.000278495
													2376	-0.01545	2376	-0.00169
													2377	-0.01811	2377	-0.00172
													2378	-0.02058	2378	-0.00161
													2379	-0.01831	2379	0.0012
													2380	-0.01599	2380	0.00407
													2381	-0.01114	2381	0.00662
													2382	-0.00509	2382	0.00866
													2383	-0.00166	2383	0.00852
													2384	-0.00226	2384	0.00591
													2385	-0.00127	2385	0.00488
													2386	0.000618555	2386	0.00825
													2387	0.00179	2387	0.01168
													2388	0.000537689	2388	0.01205
													2389	-3.58e-05	2389	0.01216
													2390	-0.000833542	2390	0.01202
													2391	-0.00118	2391	0.01182
													2392	-0.00143	2392	0.01168
													2393	0.000754123	2393	0.01421
													2394	0.00327	2394	0.01723
													2395	0.00353	2395	0.01709
													2396	0.00452	2396	0.0141
													2397	0.00688	2397	0.01244
													2398	0.01148	2398	0.01375
													2399	0.01544	2399	0.01457
													2400	0.01393	2400	0.01277
													2401	0.00831	2401	0.01127
													2402	0.00489	2402	0.01195
													2403	0.0066	2403	0.01676
													2404	0.00832	2404	0.02155
													2405	0.00723	2405	0.01856
													2406	0.00828	2406	0.01425
													2407	0.00927	2407	0.01008
													2408	0.00861	2408	0.00524
													2409	0.00889	2409	0.0013
													2410	0.01062	2410	0.00329
													2411	0.01163	2411	0.00571
													2412	0.01026	2412	0.00562
													2413	0.00851	2413	0.00495
													2414	0.00655	2414	0.00404
													2415	0.00231	2415	0.000833732
													2416	-0.00194	2416	-0.00241
													2417	-0.0051	2417	-0.00446
													2418	-0.00757	2418	-0.00575
													2419	-0.00851	2419	-0.00566
													2420	-0.00603	2420	-0.00258
													2421	-0.00357	2421	0.000458097
													2422	-0.00225	2422	0.00163
													2423	-0.00119	2423	0.00237
													2424	-0.00158	2424	0.00174
													2425	-0.00294	2425	0.000251544
													2426	-0.00391	2426	-0.000820942
													2427	-0.00466	2427	0.000165101
													2428	-0.00543	2428	0.00113
													2429	-0.00858	2429	-0.000652275
													2430	-0.01116	2430	-0.00208
													2431	-0.01006	2431	0.000362457
													2432	-0.00572	2432	0.00669
													2433	-0.0023	2433	0.01209
													2434	-0.00533	2434	0.00958
													2435	-0.00859	2435	0.00657
													2436	-0.00653	2436	0.00693
													2437	-0.00224	2437	0.00716
													2438	0.000566498	2438	0.00597
													2439	-0.0014	2439	0.000965053
													2440	-0.00338	2440	-0.00406
													2441	-0.00419	2441	-0.00686
													2442	-0.00472	2442	-0.00884
													2443	-0.00393	2443	-0.00935
													2444	0.000452007	2444	-0.00583
													2445	0.00473	2445	-0.00242
													2446	0.00716	2446	0.000395113
													2447	0.00941	2447	0.00318
													2448	0.00942	2448	0.00355
													2449	0.00731	2449	0.00168
													2450	0.00614	2450	0.000580539
													2451	0.00598	2451	-0.000465861
													2452	0.00581	2452	-0.00153
													2453	0.00433	2453	-0.0032
													2454	0.00331	2454	-0.00418
													2455	0.00307	2455	-0.00467
													2456	0.00445	2456	-0.0041
													2457	0.00594	2457	-0.00343
													2458	0.0058	2458	-0.00505
													2459	0.00558	2459	-0.00679
													2460	0.00622	2460	-0.00883
													2461	0.00777	2461	-0.0108
													2462	0.0109	2462	-0.01133
													2463	0.01746	2463	-0.00897
													2464	0.024	2464	-0.00664
													2465	0.02151	2465	-0.00622
													2466	0.01749	2466	-0.00575
													2467	0.01162	2467	-0.00608
													2468	0.00367	2468	-0.00714
													2469	-0.00394	2469	-0.00836
													2470	-0.00499	2470	-0.01131
													2471	-0.00605	2471	-0.01428
													2472	-0.00369	2472	-0.01548
													2473	0.000323641	2473	-0.01583
													2474	0.00311	2474	-0.01565
													2475	0.00245	2475	-0.01474
													2476	0.00179	2476	-0.01383
													2477	-0.005	2477	-0.01439
													2478	-0.01238	2478	-0.01511
													2479	-0.01657	2479	-0.01496
													2480	-0.01796	2480	-0.01396
													2481	-0.01848	2481	-0.01345
													2482	-0.01299	2482	-0.01399
													2483	-0.00751	2483	-0.01454
													2484	-0.00517	2484	-0.01452
													2485	-0.00411	2485	-0.01477
													2486	-0.00594	2486	-0.0146
													2487	-0.01185	2487	-0.01374
													2488	-0.01775	2488	-0.01297
													2489	-0.01919	2489	-0.01112
													2490	-0.02064	2490	-0.00927
													2491	-0.01514	2491	-0.00643
													2492	-0.00657	2492	-0.00359
													2493	0.0017	2493	-0.00217
													2494	0.01012	2494	-0.00341
													2495	0.01853	2495	-0.00466
													2496	0.02468	2496	-0.00283
													2497	0.03053	2497	-0.000795523
													2498	0.03386	2498	-0.000222832
													2499	0.03545	2499	-0.000496507
													2500	0.038	2500	0
