# Supplementary material for: Outpacing conventional nicotinamide hydrogenation catalysis by a strongly communicating heterodinuclear photocatalyst
Source: Nat Commun. 2022 May 9;13:2538. doi: 10.1038/s41467-022-30147-4 (PMC9085789; doi:10.1038/s41467-022-30147-4)
Supplement: Supplementary file 4 — Source Data [file 41467_2022_30147_MOESM4_ESM.zip › SourceData/Source Data Fig. 9/Raw_data_Fig.9.xlsx]

## Sheet: Tabelle1
Figure 9a								Figure 9a (inlay)										Figure 9b					Figure 9c								Figure 9c (inlay)									Figure 9d
									experimental data				fit																			experimental data				fit
Substance 1	time / ps					time / ps (substance 3)			wavelength / nm				wavelength / nm							time / ps			Substance 2	time / ps					time / ps (substance 4)			wavelength / nm				wavelength / nm						time / ps
wavelength / nm	0.5	5	100	500	1800	1800		time / ps	350	375	450	580	350	375	450	580		wavelength / nm	3	272	>2000		wavelength / nm	0.5	5	100	500	1800	1800		time / ps	370	450	580		370	450	580		wavelength / nm	3	562	>2000
335.5	-0.00124	0.00668	0.00477	0.00576	0.01004	0.0094		0.4006	0.00598	0.02327	-0.04808	0.01392	0.00722	0.02421	-0.04931	0.01317		335.5	-0.4475	0.3837	1.2083		335.5	-0.00109	-0.00070098	-0.00416	-0.00348	-0.00238	0.00831		0.4999	0.02098	-0.02691	0.00678		0.02055	-0.02748	0.00645		335.5	-0.2943	-0.3435	-0.8236
336.5	0.00018566	0.00184	0.00242	0.00414	0.00865	0.0126		0.5006	0.00748	0.02293	-0.04865	0.01377	0.00728	0.02396	-0.04943	0.01307		336.5	-1.1301	0.0847	1.6682		336.5	-0.00139	-0.00107	-0.00337	-0.00203	-0.00203	0.00687		0.5999	0.0206	-0.02717	0.00658		0.02052	-0.02752	0.00638		336.5	0.0492	-0.9253	-0.0799
337.5	0.00681	0.00691	0.00721	0.00275	0.00434	0.01293		0.6006	0.00666	0.02175	-0.04902	0.01321	0.00734	0.02373	-0.04953	0.01297		337.5	-0.055	-0.4404	1.8676		337.5	-0.00251	-0.00397	-0.00146	-0.0026	0.00104	0.0077		0.6999	0.02081	-0.02714	0.0062		0.0205	-0.02756	0.00632		337.5	0.0927	-0.8649	-0.0223
338.5	0.00591	-0.00123	0.00461	0.00815	0.00249	0.01289		0.7006	0.00846	0.02295	-0.04894	0.01281	0.0074	0.0235	-0.04964	0.01288		338.5	-0.2729	-0.162	1.1576		338.5	-0.00191	-0.00105	-0.00022204	2.492e-05	0.00114	0.00775		0.7999	0.0208	-0.02752	0.00589		0.02048	-0.02759	0.00626		338.5	0.0708	-0.9849	0.1968
339.5	0.00674	0.00552	0.00644	0.00462	0.00811	0.01279		0.8006	0.00743	0.02503	-0.04979	0.01323	0.00746	0.02329	-0.04974	0.01278		339.5	-0.3181	-0.0043	2.2456		339.5	-0.00147	-0.00196	-0.0002818	-0.00024383	0.00057735	0.00875		0.8999	0.02104	-0.02767	0.00589		0.02045	-0.02763	0.0062		339.5	-0.374	-0.5282	0.2234
340.5	0.00048923	0.00989	0.00802	0.0077	0.01214	0.01294		1.0006	0.0062	0.02156	-0.04985	0.01349	0.00751	0.02307	-0.04984	0.0127		340.5	-1.2446	-0.2885	2.6308		340.5	-0.00101	-0.00011037	0.00048527	0.00089299	0.00073084	0.00831		0.9999	0.01958	-0.02807	0.00613		0.02043	-0.02766	0.00614		340.5	-0.1815	-0.7446	0.6977
341.5	0.00756	0.00764	0.00949	0.01252	0.0092	0.01576		1.2006	0.00846	0.02494	-0.05	0.012	0.00762	0.02267	-0.05002	0.01253		341.5	-0.9002	-0.4433	2.8147		341.5	-0.00119	-0.00042547	0.00044873	0.00093764	0.00085955	0.01022		1.0999	0.01981	-0.02802	0.00614		0.02041	-0.0277	0.00609		341.5	-0.1024	-0.6125	0.5909
342.5	0.00564	0.00236	0.00769	0.00873	0.00439	0.01339		1.4006	0.0082	0.02163	-0.05107	0.0123	0.00772	0.02229	-0.0502	0.01237		342.5	-0.7999	0.0087	1.7776		342.5	-6.96e-06	0.00012884	0.00103	0.00132	0.00155	0.00919		1.1999	0.01983	-0.0276	0.00597		0.02039	-0.02773	0.00603		342.5	-0.0697	-0.6759	0.8386
343.5	0.00828	0.00636	0.01394	0.00721	0.01234	0.01587		1.6006	0.00974	0.02047	-0.05098	0.0118	0.00781	0.02193	-0.05036	0.01222		343.5	-0.6296	-0.0955	2.6617		343.5	0.00089393	-0.00032864	0.00081731	0.001	0.0009595	0.01025		1.3999	0.02107	-0.02789	0.00604		0.02037	-0.02776	0.00598		343.5	-0.1605	-0.4747	0.6877
344.5	0.00526	0.00772	0.00678	0.00974	0.01306	0.01475		1.8006	0.00563	0.02101	-0.05103	0.01178	0.0079	0.02159	-0.05051	0.01208		344.5	-0.6029	-0.641	2.9625		344.5	0.00079893	0.00053656	0.00126	0.00068672	0.00171	0.00895		1.5999	0.02007	-0.02806	0.0057		0.02033	-0.02782	0.00588		344.5	-0.0664	-0.358	0.8116
345.5	0.00667	0.01224	0.01313	0.01001	0.00779	0.01519		2.02	0.00857	0.02262	-0.05127	0.01117	0.00798	0.02128	-0.05065	0.01195		345.5	-1.0159	-0.0075	2.652		345.5	0.00030596	0.00020869	0.00187	0.00186	0.00167	0.00838		1.7999	0.02049	-0.02792	0.00619		0.0203	-0.02788	0.00579		345.5	-0.2146	-0.3111	0.8778
346.5	0.0081	0.00594	0.0068	0.01071	0.00762	0.01725		2.262	0.01015	0.02132	-0.05115	0.01118	0.00807	0.02096	-0.0508	0.01182		346.5	-0.8997	-0.1694	2.5512		346.5	0.00071973	0.00097569	0.00248	0.00158	0.00238	0.0106		1.9999	0.02061	-0.02801	0.00593		0.02027	-0.02793	0.0057		346.5	-0.2337	-0.4604	1.1146
347.5	0.00936	0.01068	0.00825	0.01482	0.0125	0.01491		2.528	0.00741	0.02071	-0.05178	0.01104	0.00815	0.02062	-0.05095	0.01168		347.5	-0.7736	0.3178	2.3021		347.5	0.00075608	0.0014	0.0027	0.00233	0.00106	0.00945		2.1999	0.02084	-0.02832	0.00571		0.02024	-0.02798	0.00562		347.5	-0.2659	-0.2896	0.8858
348.5	0.00967	0.01259	0.01214	0.01162	0.01371	0.01961		2.8206	0.009	0.02009	-0.05161	0.01079	0.00824	0.02029	-0.0511	0.01154		348.5	-0.5468	-0.2798	2.4872		348.5	0.00143	0.00066054	0.00175	0.00137	0.00217	0.01023		2.4199	0.01991	-0.02842	0.00536		0.02021	-0.02802	0.00555		348.5	-0.2969	-0.5216	1.1089
349.5	0.00748	0.0104	0.01	0.01437	0.00611	0.01673		3.142	0.00827	0.02086	-0.05186	0.01115	0.00833	0.01995	-0.05125	0.0114		349.5	-0.507	-0.3752	2.7266		349.5	0.00171	0.00093823	0.00246	0.00168	0.00148	0.0116		2.6612	0.02094	-0.02824	0.00505		0.02018	-0.02807	0.00547		349.5	-0.2311	-0.3323	1.1142
350.5	0.0086	0.00708	0.01213	0.00852	0.00855	0.015		3.496	0.00574	0.02059	-0.05099	0.01119	0.00842	0.01961	-0.0514	0.01126		350.5	-0.9556	-0.0684	3.0698		350.5	0.00108	0.00080936	0.00223	0.0009849	0.00111	0.00941		2.9272	0.0198	-0.0282	0.00495		0.02015	-0.02811	0.00539		350.5	-0.2627	-0.2763	0.9593
351.5	0.00725	0.00793	0.00753	0.01187	0.00508	0.01938		3.8853	0.00863	0.02067	-0.05174	0.01068	0.0085	0.01927	-0.05155	0.01112		351.5	-0.6609	0.1345	2.291		351.5	0.0014	0.00068805	0.0018	0.00157	0.00172	0.0111		3.2199	0.01952	-0.02815	0.00518		0.02012	-0.02816	0.00531		351.5	-0.0677	-0.5762	1.2161
352.5	0.00866	0.01062	0.00458	0.01133	0.01006	0.01964		4.3133	0.00743	0.02057	-0.05208	0.01099	0.00859	0.01894	-0.05169	0.01098		352.5	-0.6556	-0.1393	2.6696		352.5	0.00199	0.00149	0.00323	0.00239	0.00295	0.01306		3.5412	0.02012	-0.02827	0.00546		0.02008	-0.0282	0.00523		352.5	-0.6112	-0.3815	1.6201
353.5	0.00827	0.00784	0.00908	0.00507	0.006	0.017		4.784	0.00873	0.02037	-0.05179	0.01058	0.00867	0.01863	-0.05182	0.01085		353.5	-0.3226	0.0785	1.8476		353.5	0.00259	0.0029	0.00462	0.00293	0.00432	0.01005		3.8952	0.02018	-0.02829	0.0057		0.02005	-0.02825	0.00515		353.5	-0.2748	-0.637	2.0193
354.5	0.00914	0.00987	0.00938	0.00432	0.00868	0.01427		5.302	0.0104	0.01897	-0.05197	0.01101	0.00875	0.01832	-0.05195	0.01072		354.5	-0.2124	-0.0812	2.3163		354.5	0.00162	0.00151	0.00237	0.00193	0.00229	0.00815		4.2846	0.01955	-0.02842	0.00553		0.02002	-0.02829	0.00508		354.5	-0.3344	-0.3215	1.1814
355.5	0.00585	0.00727	0.00284	0.00534	0.00662	0.02021		5.8713	0.00891	0.01706	-0.05191	0.01111	0.00883	0.01803	-0.05207	0.0106		355.5	0.0562	0.1473	1.2677		355.5	0.00299	0.00266	0.00405	0.0033	0.00395	0.0119		4.7126	0.01973	-0.02864	0.00469		0.01999	-0.02833	0.005		355.5	-0.3029	-0.0463	1.7655
356.5	0.00594	0.00717	0.00485	0.00589	0.00922	0.0258		6.498	0.0075	0.02012	-0.0522	0.0108	0.0089	0.01777	-0.05217	0.01049		356.5	-0.4654	-0.3093	2.2103		356.5	0.00487	0.00496	0.00646	0.00334	0.00343	0.01751		5.1832	0.01874	-0.02814	0.00453		0.01996	-0.02837	0.00493		356.5	-0.1903	0.1975	1.9731
357.5	0.00807	0.01042	0.00592	0.00775	0.0075	0.02377		7.1873	0.00636	0.01941	-0.05318	0.01051	0.00897	0.01752	-0.05226	0.01039		357.5	0.565	-0.5533	2.2794		357.5	0.00822	0.0054	0.00788	0.00936	0.00938	0.01696		5.7012	0.01977	-0.02829	0.00487		0.01993	-0.0284	0.00486		357.5	-0.0892	-1.3747	4.7139
358.5	0.00951	0.00875	0.00459	0.00791	0.00533	0.01707		7.9453	0.0113	0.01605	-0.05263	0.01048	0.00902	0.0173	-0.05234	0.0103		358.5	0.5634	0.0475	1.6998		358.5	0.00439	0.00251	0.00487	0.00574	0.00657	0.0103		6.2706	0.01946	-0.02841	0.00507		0.01991	-0.02843	0.00479		358.5	-0.202	-0.5191	2.7318
359.5	0.00579	0.00642	0.00392	0.00493	0.00301	0.01468		8.7786	0.0133	0.01773	-0.05197	0.01051	0.00908	0.01711	-0.05241	0.01022		359.5	0.3627	-0.1021	1.6608		359.5	0.0061	0.00402	0.00603	0.00659	0.00417	0.00954		6.8972	0.01938	-0.02824	0.00503		0.01988	-0.02846	0.00474		359.5	0.0191	-0.3752	3.0245
360.5	0.01	0.00601	0.00693	0.00419	0.00638	0.01325		9.6953	0.01142	0.02046	-0.05149	0.01016	0.00912	0.01694	-0.05246	0.01015		360.5	0.7122	-0.4139	1.8846		360.5	0.00471	0.00492	0.00559	0.00653	0.00783	0.00623		7.5866	0.01927	-0.02833	0.00473		0.01986	-0.02848	0.00468		360.5	-0.2472	-0.4628	3.2464
361.5	0.00867	0.01067	0.0078	0.00977	0.01224	0.01397		10.704	0.01287	0.01675	-0.05184	0.00978	0.00916	0.01679	-0.05249	0.01009		361.5	0.6278	-0.5303	3.0368		361.5	0.014	0.01311	0.01506	0.01391	0.01048	0.00845		8.3446	0.01991	-0.02826	0.00444		0.01984	-0.0285	0.00463		361.5	0.2049	0.8318	5.748
362.5	0.01248	0.00874	0.0083	0.00564	0.00933	0.01138		11.8133	0.00826	0.01628	-0.0521	0.00971	0.0092	0.01667	-0.05251	0.01004		362.5	0.819	0.4998	1.7409		362.5	0.01597	0.01489	0.01674	0.01651	0.01768	0.00655		9.1779	0.02021	-0.02806	0.00467		0.01982	-0.02851	0.00459		362.5	0.1346	-1.0044	8.0641
363.5	0.01112	0.00935	0.00292	0.00594	0.00358	0.02259		13.034	0.01038	0.0169	-0.05221	0.00984	0.00923	0.01657	-0.05251	0.01		363.5	0.8119	0.7282	1.1698		363.5	0.01121	0.01056	0.01099	0.00901	0.01076	0.01065		10.0952	0.01945	-0.02826	0.00504		0.0198	-0.02852	0.00456		363.5	0.0246	0.3117	4.8439
364.5	0.01358	0.01056	0.00757	0.00668	0.00753	0.02262		14.376	0.00558	0.01507	-0.05242	0.00993	0.00925	0.01649	-0.05251	0.00997		364.5	0.9595	0.3075	2.092		364.5	0.01538	0.01349	0.01404	0.01394	0.01122	0.01428		11.1032	0.01907	-0.02847	0.0047		0.01978	-0.02852	0.00453		364.5	-0.037	0.8063	5.6709
365.5	0.01736	0.0137	0.00475	0.00827	0.00748	0.01886		15.852	0.00829	0.01344	-0.05191	0.00983	0.00927	0.01643	-0.05249	0.00994		365.5	1.5874	0.5123	2.3492		365.5	0.01653	0.0168	0.01579	0.01529	0.01357	0.01286		12.2126	0.01931	-0.02819	0.0044		0.01977	-0.02852	0.0045		365.5	0.2468	0.4506	6.9579
366.5	0.02129	0.01513	0.0158	0.01349	0.01393	0.02044		17.476	0.0091	0.01484	-0.05182	0.00994	0.00929	0.01638	-0.05246	0.00992		366.5	1.4284	0.489	3.2351		366.5	0.02657	0.02354	0.02377	0.02198	0.01763	0.01119		13.4332	0.01928	-0.02833	0.00441		0.01975	-0.02851	0.00449		366.5	0.7046	1.8168	9.1541
367.5	0.01586	0.01256	0.00881	0.00897	0.00557	0.01477		19.262	0.00814	0.01458	-0.05201	0.0099	0.0093	0.01634	-0.05242	0.0099		367.5	1.5427	0.9493	2.0048		367.5	0.01703	0.01737	0.01671	0.01539	0.01363	0.00833		14.7752	0.02008	-0.02852	0.00439		0.01974	-0.0285	0.00447		367.5	0.3197	0.9721	6.6814
368.5	0.01935	0.01581	0.01406	0.01337	0.01131	0.01361		21.226	0.00714	0.01406	-0.05219	0.01031	0.00932	0.0163	-0.05237	0.00988		368.5	1.0843	0.3829	3.2031		368.5	0.018	0.01753	0.01752	0.01654	0.01527	0.00772		16.2512	0.01893	-0.02846	0.00445		0.01973	-0.02848	0.00446		368.5	0.5155	1.171	6.9862
369.5	0.0232	0.01501	0.01926	0.01463	0.01792	0.01315		23.3866	0.00705	0.01706	-0.05203	0.0103	0.00933	0.01627	-0.05232	0.00987		369.5	1.7916	0.1783	4.0153		369.5	0.02098	0.01874	0.01957	0.01744	0.01561	0.00733		17.8752	0.01962	-0.02908	0.00465		0.01972	-0.02846	0.00445		369.5	0.3421	1.4356	7.6558
370.5	0.02456	0.0158	0.0136	0.01271	0.01405	0.01228		25.7633	0.00609	0.01781	-0.0525	0.01026	0.00935	0.01624	-0.05226	0.00985		370.5	2.2191	1.1758	2.9989		370.5	0.02439	0.02232	0.02173	0.01867	0.01751	0.00756		19.6612	0.02026	-0.02853	0.00478		0.01971	-0.02844	0.00444		370.5	0.7608	2.0098	8.1466
371.5	0.02337	0.02018	0.01412	0.01499	0.01606	0.01176		28.3766	0.00691	0.01631	-0.05276	0.00979	0.00936	0.01621	-0.05219	0.00984		371.5	1.927	0.0537	4.0902		371.5	0.01875	0.01777	0.01688	0.01586	0.01404	0.00746		21.6252	0.01961	-0.02838	0.00474		0.0197	-0.02841	0.00444		371.5	0.6343	1.6117	6.51
372.5	0.0211	0.01658	0.0194	0.01565	0.01392	0.01071		31.252	0.01112	0.0166	-0.05226	0.00988	0.00938	0.01617	-0.05211	0.00983		372.5	1.4389	0.4635	3.9237		372.5	0.01919	0.01735	0.0174	0.01549	0.01392	0.00647		23.7859	0.01931	-0.02877	0.00463		0.01969	-0.02838	0.00443		372.5	0.6737	1.5931	6.4698
373.5	0.02659	0.02082	0.01273	0.01745	0.01527	0.01073		34.414	0.01039	0.0143	-0.05206	0.0101	0.00939	0.01614	-0.05203	0.00981		373.5	2.2701	0.7033	3.7696		373.5	0.02094	0.01924	0.01869	0.01717	0.01407	0.00522		26.1626	0.01922	-0.02858	0.00466		0.01968	-0.02835	0.00443		373.5	0.8403	1.9716	6.7324
374.5	0.02293	0.01897	0.01913	0.01253	0.01291	0.0092		37.8926	0.00735	0.01482	-0.0522	0.00976	0.00941	0.0161	-0.05194	0.0098		374.5	1.9647	0.8026	3.4162		374.5	0.02029	0.01856	0.01704	0.0153	0.01306	0.00473		28.7759	0.0192	-0.0284	0.00481		0.01966	-0.02831	0.00442		374.5	0.9693	2.1059	6.1737
375.5	0.02278	0.02049	0.01513	0.0141	0.01495	0.00805		41.718	0.00683	0.01527	-0.05238	0.00999	0.00943	0.01607	-0.05184	0.00978		375.5	1.8166	0.3376	3.6907		375.5	0.01806	0.01724	0.01583	0.01454	0.01244	0.00485		31.6512	0.019	-0.02859	0.00431		0.01965	-0.02826	0.00442		375.5	0.9575	1.434	5.9379
376.5	0.02513	0.01677	0.01379	0.01697	0.01439	0.00669		45.926	0.00695	0.01432	-0.05196	0.00963	0.00945	0.01602	-0.05173	0.00976		376.5	2.225	0.1172	3.8753		376.5	0.01852	0.01637	0.01693	0.01556	0.01269	0.00318		34.8132	0.0195	-0.02847	0.00429		0.01963	-0.02822	0.00441		376.5	0.9609	1.2909	6.2987
377.5	0.0235	0.01878	0.01339	0.01222	0.01484	0.00595		50.5546	0.01264	0.0156	-0.05302	0.00922	0.00947	0.01598	-0.05162	0.00974		377.5	2.2493	0.4287	3.6112		377.5	0.01665	0.01562	0.0138	0.01231	0.01104	0.00358		38.2919	0.02012	-0.02817	0.00452		0.01962	-0.02817	0.00441		377.5	0.9325	1.6311	5.1253
378.5	0.0202	0.01486	0.01416	0.01419	0.01591	0.0057		55.6453	0.01138	0.01773	-0.05258	0.00988	0.0095	0.01593	-0.05149	0.00972		378.5	2.0249	0.7646	2.8109		378.5	0.01622	0.01471	0.0134	0.01271	0.01073	0.00352		42.1172	0.01961	-0.02816	0.00481		0.0196	-0.02811	0.0044		378.5	0.9448	1.5741	4.9045
379.5	0.00982	0.00726	0.00654	0.00589	0.00561	0.00414		61.2446	0.01011	0.01523	-0.05162	0.01003	0.00952	0.01588	-0.05136	0.00969		379.5	0.8693	0.2592	1.4202		379.5	0.01483	0.0135	0.013	0.01086	0.01002	0.00277		46.3252	0.02028	-0.02801	0.0045		0.01958	-0.02805	0.0044		379.5	0.9666	1.2947	4.5837
380.5	0.01093	0.00806	0.00711	0.00637	0.00652	0.00301		67.404	0.01334	0.0159	-0.05118	0.01022	0.00955	0.01582	-0.05121	0.00967		380.5	1.0143	0.2359	1.4948		380.5	0.01312	0.01149	0.01141	0.01045	0.00662	0.00239		50.9539	0.02	-0.02828	0.00425		0.01956	-0.02799	0.00439		380.5	0.8432	1.558	3.5895
381.5	0.00893	0.00651	0.00561	0.00451	0.00468	0.00366		74.178	0.00958	0.01661	-0.05075	0.00973	0.00958	0.01576	-0.05106	0.00964		381.5	0.8345	0.2526	1.2256		381.5	0.00694	0.00385	0.00616	0.00588	0.00239	0.00254		56.0446	0.01892	-0.02804	0.00425		0.01953	-0.02791	0.00438		381.5	0.2463	0.3014	1.7137
382.5	0.00904	0.00597	0.00461	0.0049	0.00479	0.00138		81.6293	0.00565	0.01574	-0.05038	0.00929	0.00961	0.01569	-0.05089	0.00961		382.5	0.8595	0.2114	1.1896		382.5	0	0	0	0	0	0.00043549		61.6439	0.0197	-0.02744	0.00416		0.01951	-0.02784	0.00437		382.5	0	0	0
383.5	0.0084	0.00533	0.00417	0.00393	0.00371	0.00125		89.8246	0.01255	0.01753	-0.05017	0.0094	0.00964	0.01562	-0.05071	0.00958		383.5	0.8122	0.1955	1.0332		383.5	0	0	0	0	0	0.00115		67.8032	0.02079	-0.02787	0.00392		0.01948	-0.02775	0.00436		383.5	0	0	0
384.5	0	0	0	0	0	0.00075661		98.8386	0.01	0.01913	-0.05016	0.00938	0.00968	0.01555	-0.05052	0.00954		384.5	0	0	0		384.5	0	0	0	0	0	0.00108		74.5772	0.01908	-0.02765	0.00426		0.01945	-0.02766	0.00435		384.5	0	0	0
385.5	0	0	0	0	0	-0.00015491		108.753	0.0195	0.01274	-0.05069	0.00956	0.00972	0.01547	-0.05032	0.00951		385.5	0	0	0		385.5	0	0	0	0	0	0		82.0286	0.02015	-0.02764	0.00412		0.01942	-0.02756	0.00434		385.5	0	0	0
386.5	0	0	0	0	0	-0.00134		119.659	0.00873	0.01064	-0.05055	0.00978	0.00976	0.01539	-0.0501	0.00947		386.5	0	0	0		386.5	0	0	0	0	0	0		90.2239	0.01902	-0.02745	0.00443		0.01938	-0.02745	0.00433		386.5	0	0	0
387.5	0	0	0	0	0	0		131.654	0.01087	0.01694	-0.05041	0.00923	0.0098	0.0153	-0.04988	0.00943		387.5	0	0	0		387.5	0	0	0	0	0	0		99.2379	0.01957	-0.02725	0.0046		0.01934	-0.02733	0.00432		387.5	0	0	0
388.5	0	0	0	0	0	0		144.848	0.00654	0.01669	-0.04902	0.00915	0.00984	0.0152	-0.04964	0.00938		388.5	0	0	0		388.5	0	0	0	0	0	0		109.153	0.01913	-0.0267	0.00424		0.0193	-0.0272	0.00431		388.5	0	0	0
389.5	0	0	0	0	0	0		159.359	0.00399	0.01399	-0.04805	0.00884	0.00988	0.01511	-0.04939	0.00934		389.5	0	0	0		389.5	0	0	0	0	0	0		120.059	0.01903	-0.0271	0.00404		0.01925	-0.02706	0.00429		389.5	0	0	0
390.5	0	0	0	0	0	0		175.321	0.01069	0.01526	-0.04784	0.009	0.00993	0.01501	-0.04913	0.00929		390.5	0	0	0		390.5	0	0	0	0	0	0		132.053	0.01986	-0.02681	0.00433		0.0192	-0.02691	0.00428		390.5	0	0	0
391.5	0	0	0	0	0	0		192.877	0.00804	0.01346	-0.04865	0.00884	0.00998	0.0149	-0.04886	0.00924		391.5	0	0	0		391.5	0	0	0	0	0	0		145.247	0.01948	-0.02641	0.00439		0.01915	-0.02675	0.00426		391.5	0	0	0
392.5	0	0	0	0	0	0		212.187	0.00899	0.01617	-0.04832	0.00889	0.01002	0.01479	-0.04858	0.00919		392.5	0	0	0		392.5	0	0	0	0	0	0		159.759	0.01958	-0.02673	0.0041		0.01909	-0.02657	0.00424		392.5	0	0	0
393.5	0	0	0	0	0	0		233.427	0.01464	0.0162	-0.04811	0.00986	0.01007	0.01468	-0.04829	0.00914		393.5	0	0	0		393.5	0	0	0	0	0	0		175.721	0.01904	-0.02623	0.00438		0.01903	-0.02638	0.00422		393.5	0	0	0
394.5	0	0	0	0	0	0		256.789	0.01448	0.01542	-0.04847	0.00959	0.01012	0.01457	-0.048	0.00908		394.5	0	0	0		394.5	0	0	0	0	0	0		193.277	0.01973	-0.02613	0.00416		0.01897	-0.02618	0.0042		394.5	0	0	0
395.5	0	0	0	0	0	0		282.485	0.01025	0.01504	-0.04775	0.00915	0.01016	0.01446	-0.0477	0.00903		395.5	0	0	0		395.5	0	0	0	0	0	0		212.587	0.01889	-0.02527	0.00422		0.01889	-0.02597	0.00418		395.5	0	0	0
396.5	0	0	0	0	0	0		310.747	0.00737	0.01032	-0.04825	0.00897	0.01021	0.01435	-0.0474	0.00897		396.5	0	0	0		396.5	0	0	0	0	0	0		233.827	0.01966	-0.02506	0.00367		0.01882	-0.02574	0.00416		396.5	0	0	0
397.5	0	0	0	0	0	0		341.835	0.00835	0.01299	-0.04764	0.00875	0.01025	0.01424	-0.04711	0.00891		397.5	0	0	0		397.5	0	0	0	0	0	0		257.188	0.01846	-0.02538	0.00381		0.01874	-0.0255	0.00413		397.5	0	0	0
398.5	0	0	0	0	0	0		376.027	0.01062	0.01758	-0.04594	0.00893	0.01029	0.01413	-0.04681	0.00886		398.5	0	0	0		398.5	0	0	0	0	0	0		282.884	0.01914	-0.02469	0.00414		0.01866	-0.02524	0.00411		398.5	0	0	0
399.5	0	0	0	0	0	0		413.636	0.01336	0.01408	-0.04653	0.0092	0.01033	0.01402	-0.04653	0.0088		399.5	0	0	0		399.5	0	0	0	0	0	0		311.147	0.01934	-0.02515	0.0034		0.01857	-0.02497	0.00408		399.5	0	0	0
400.5	0	0	0	0	0	0		455.002	0.00984	0.01508	-0.04626	0.00868	0.01036	0.01391	-0.04625	0.00875		400.5	0	0	0		400.5	0	0	0	0	0	0		342.234	0.01818	-0.02479	0.00365		0.01847	-0.02469	0.00405		400.5	0	0	0
401.5	0	0	0	0	0	0		500.501	0.01437	0.01253	-0.04561	0.0085	0.01039	0.01382	-0.04598	0.0087		401.5	0	0	0		401.5	0	0	0	0	0	0		376.427	0.0198	-0.0246	0.00367		0.01838	-0.0244	0.00402		401.5	0	0	0
402.5	0	0	0	0	0	0		550.547	0.00611	0.0106	-0.0446	0.00834	0.01042	0.01372	-0.04572	0.00865		402.5	0	0	0		402.5	0	0	0	0	0	0		414.035	0.01907	-0.02438	0.00395		0.01828	-0.02409	0.00399		402.5	0	0	0
403.5	0	0	0	0	0	0		605.592	0.01269	0.0097	-0.04556	0.00892	0.01044	0.01363	-0.04548	0.0086		403.5	0	0	0		403.5	0	0	0	0	0	0		455.402	0.01838	-0.0241	0.0038		0.01817	-0.02377	0.00395		403.5	0	0	0
404.5	-0.00592	-0.00713	-0.00751	-0.0062	-0.00622	-0.0157		666.137	0.00818	0.01254	-0.04529	0.00852	0.01045	0.01355	-0.04525	0.00856		404.5	0.3551	-0.3412	-1.616		404.5	0	0	0	0	0	-0.00843		500.901	0.01744	-0.02358	0.00398		0.01807	-0.02345	0.00392		404.5	0	0	0
405.5	-0.00717	-0.00814	-0.00812	-0.00714	-0.00786	-0.02085		732.731	0.00799	0.01136	-0.04529	0.00885	0.01047	0.01348	-0.04504	0.00851		405.5	0.2805	-0.165	-1.9373		405.5	-0.00492	-0.00457	-0.00639	-0.00662	-0.00555	-0.01109		550.946	0.01896	-0.02356	0.0039		0.01796	-0.02312	0.00389		405.5	0.43	-0.4505	-2.1595
406.5	-0.00871	-0.00935	-0.00934	-0.00855	-0.0076	-0.02142		805.978	0.00642	0.0152	-0.04524	0.00812	0.01047	0.01341	-0.04484	0.00848		406.5	0.3923	-0.5234	-2.0548		406.5	-0.00541	-0.00615	-0.00595	-0.00599	-0.00503	-0.01046		605.991	0.0182	-0.0231	0.00374		0.01785	-0.02279	0.00385		406.5	0.1608	-0.4851	-2.3399
407.5	-0.00882	-0.00989	-0.00954	-0.00909	-0.00925	-0.02298		886.543	0.01183	0.01378	-0.04494	0.009	0.01047	0.01335	-0.04466	0.00844		407.5	0.2922	-0.2602	-2.3132		407.5	-0.00959	-0.01044	-0.01014	-0.00933	-0.00822	-0.01247		666.536	0.01691	-0.0224	0.00349		0.01774	-0.02246	0.00382		407.5	0.2797	-1.0995	-3.7392
408.5	-0.02002	-0.02232	-0.0209	-0.02117	-0.01516	-0.02351		975.158	0.01259	0.0151	-0.04453	0.00928	0.01047	0.01329	-0.0445	0.00841		408.5	0.8772	-1.3182	-4.605		408.5	-0.00951	-0.01049	-0.01012	-0.00905	-0.00839	-0.01237		733.13	0.01705	-0.02237	0.00371		0.01763	-0.02212	0.00378		408.5	0.2832	-1.237	-3.63
409.5	-0.02036	-0.02266	-0.02323	-0.02205	-0.01961	-0.02398		1072.63	0.01416	0.01426	-0.04448	0.00835	0.01046	0.01324	-0.04435	0.00838		409.5	0.7037	-0.6022	-5.3259		409.5	-0.01135	-0.01256	-0.01173	-0.01035	-0.00929	-0.01308		806.377	0.01876	-0.02191	0.00342		0.01753	-0.0218	0.00375		409.5	0.2596	-1.5487	-4.1771
410.5	-0.02011	-0.02222	-0.02176	-0.02116	-0.01869	-0.02851		1179.83	0.01009	0.01344	-0.04524	0.00838	0.01045	0.0132	-0.04421	0.00835		410.5	0.5335	-0.7222	-5.3841		410.5	-0.01224	-0.01291	-0.0121	-0.01083	-0.0096	-0.01457		886.943	0.01728	-0.02156	0.0036		0.01742	-0.02148	0.00372		410.5	0.2178	-1.3317	-4.5149
411.5	-0.02393	-0.02465	-0.02501	-0.02416	-0.02264	-0.0271		1297.75	0.01227	0.01747	-0.04483	0.00858	0.01043	0.01316	-0.04408	0.00833		411.5	0.5614	-0.8905	-5.7337		411.5	-0.01186	-0.01255	-0.01193	-0.01095	-0.00956	-0.01427		975.557	0.01778	-0.02133	0.00362		0.01732	-0.02118	0.00369		411.5	0.2158	-1.5849	-4.2726
412.5	-0.02479	-0.02795	-0.0294	-0.02597	-0.02685	-0.03206		1427.45	0.01192	0.01384	-0.04374	0.00749	0.01041	0.01312	-0.04395	0.0083		412.5	0.6906	0.1985	-7.3178		412.5	-0.01274	-0.01344	-0.01277	-0.01157	-0.01025	-0.01523		1073.03	0.01796	-0.0211	0.00377		0.01723	-0.02089	0.00366		412.5	0.224	-1.552	-4.6614
413.5	-0.02878	-0.03167	-0.02975	-0.02807	-0.02986	-0.03041		1570.1	0.01103	0.01322	-0.04317	0.00833	0.01039	0.01308	-0.04383	0.00828		413.5	0.7457	-1.1722	-6.9594		413.5	-0.01692	-0.01748	-0.01683	-0.01552	-0.01356	-0.01561		1180.23	0.01742	-0.02071	0.00346		0.01714	-0.02063	0.00363		413.5	0.2258	-1.7724	-6.3758
414.5	-0.02578	-0.02801	-0.02915	-0.02558	-0.02221	-0.03177		1727.01	0.00611	0.01291	-0.0445	0.00808	0.01037	0.01304	-0.0437	0.00826		414.5	0.7082	-0.963	-6.5398		414.5	-0.01424	-0.01499	-0.01443	-0.01293	-0.01149	-0.01579		1298.15	0.01634	-0.0204	0.00344		0.01706	-0.02038	0.0036		414.5	0.215	-1.6325	-5.2633
415.5	-0.03086	-0.03236	-0.03211	-0.03015	-0.02925	-0.03239												415.5	0.5689	-1.1236	-7.3742		415.5	-0.01729	-0.0178	-0.01749	-0.01531	-0.01396	-0.01655		1427.85	0.01557	-0.02035	0.00424		0.01699	-0.02016	0.00358		415.5	0.2709	-2.0083	-6.3207
416.5	-0.03055	-0.03259	-0.03295	-0.02995	-0.02773	-0.03313												416.5	0.6272	-0.9461	-7.467		416.5	-0.01499	-0.01561	-0.01531	-0.01328	-0.01224	-0.01647		1570.5	0.01774	-0.01968	0.00376		0.01692	-0.01997	0.00356		416.5	0.2364	-1.7641	-5.5211
417.5	-0.03234	-0.03366	-0.03134	-0.03008	-0.02672	-0.03473												417.5	0.5155	-1.5752	-7.1611		417.5	-0.01785	-0.01851	-0.01801	-0.01634	-0.01454	-0.01681		1727.41	0.01561	-0.01934	0.00422		0.01687	-0.0198	0.00354		417.5	0.3058	-2.0516	-6.5981
418.5	-0.03222	-0.03475	-0.03405	-0.03017	-0.03253	-0.03514												418.5	0.5873	-1.3028	-7.7617		418.5	-0.01687	-0.01761	-0.01747	-0.01528	-0.01368	-0.01777											418.5	0.2558	-1.9671	-6.2567
419.5	-0.03313	-0.03632	-0.03486	-0.03199	-0.03252	-0.03512												419.5	0.9062	-1.2907	-8.2042		419.5	-0.01726	-0.0179	-0.01765	-0.01583	-0.01375	-0.01922											419.5	0.3363	-2.083	-6.3342
420.5	-0.03395	-0.03722	-0.03607	-0.03091	-0.03146	-0.0375												420.5	0.6974	-1.2954	-8.1701		420.5	-0.01791	-0.01884	-0.01827	-0.01601	-0.0141	-0.01822											420.5	0.3014	-2.182	-6.5077
421.5	-0.03517	-0.03743	-0.03811	-0.0343	-0.03384	-0.03922												421.5	0.7242	-0.9757	-8.8634		421.5	-0.01954	-0.02061	-0.02012	-0.01788	-0.01609	-0.02125											421.5	0.3263	-2.2245	-7.33
422.5	-0.03647	-0.03839	-0.03762	-0.03528	-0.03337	-0.0371												422.5	0.8761	-1.7235	-8.4866		422.5	-0.01821	-0.01924	-0.01858	-0.01639	-0.01445	-0.01917											422.5	0.3017	-2.2161	-6.6382
423.5	-0.03793	-0.03984	-0.03841	-0.03569	-0.03505	-0.03956												423.5	0.6563	-1.2965	-9.0708		423.5	-0.01853	-0.01934	-0.01911	-0.01682	-0.01518	-0.02031											423.5	0.2694	-2.1348	-6.8866
424.5	-0.03784	-0.03994	-0.03957	-0.03488	-0.03325	-0.0384												424.5	0.7894	-1.9335	-8.735		424.5	-0.01855	-0.01953	-0.01899	-0.01645	-0.01452	-0.02077											424.5	0.2912	-2.3462	-6.7033
425.5	-0.03835	-0.04007	-0.03946	-0.03499	-0.03448	-0.04015												425.5	0.6891	-1.5527	-8.9857		425.5	-0.02082	-0.02167	-0.02134	-0.01885	-0.01697	-0.0202											425.5	0.3471	-2.3651	-7.7416
426.5	-0.03957	-0.04204	-0.0415	-0.03759	-0.03609	-0.04056												426.5	0.7953	-1.7073	-9.3118		426.5	-0.01999	-0.02087	-0.02036	-0.01793	-0.01555	-0.02133											426.5	0.3265	-2.5932	-7.1347
427.5	-0.03956	-0.04174	-0.04062	-0.03711	-0.03673	-0.04095												427.5	0.6554	-1.4851	-9.4761		427.5	-0.0205	-0.02122	-0.02085	-0.01844	-0.01711	-0.02082											427.5	0.3009	-2.3115	-7.6421
428.5	-0.0403	-0.04291	-0.04204	-0.0385	-0.03599	-0.04139												428.5	0.7709	-1.586	-9.6121		428.5	-0.02115	-0.02255	-0.0219	-0.01908	-0.01658	-0.02187											428.5	0.3491	-2.8593	-7.558
429.5	-0.0408	-0.04386	-0.04275	-0.03896	-0.03836	-0.04408												429.5	0.8837	-1.4015	-9.9888		429.5	-0.02432	-0.02548	-0.02459	-0.02258	-0.01872	-0.02144											429.5	0.4545	-2.9773	-8.9153
430.5	-0.0417	-0.04442	-0.04367	-0.03994	-0.03654	-0.04312												430.5	0.8192	-1.675	-9.9204		430.5	-0.0215	-0.02258	-0.0223	-0.01958	-0.01893	-0.02199											430.5	0.2177	-2.073	-8.3468
431.5	-0.04199	-0.0455	-0.04374	-0.03949	-0.04044	-0.04524												431.5	0.9348	-1.5152	-10.2221		431.5	-0.02455	-0.02555	-0.02483	-0.02259	-0.01933	-0.02151											431.5	0.3949	-2.8478	-9.1143
432.5	-0.04305	-0.04522	-0.04467	-0.0409	-0.0392	-0.04573												432.5	0.8704	-1.5047	-10.4858		432.5	-0.02291	-0.02386	-0.02342	-0.02179	-0.02091	-0.02305											432.5	0.2565	-1.5404	-9.4824
433.5	-0.04364	-0.04752	-0.04632	-0.04333	-0.04065	-0.04555												433.5	0.9616	-1.5745	-10.7512		433.5	-0.02229	-0.02334	-0.02281	-0.01953	-0.01831	-0.02249											433.5	0.2778	-2.8164	-8.0599
434.5	-0.04526	-0.04678	-0.04637	-0.04216	-0.04054	-0.04557												434.5	0.9298	-1.6934	-10.594		434.5	-0.02553	-0.02644	-0.02569	-0.02305	-0.01803	-0.02294											434.5	0.4987	-3.5091	-8.8866
435.5	-0.04469	-0.04802	-0.04651	-0.04237	-0.04117	-0.04705												435.5	0.7672	-1.7344	-10.6962		435.5	-0.02327	-0.0242	-0.02374	-0.02006	-0.02005	-0.02327											435.5	0.2717	-2.6483	-8.5922
436.5	-0.04586	-0.04855	-0.04689	-0.04356	-0.04073	-0.04604												436.5	0.782	-1.835	-10.7971		436.5	-0.02316	-0.0244	-0.02368	-0.01937	-0.01854	-0.02333											436.5	0.3786	-3.5518	-7.782
437.5	-0.04598	-0.04922	-0.04768	-0.0428	-0.04075	-0.04597												437.5	1.0088	-2.1473	-10.7378		437.5	-0.025	-0.02569	-0.02527	-0.02257	-0.01842	-0.02458											437.5	0.422	-3.2513	-8.8127
438.5	-0.04576	-0.04871	-0.04705	-0.04308	-0.04208	-0.04719												438.5	0.8705	-1.9546	-10.8238		438.5	-0.02484	-0.02569	-0.02506	-0.02378	-0.02149	-0.0244											438.5	0.2351	-1.7931	-10.0651
439.5	-0.04714	-0.05009	-0.04825	-0.04421	-0.04152	-0.04772												439.5	0.926	-2.0351	-11.0829		439.5	-0.02514	-0.0258	-0.02505	-0.02155	-0.01869	-0.02371											439.5	0.4201	-3.6538	-8.3872
440.5	-0.04737	-0.05095	-0.04913	-0.04502	-0.0441	-0.04735												440.5	0.9953	-1.975	-11.2512		440.5	-0.02572	-0.02679	-0.02566	-0.02194	-0.01733	-0.02536											440.5	0.5489	-4.524	-8.0199
441.5	-0.04764	-0.05133	-0.04983	-0.04402	-0.04242	-0.04739												441.5	1.0608	-2.0475	-11.3333		441.5	-0.02522	-0.02626	-0.02545	-0.02316	-0.01962	-0.02549											441.5	0.3941	-2.8956	-9.3053
442.5	-0.04767	-0.05068	-0.04903	-0.04469	-0.04285	-0.04851												442.5	0.9096	-1.9584	-11.3028		442.5	-0.02424	-0.02481	-0.02474	-0.02225	-0.02227	-0.02445											442.5	0.1821	-1.6046	-9.9213
443.5	-0.04871	-0.05158	-0.04966	-0.04541	-0.04217	-0.04832												443.5	0.9434	-2.1374	-11.4078		443.5	-0.02563	-0.02642	-0.02567	-0.02288	-0.01885	-0.02589											443.5	0.4674	-3.4575	-8.9733
444.5	-0.04892	-0.05193	-0.05061	-0.04465	-0.04308	-0.04783												444.5	0.965	-2.4252	-11.1904		444.5	-0.02616	-0.02736	-0.02617	-0.0241	-0.01859	-0.02608											444.5	0.5231	-3.3791	-9.3288
445.5	-0.04876	-0.05153	-0.05068	-0.04552	-0.04437	-0.04748												445.5	0.9398	-2.0972	-11.4144		445.5	-0.02521	-0.02594	-0.02555	-0.02274	-0.02079	-0.02509											445.5	0.4193	-2.8648	-9.3012
446.5	-0.04904	-0.05197	-0.05005	-0.04533	-0.0436	-0.04895												446.5	0.8857	-2.0662	-11.5094		446.5	-0.02584	-0.0269	-0.02623	-0.02131	-0.0198	-0.02495											446.5	0.4335	-4.0423	-8.5479
447.5	-0.05001	-0.05336	-0.05131	-0.04563	-0.0445	-0.04802												447.5	0.9938	-2.305	-11.6208		447.5	-0.02535	-0.02609	-0.02544	-0.02292	-0.02094	-0.026											447.5	0.3333	-2.7008	-9.4072
448.5	-0.04926	-0.05265	-0.0506	-0.04557	-0.04392	-0.04741												448.5	0.9752	-2.1356	-11.5205		448.5	-0.02543	-0.02609	-0.02587	-0.02218	-0.02161	-0.02508											448.5	0.3225	-2.8495	-9.3591
449.5	-0.04865	-0.05197	-0.05016	-0.04561	-0.0445	-0.04704												449.5	0.9359	-2.0872	-11.4463		449.5	-0.02691	-0.02814	-0.02725	-0.02358	-0.01934	-0.02503											449.5	0.5767	-4.3702	-8.8211
450.5	-0.04962	-0.05273	-0.05138	-0.04683	-0.04421	-0.04838												450.5	0.9902	-2.0349	-11.7623		450.5	-0.02606	-0.02718	-0.02635	-0.02465	-0.01997	-0.02595											450.5	0.4251	-2.7684	-9.878
451.5	-0.0489	-0.05246	-0.04987	-0.04579	-0.04424	-0.0472												451.5	0.9573	-2.1368	-11.4559		451.5	-0.02685	-0.02784	-0.02696	-0.02285	-0.01931	-0.02494											451.5	0.6261	-4.4713	-8.6632
452.5	-0.04874	-0.05206	-0.04996	-0.0451	-0.04354	-0.04818												452.5	0.9787	-1.9917	-11.5325		452.5	-0.02762	-0.02865	-0.02805	-0.02421	-0.01852	-0.02543											452.5	0.7564	-4.8605	-8.7312
453.5	-0.04786	-0.05145	-0.04945	-0.04514	-0.04227	-0.04641												453.5	1.075	-2.2135	-11.2107		453.5	-0.02615	-0.02716	-0.02658	-0.02408	-0.02061	-0.02486											453.5	0.4193	-2.8139	-9.8354
454.5	-0.04945	-0.05268	-0.05145	-0.04717	-0.04629	-0.04649												454.5	1.1453	-1.9753	-11.8793		454.5	-0.02448	-0.02516	-0.02513	-0.0214	-0.02125	-0.02382											454.5	0.4515	-2.574	-9.2266
455.5	-0.04804	-0.05118	-0.04965	-0.04479	-0.04257	-0.04601												455.5	1.04	-2.0865	-11.3135		455.5	-0.02595	-0.0268	-0.02641	-0.02412	-0.0198	-0.02488											455.5	0.4908	-3.0432	-9.5426
456.5	-0.04846	-0.05181	-0.05034	-0.04588	-0.04405	-0.04587												456.5	1.1784	-2.2895	-11.3601		456.5	-0.02555	-0.02645	-0.02621	-0.02429	-0.0205	-0.02349											456.5	0.3764	-2.2752	-10.052
457.5	-0.0471	-0.05058	-0.04884	-0.04424	-0.04283	-0.04504												457.5	1.0596	-2.1271	-11.0547		457.5	-0.02449	-0.0251	-0.02492	-0.02239	-0.02113	-0.02264											457.5	0.5269	-2.4054	-9.3672
458.5	-0.04679	-0.05076	-0.04873	-0.04435	-0.04198	-0.04353												458.5	1.0359	-2.1961	-10.9574		458.5	-0.02387	-0.02506	-0.02456	-0.01985	-0.01838	-0.02403											458.5	0.6875	-4.0228	-7.8418
459.5	-0.04615	-0.04968	-0.04817	-0.0432	-0.0416	-0.04309												459.5	1.0816	-2.1356	-10.9028		459.5	-0.02369	-0.02447	-0.02419	-0.02219	-0.02062	-0.02261											459.5	0.4182	-2.0673	-9.3491
460.5	-0.04547	-0.04952	-0.04781	-0.04291	-0.04065	-0.04263												460.5	1.124	-2.2019	-10.7478		460.5	-0.02267	-0.02323	-0.02332	-0.02165	-0.02122	-0.02336											460.5	0.3841	-1.3828	-9.4558
461.5	-0.04479	-0.04826	-0.04715	-0.04302	-0.04039	-0.04227												461.5	1.0931	-2.0902	-10.5923		461.5	-0.0223	-0.02375	-0.02323	-0.01935	-0.01834	-0.02296											461.5	0.6119	-3.175	-7.9422
462.5	-0.04363	-0.04802	-0.04633	-0.04138	-0.03951	-0.04047												462.5	1.1548	-2.1985	-10.2971		462.5	-0.02342	-0.02498	-0.02434	-0.0211	-0.01589	-0.02158											462.5	0.9038	-4.3115	-7.5717
463.5	-0.04268	-0.04629	-0.04545	-0.0402	-0.03904	-0.04014												463.5	1.1054	-2.033	-10.1459		463.5	-0.02119	-0.02166	-0.02206	-0.0182	-0.01797	-0.0227											463.5	0.6044	-2.5635	-7.8125
464.5	-0.04229	-0.0469	-0.04432	-0.04014	-0.03718	-0.03927												464.5	1.243	-2.4274	-9.7953		464.5	-0.02029	-0.02089	-0.02098	-0.01674	-0.01729	-0.02071											464.5	0.6368	-2.9824	-6.9649
465.5	-0.04145	-0.04511	-0.0439	-0.03887	-0.03733	-0.03911												465.5	1.0567	-1.9669	-9.8459		465.5	-0.0208	-0.02154	-0.0214	-0.01892	-0.01491	-0.01925											465.5	0.7577	-3.3136	-7.0581
466.5	-0.039	-0.04316	-0.04182	-0.03779	-0.0356	-0.03733												466.5	1.1289	-1.9267	-9.4098		466.5	-0.01951	-0.02026	-0.0203	-0.01875	-0.01684	-0.02069											466.5	0.5844	-1.7067	-7.8623
467.5	-0.03877	-0.04257	-0.04121	-0.03713	-0.03433	-0.03665												467.5	1.096	-1.8728	-9.295		467.5	-0.01905	-0.02098	-0.02019	-0.01795	-0.01354	-0.01805											467.5	0.9006	-3.4832	-6.4879
468.5	-0.03712	-0.04139	-0.04017	-0.03579	-0.03386	-0.03694												468.5	1.1342	-1.7726	-9.0716		468.5	-0.01866	-0.02043	-0.01978	-0.01828	-0.01293	-0.01929											468.5	0.8604	-3.1301	-6.5689
469.5	-0.03668	-0.041	-0.03959	-0.03473	-0.03244	-0.03449												469.5	1.1647	-2.0219	-8.7184		469.5	-0.01757	-0.01827	-0.0185	-0.01551	-0.01452	-0.01939											469.5	0.8031	-2.5037	-6.2959
470.5	-0.03501	-0.03939	-0.03775	-0.03377	-0.03137	-0.03371												470.5	1.1396	-1.7985	-8.4961		470.5	-0.01669	-0.01823	-0.01824	-0.0143	-0.01221	-0.017											470.5	1.0027	-3.6113	-5.2651
471.5	-0.03361	-0.03748	-0.03647	-0.03209	-0.03032	-0.03162												471.5	1.1918	-1.8436	-8.0807		471.5	-0.01558	-0.0163	-0.01679	-0.01484	-0.01309	-0.01737											471.5	0.7111	-1.8603	-6.0775
472.5	-0.03333	-0.03721	-0.03626	-0.0325	-0.03028	-0.02968												472.5	1.1611	-1.7221	-8.111		472.5	-0.0151	-0.01665	-0.01698	-0.01323	-0.01171	-0.01643											472.5	0.99	-3.0774	-5.0494
473.5	-0.03226	-0.03609	-0.03528	-0.03121	-0.02895	-0.02834												473.5	1.1504	-1.7663	-7.7681		473.5	-0.01554	-0.01776	-0.01715	-0.01565	-0.01083	-0.01533											473.5	0.9434	-2.9333	-5.5005
474.5	-0.02936	-0.03366	-0.03228	-0.02835	-0.02811	-0.02669												474.5	1.1906	-1.6194	-7.2134		474.5	-0.01321	-0.0141	-0.01471	-0.01331	-0.01193	-0.015											474.5	0.7091	-1.4014	-5.479
475.5	-0.02914	-0.03298	-0.03192	-0.0291	-0.02603	-0.02488												475.5	1.131	-1.6159	-7.0905		475.5	-0.01371	-0.01619	-0.01592	-0.01386	-0.00936	-0.01416											475.5	1.0889	-3.0885	-4.7062
476.5	-0.02593	-0.03026	-0.02944	-0.02603	-0.02482	-0.02483												476.5	1.1376	-1.4465	-6.5237		476.5	-0.01284	-0.01438	-0.01422	-0.01378	-0.01052	-0.01336											476.5	0.8239	-1.6445	-5.2848
477.5	-0.02603	-0.02989	-0.0298	-0.02538	-0.02437	-0.02464												477.5	1.1736	-1.4934	-6.4445		477.5	-0.00991	-0.01143	-0.0115	-0.00991	-0.01003	-0.01296											477.5	0.6988	-1.1517	-4.2929
478.5	-0.02416	-0.02792	-0.02677	-0.02314	-0.02042	-0.02057												478.5	1.1005	-1.6626	-5.6914		478.5	-0.01044	-0.01244	-0.0128	-0.01004	-0.00758	-0.01239											478.5	1.2151	-2.6916	-3.493
479.5	-0.02334	-0.02641	-0.02608	-0.02239	-0.0197	-0.02039												479.5	1.1133	-1.5886	-5.478		479.5	-0.00891	-0.00996	-0.0105	-0.00906	-0.00908	-0.01211											479.5	0.6887	-0.7087	-4.0833
480.5	-0.02002	-0.02398	-0.0232	-0.02043	-0.01961	-0.01705												480.5	1.0655	-1.2161	-5.0965		480.5	-0.00697	-0.00781	-0.00846	-0.00701	-0.00716	-0.01062											480.5	0.6569	-0.9163	-3.023
481.5	-0.01918	-0.02297	-0.02283	-0.02049	-0.01882	-0.01838												481.5	1.2252	-1.1054	-5.0844		481.5	-0.00774	-0.00953	-0.00961	-0.0077	-0.00583	-0.00915											481.5	1.0442	-1.8694	-2.8312
482.5	-0.01797	-0.02133	-0.02102	-0.01846	-0.01638	-0.01639												482.5	1.1009	-1.2697	-4.493		482.5	-0.0074	-0.00928	-0.00991	-0.00859	-0.00635	-0.00961											482.5	0.96	-1.4699	-3.14
483.5	-0.01697	-0.02038	-0.02022	-0.01719	-0.01521	-0.01598												483.5	1.1412	-1.23	-4.2911		483.5	-0.00588	-0.00795	-0.00802	-0.00627	-0.00493	-0.0082											483.5	1.03	-1.6541	-2.2641
484.5	-0.01417	-0.01774	-0.01761	-0.01495	-0.01331	-0.01375												484.5	1.0212	-1.1245	-3.6767		484.5	-0.00575	-0.00738	-0.00791	-0.00565	-0.00421	-0.00801											484.5	1.1232	-1.8569	-1.8932
485.5	-0.01312	-0.01701	-0.01716	-0.01514	-0.01423	-0.01474												485.5	1.1216	-0.8145	-3.7556		485.5	-0.00478	-0.00641	-0.00716	-0.00665	-0.0047	-0.00713											485.5	0.9632	-1.0173	-2.3254
486.5	-0.01245	-0.01593	-0.01596	-0.01356	-0.01155	-0.01265												486.5	1.0395	-1.0652	-3.2708		486.5	-0.00367	-0.00478	-0.00514	-0.00447	-0.00482	-0.00708											486.5	0.6276	-0.3651	-2.0591
487.5	-0.01125	-0.01492	-0.01529	-0.01278	-0.01165	-0.01276												487.5	1.133	-1.0166	-3.1078		487.5	-0.00356	-0.00551	-0.00554	-0.0051	-0.00361	-0.00585											487.5	0.9958	-0.9724	-1.8077
488.5	-0.0098	-0.01293	-0.01297	-0.01082	-0.00974	-0.01076												488.5	0.9199	-0.8138	-2.7032		488.5	-0.00297	-0.00513	-0.0052	-0.00488	-0.00343	-0.00663											488.5	1.0515	-0.9513	-1.6715
489.5	-0.00813	-0.01119	-0.01146	-0.01037	-0.00931	-0.00907												489.5	0.9241	-0.4592	-2.5928		489.5	-0.00238	-0.00354	-0.00416	-0.00328	-0.00316	-0.00619											489.5	0.8065	-0.5225	-1.4157
490.5	-0.00749	-0.0115	-0.01145	-0.00995	-0.00873	-0.0102												490.5	1.1143	-0.7222	-2.4345		490.5	-0.00168	-0.00307	-0.00389	-0.00277	-0.00225	-0.0057											490.5	0.817	-0.5766	-1.1007
491.5	-0.0057	-0.00907	-0.00936	-0.00853	-0.00771	-0.0079												491.5	0.9531	-0.4575	-2.1029		491.5	-0.00123	-0.00283	-0.00327	-0.0027	-0.00238	-0.00498											491.5	0.8469	-0.4279	-1.1197
492.5	-0.00579	-0.00973	-0.00974	-0.00902	-0.00674	-0.00785												492.5	1.1804	-0.7298	-2.0397		492.5	-0.0008025	-0.00238	-0.003	-0.00245	-0.00181	-0.00501											492.5	0.7938	-0.3654	-0.9292
493.5	-0.00488	-0.00812	-0.00826	-0.00642	-0.00588	-0.007												493.5	0.9523	-0.6697	-1.6273		493.5	-0.00056166	-0.00213	-0.00257	-0.00192	-0.00188	-0.00396											493.5	0.9182	-0.453	-0.7324
494.5	-0.00364	-0.00636	-0.00709	-0.00615	-0.00517	-0.00613												494.5	0.8747	-0.402	-1.5016		494.5	-0.0001157	-0.00183	-0.00206	-0.0015	-0.00151	-0.00344											494.5	0.9414	-0.3608	-0.6593
495.5	-0.00297	-0.00678	-0.00699	-0.00596	-0.00398	-0.00603												495.5	1.1159	-0.7404	-1.2609		495.5	0.00034234	-0.00134	-0.00163	-0.00141	-0.00091843	-0.00382											495.5	0.9083	-0.3292	-0.4949
496.5	-0.0024	-0.00501	-0.00574	-0.00472	-0.00382	-0.00559												496.5	0.8387	-0.3332	-1.1617		496.5	0.00093688	-0.00075003	-0.0013	-0.00109	-0.00106	-0.00295											496.5	0.9784	-0.2541	-0.4059
497.5	-0.0018	-0.00446	-0.00481	-0.0038	-0.00334	-0.00431												497.5	0.7942	-0.3336	-0.9708		497.5	0.00093308	-0.00052008	-0.00086831	-0.00060286	-0.00061271	-0.00272											497.5	0.8735	-0.2222	-0.2649
498.5	-0.00060291	-0.00447	-0.00502	-0.00406	-0.00287	-0.00468												498.5	1.1155	-0.5253	-0.875		498.5	0.00137	-0.00025106	-0.00067975	-0.000501	-0.0004935	-0.0027											498.5	0.824	-0.1076	-0.2007
499.5	-0.00069397	-0.00329	-0.0033	-0.00311	-0.00199	-0.00388												499.5	0.7872	-0.2775	-0.6967		499.5	0.00159	-0.00014142	-0.00062048	-0.00035479	9.098e-05	-0.00226											499.5	0.7687	-0.1525	-0.0602
500.5	0.00061979	-0.0029	-0.00399	-0.00246	-0.00227	-0.00388												500.5	1.0574	-0.3287	-0.6785		500.5	0.00154	0.00016763	-0.00015567	-0.00013155	-6.486e-05	-0.00184											500.5	0.6911	-0.0465	-0.0369
501.5	0.00085536	-0.00209	-0.0027	-0.00224	-0.00136	-0.00295												501.5	0.8638	-0.2985	-0.4438		501.5	0.00243	0.00090252	-2.8e-06	0.00034578	0.00030802	-0.00165											501.5	0.8531	-0.0328	0.14
502.5	0.00096813	-0.00159	-0.00219	-0.00177	-0.00073999	-0.00267												502.5	0.8284	-0.2391	-0.3643		502.5	0.00221	0.00072315	0.00028262	0.00031723	0.00041759	-0.00169											502.5	0.8416	-0.0925	0.2133
503.5	0.00175	-0.0012	-0.00173	-0.00113	-2.828e-05	-0.00261												503.5	0.8361	-0.2632	-0.2082		503.5	0.0027	0.00089132	0.0004994	0.00075147	0.00071246	-0.00146											503.5	0.8622	0.0374	0.273
504.5	0.00204	-0.00026864	-0.00158	-0.00051972	0.00024549	-0.0019												504.5	0.7994	-0.2555	-0.0955		504.5	0.00295	0.00127	0.00079436	0.00065933	0.00072655	-0.00151											504.5	0.8606	0.0425	0.3342
505.5	0.00309	-5.605e-05	-0.00093158	7.917e-05	4.532e-05	-0.00178												505.5	0.9165	-0.1481	-0.0549		505.5	0.00315	0.00158	0.00096227	0.00089584	0.00064994	-0.00129											505.5	0.8527	0.1594	0.3479
506.5	0.00307	8.831e-05	-0.00065798	-0.00016688	0.00079778	-0.00132												506.5	0.8406	-0.1488	-0.0212		506.5	0.00355	0.002	0.00124	0.00146	0.00094223	-0.0009799											506.5	0.8474	0.1586	0.4659
507.5	0.00371	0.00087037	0.00024187	0.00039906	8.484e-05	-0.0011												507.5	0.9101	-0.0896	0.088		507.5	0.00348	0.00211	0.00131	0.00147	0.00122	-0.00081633											507.5	0.8188	0.1713	0.5203
508.5	0.00409	0.00108	0.00051431	0.00072868	0.00099241	-0.00076626												508.5	0.87	-0.1066	0.1581		508.5	0.00403	0.00226	0.00164	0.00184	0.00136	-0.00051092											508.5	0.8584	0.1424	0.6485
509.5	0.00383	0.00117	0.00033806	0.00101	0.00141	-0.00094924												509.5	0.7176	-0.0756	0.2379		509.5	0.00412	0.00227	0.00156	0.00161	0.00158	-0.00052054											509.5	0.9131	0.0519	0.7932
510.5	0.0042	0.0017	0.00114	0.00146	0.00201	-0.00056619												510.5	0.7754	-0.2346	0.4626		510.5	0.00387	0.00235	0.00207	0.00173	0.0017	-0.00060806											510.5	0.7331	0.184	0.7258
511.5	0.00416	0.00141	0.00077993	0.00113	0.00167	-0.00025717												511.5	0.7546	-0.1251	0.3462		511.5	0.00482	0.00265	0.00218	0.00215	0.00177	-0.00024478											511.5	0.9272	0.2132	0.8468
512.5	0.00394	0.00193	0.00144	0.00181	0.00257	0.00014371												512.5	0.7248	-0.238	0.5545		512.5	0.00415	0.0023	0.00215	0.002	0.00215	-0.00022823											512.5	0.8552	-0.0105	0.9233
513.5	0.00579	0.00303	0.00166	0.00214	0.00231	0.00028224												513.5	0.871	-0.0541	0.5962		513.5	0.00443	0.00301	0.00235	0.00225	0.00177	-0.00012185											513.5	0.7553	0.3315	0.8463
514.5	0.00512	0.00271	0.00171	0.00244	0.00267	0.00041274												514.5	0.7309	-0.0737	0.5656		514.5	0.00474	0.00303	0.00261	0.00221	0.00218	-4.73e-05											514.5	0.9048	0.2364	0.9528
515.5	0.00578	0.00324	0.00238	0.00294	0.00336	0.00075799												515.5	0.7864	-0.0821	0.7314		515.5	0.00443	0.00304	0.00248	0.00202	0.00209	0.00025176											515.5	0.7036	0.2954	0.9281
516.5	0.00579	0.003	0.00252	0.00245	0.00263	0.00099587												516.5	0.788	-0.0007	0.5938		516.5	0.00451	0.00317	0.00236	0.00198	0.00182	0.0003316											516.5	0.7468	0.3704	0.8978
517.5	0.00532	0.00324	0.00243	0.00268	0.00366	0.00083723												517.5	0.6856	-0.1356	0.7878		517.5	0.00495	0.00356	0.00288	0.00255	0.00197	0.00044974											517.5	0.7261	0.4515	0.9545
518.5	0.0061	0.00378	0.00319	0.00342	0.00382	0.00136												518.5	0.7425	-0.0872	0.8935		518.5	0.00466	0.00316	0.00258	0.00248	0.00243	0.0004708											518.5	0.817	0.1374	1.1075
519.5	0.00555	0.00347	0.00283	0.00284	0.00326	0.00184												519.5	0.7311	-0.0499	0.7547		519.5	0.00507	0.00376	0.00282	0.00286	0.00233	0.00055767											519.5	0.7912	0.435	1.0187
520.5	0.00687	0.00463	0.00343	0.00387	0.00446	0.00158												520.5	0.8116	-0.0465	1.0363		520.5	0.00552	0.00421	0.00333	0.0031	0.00277	0.00097176											520.5	0.8104	0.4685	1.1615
521.5	0.00705	0.0044	0.00363	0.00338	0.00347	0.00186												521.5	0.8349	0.0362	0.881		521.5	0.00474	0.00324	0.00277	0.00252	0.00226	0.0005603											521.5	0.7605	0.2493	1.1102
522.5	0.00629	0.00434	0.00345	0.00339	0.00444	0.00193												522.5	0.7024	-0.0383	0.971		522.5	0.00455	0.00356	0.003	0.00258	0.0023	0.00094779											522.5	0.5792	0.3238	1.1751
523.5	0.00772	0.00514	0.00398	0.00417	0.0042	0.00261												523.5	0.8071	0.0774	0.9988		523.5	0.00554	0.00382	0.00345	0.00324	0.0026	0.00096419											523.5	0.7974	0.4054	1.2214
524.5	0.0063	0.00434	0.00357	0.00358	0.00416	0.0023												524.5	0.6414	-0.0044	0.9294		524.5	0.006	0.00423	0.00383	0.00348	0.00267	0.00118											524.5	0.8002	0.4755	1.2902
525.5	0.00759	0.00537	0.00441	0.00502	0.00524	0.00244												525.5	0.7227	-0.0101	1.241		525.5	0.00507	0.0039	0.00353	0.0031	0.00315	0.00164											525.5	0.6542	0.3276	1.2969
526.5	0.00812	0.00551	0.00449	0.00442	0.00473	0.00263												526.5	0.7934	0.0436	1.1917		526.5	0.00508	0.00406	0.00304	0.0029	0.00303	0.00118											526.5	0.6562	0.2337	1.3486
527.5	0.00831	0.00605	0.00492	0.00516	0.00521	0.00289												527.5	0.7315	0.0459	1.3172		527.5	0.00528	0.00374	0.00336	0.003	0.00284	0.0017											527.5	0.7835	0.2896	1.2943
528.5	0.00855	0.00566	0.00511	0.00476	0.00511	0.00349												528.5	0.8403	0.0573	1.2113		528.5	0.0053	0.00393	0.00358	0.00275	0.00309	0.00112											528.5	0.7998	0.2998	1.3096
529.5	0.00721	0.00511	0.00463	0.00447	0.00547	0.00285												529.5	0.6291	-0.0729	1.237		529.5	0.00576	0.00468	0.00377	0.00345	0.0035	0.00131											529.5	0.7327	0.361	1.4798
530.5	0.00819	0.00607	0.00551	0.00543	0.00577	0.00275												530.5	0.6834	-0.0178	1.4195		530.5	0.0065	0.00503	0.00414	0.00392	0.00365	0.00196											530.5	0.8262	0.4627	1.5958
531.5	0.00795	0.00558	0.00491	0.00501	0.00549	0.00295												531.5	0.6754	-0.0446	1.3279		531.5	0.00577	0.00445	0.00377	0.00332	0.00336	0.00148											531.5	0.7535	0.3036	1.4862
532.5	0.00859	0.0065	0.00554	0.0054	0.00629	0.0027												532.5	0.6879	-0.0253	1.4959		532.5	0.00574	0.00428	0.00387	0.00323	0.00362	0.00185											532.5	0.7455	0.2783	1.5058
533.5	0.00983	0.00721	0.00624	0.00596	0.00529	0.00429												533.5	0.7803	0.235	1.4417		533.5	0.00616	0.0046	0.00413	0.004	0.00376	0.00154											533.5	0.7374	0.3653	1.6368
534.5	0.00911	0.00627	0.00554	0.00572	0.0057	0.0043												534.5	0.7616	0.0648	1.3842		534.5	0.00621	0.00523	0.00434	0.00423	0.00377	0.00176											534.5	0.7651	0.4472	1.7614
535.5	0.0099	0.0076	0.00662	0.00635	0.00604	0.0039												535.5	0.6709	0.165	1.62		535.5	0.00622	0.00486	0.00424	0.00389	0.00368	0.00174											535.5	0.7837	0.4182	1.5778
536.5	0.01009	0.00715	0.00607	0.00585	0.00516	0.00527												536.5	0.8494	0.2283	1.4005		536.5	0.00686	0.00528	0.00443	0.00422	0.0029	0.00206											536.5	0.7997	0.6026	1.5081
537.5	0.00912	0.00642	0.00555	0.00555	0.00613	0.00365												537.5	0.7112	0.0409	1.4504		537.5	0.00604	0.0049	0.00434	0.00416	0.00416	0.00237											537.5	0.7837	0.3087	1.6843
538.5	0.00897	0.00675	0.00594	0.0056	0.00685	0.00334												538.5	0.6825	-0.0068	1.5585		538.5	0.00574	0.0046	0.00414	0.00387	0.00426	0.00273											538.5	0.7337	0.0296	1.8124
539.5	0.00999	0.007	0.00656	0.00606	0.00583	0.0049												539.5	0.7868	0.1692	1.5086		539.5	0.00669	0.00538	0.00472	0.0041	0.00351	0.00179											539.5	0.6713	0.6714	1.6356
540.5	0.00992	0.00707	0.00624	0.00588	0.00581	0.00545												540.5	0.7847	0.1891	1.4617		540.5	0.00658	0.00536	0.00496	0.00449	0.00359	0.00213											540.5	0.6702	0.7086	1.6806
541.5	0.00935	0.00713	0.00628	0.00586	0.00694	0.00408												541.5	0.7153	0.0474	1.5577		541.5	0.00729	0.00554	0.00508	0.00412	0.00361	0.00259											541.5	0.7529	0.7491	1.6536
542.5	0.00956	0.00751	0.00642	0.00657	0.00735	0.00373												542.5	0.6889	0.0186	1.7193		542.5	0.00765	0.00569	0.00534	0.00442	0.0033	0.00322											542.5	0.7508	0.9698	1.5606
543.5	0.01041	0.00793	0.00688	0.00695	0.00644	0.00522												543.5	0.7542	0.1844	1.6768		543.5	0.00684	0.00533	0.00459	0.00427	0.00375	0.0023											543.5	0.7981	0.4317	1.7899
544.5	0.01038	0.00804	0.0074	0.00671	0.00629	0.00576												544.5	0.7684	0.2409	1.6526		544.5	0.00684	0.00539	0.00448	0.00411	0.00452	0.00237											544.5	0.8468	0.3178	1.7975
545.5	0.01019	0.00762	0.00666	0.00658	0.00721	0.00549												545.5	0.7752	0.1279	1.6598		545.5	0.00652	0.00518	0.00456	0.00425	0.0042	0.00218											545.5	0.7577	0.3321	1.8315
546.5	0.01033	0.00789	0.00686	0.00665	0.00728	0.00528												546.5	0.7475	0.1027	1.7495		546.5	0.00771	0.00571	0.00495	0.0046	0.00413	0.00216											546.5	0.9091	0.4662	1.9038
547.5	0.01085	0.00876	0.00776	0.00731	0.00695	0.00501												547.5	0.6649	0.2045	1.8564		547.5	0.008	0.00627	0.00601	0.00478	0.00381	0.00285											547.5	0.7639	1.0556	1.7525
548.5	0.011	0.00893	0.00788	0.00776	0.00717	0.00485												548.5	0.6746	0.196	1.9267		548.5	0.00783	0.0061	0.00552	0.00485	0.00346	0.00314											548.5	0.7581	0.9271	1.7599
549.5	0.01133	0.00922	0.00801	0.00812	0.00703	0.00527												549.5	0.6673	0.2841	1.9074		549.5	0.00817	0.00631	0.00576	0.00495	0.00398	0.00275											549.5	0.8058	0.9513	1.7379
550.5	0.01156	0.00907	0.00818	0.00776	0.00683	0.00519												550.5	0.6956	0.3017	1.9027		550.5	0.00811	0.00655	0.00586	0.00498	0.00409	0.00267											550.5	0.7509	0.9763	1.8526
551.5	0.0111	0.00848	0.00753	0.00735	0.00778	0.00498												551.5	0.7426	0.12	1.8938		551.5	0.00721	0.00587	0.00483	0.00485	0.00423	0.00296											551.5	0.8116	0.4221	2.0298
552.5	0.01103	0.00833	0.00755	0.00693	0.00805	0.00517												552.5	0.778	0.0868	1.8812		552.5	0.00754	0.00576	0.00497	0.00472	0.00449	0.00301											552.5	0.9248	0.3439	2.0035
553.5	0.01054	0.00837	0.00744	0.00698	0.00799	0.00526												553.5	0.7089	0.0261	1.9383		553.5	0.00754	0.0064	0.00484	0.005	0.00379	0.00279											553.5	0.7597	0.7504	1.8852
554.5	0.01085	0.00876	0.00753	0.00756	0.00764	0.0056												554.5	0.6758	0.0638	1.9903		554.5	0.0072	0.0062	0.00473	0.00483	0.00389	0.00311											554.5	0.7398	0.5991	1.9607
555.5	0.01162	0.00906	0.00791	0.00767	0.00792	0.00563												555.5	0.7555	0.2156	1.933		555.5	0.00737	0.00566	0.00496	0.00455	0.0052	0.00337											555.5	0.9066	0.2823	2.035
556.5	0.01194	0.00923	0.00812	0.00802	0.00832	0.00594												556.5	0.755	0.2244	1.9925		556.5	0.00789	0.00596	0.00572	0.00486	0.00436	0.00287											556.5	0.879	0.7632	1.8493
557.5	0.01146	0.00815	0.00762	0.00735	0.008	0.00626												557.5	0.8028	0.1459	1.8667		557.5	0.00732	0.00558	0.00483	0.00464	0.00475	0.00329											557.5	0.9487	0.3487	1.9767
558.5	0.01129	0.00829	0.00742	0.0071	0.00855	0.00647												558.5	0.8182	0.0609	1.9214		558.5	0.00711	0.00538	0.0049	0.00416	0.00467	0.00344											558.5	0.9183	0.3445	1.8351
559.5	0.01186	0.00905	0.00818	0.00764	0.00747	0.00598												559.5	0.7404	0.2514	1.95		559.5	0.00759	0.00592	0.00492	0.00439	0.00413	0.00278											559.5	0.9005	0.62	1.8203
560.5	0.0118	0.00939	0.00813	0.008	0.00782	0.00618												560.5	0.7202	0.2282	2.0229		560.5	0.00731	0.00579	0.00494	0.00437	0.00462	0.00299											560.5	0.9505	0.3643	1.9592
561.5	0.01213	0.00955	0.00816	0.0085	0.0073	0.00615												561.5	0.7299	0.3002	2.0196		561.5	0.0081	0.00635	0.00529	0.00485	0.00369	0.00279											561.5	0.995	0.7867	1.8736
562.5	0.01208	0.00956	0.00847	0.00803	0.00786	0.00633												562.5	0.7342	0.2758	2.0075		562.5	0.00774	0.00595	0.00487	0.00457	0.00397	0.00306											562.5	1.0642	0.4634	1.8578
563.5	0.01223	0.00895	0.00818	0.00781	0.00772	0.00634												563.5	0.8262	0.2378	1.9293		563.5	0.00844	0.00658	0.00566	0.00472	0.00352	0.00342											563.5	0.9433	1.0529	1.7345
564.5	0.01215	0.00941	0.00854	0.00861	0.00824	0.00615												564.5	0.7895	0.2375	2.0059		564.5	0.00789	0.00626	0.00489	0.00479	0.00362	0.00351											564.5	0.9316	0.6767	1.8863
565.5	0.01201	0.00946	0.0087	0.00844	0.00781	0.00571												565.5	0.7679	0.2762	2.0462		565.5	0.0081	0.00643	0.00516	0.00484	0.00398	0.00301											565.5	0.9326	0.7306	1.9444
566.5	0.0123	0.01008	0.00859	0.00824	0.00799	0.00573												566.5	0.7076	0.3056	2.08		566.5	0.00767	0.00654	0.00508	0.00465	0.0037	0.00315											566.5	0.849	0.702	1.942
567.5	0.01233	0.00924	0.00805	0.00786	0.00848	0.00618												567.5	0.8442	0.1887	2.0223		567.5	0.00737	0.00546	0.00512	0.00427	0.00454	0.00343											567.5	0.9011	0.5861	1.7783
568.5	0.01287	0.00994	0.00861	0.00852	0.00809	0.00604												568.5	0.8229	0.3192	2.0389		568.5	0.00847	0.00642	0.00575	0.00484	0.00364	0.00315											568.5	0.8881	1.0535	1.7427
569.5	0.01292	0.0099	0.00899	0.00872	0.00767	0.00614												569.5	0.824	0.3158	2.0691		569.5	0.00826	0.00592	0.00596	0.00447	0.00345	0.00279											569.5	0.8551	1.0263	1.6448
570.5	0.01193	0.00909	0.008	0.00751	0.00816	0.00641												570.5	0.8145	0.1738	1.9528		570.5	0.00803	0.00656	0.00511	0.00484	0.00336	0.00368											570.5	0.883	1.059	1.6542
571.5	0.01249	0.00951	0.00821	0.00765	0.00807	0.00638												571.5	0.86	0.2274	1.9661		571.5	0.00774	0.00601	0.00521	0.00447	0.00438	0.00346											571.5	1.0126	0.6191	1.7124
572.5	0.01272	0.00977	0.00846	0.00841	0.0083	0.00662												572.5	0.8121	0.3064	2.0325		572.5	0.00786	0.00594	0.0057	0.00478	0.00354	0.00353											572.5	0.8612	1.0353	1.6105
573.5	0.01278	0.00998	0.00915	0.00845	0.00801	0.00651												573.5	0.767	0.354	2.0885		573.5	0.00814	0.00608	0.00543	0.0042	0.00355	0.00296											573.5	0.9204	0.9452	1.6095
574.5	0.01264	0.00988	0.00868	0.00817	0.00855	0.00611												574.5	0.7982	0.279	2.1033		574.5	0.00871	0.00707	0.00606	0.00451	0.00405	0.00347											574.5	0.8991	1.1298	1.7943
575.5	0.01278	0.00996	0.00876	0.00848	0.00785	0.00627												575.5	0.8731	0.2919	2.0403		575.5	0.00711	0.00551	0.00487	0.00464	0.00498	0.00389											575.5	1.03	0.1701	2.0251
576.5	0.01298	0.01005	0.00878	0.00864	0.00789	0.00571												576.5	0.7995	0.3136	2.1056		576.5	0.00847	0.00642	0.00567	0.00476	0.00368	0.00346											576.5	1.0245	1.0674	1.6222
577.5	0.01319	0.01025	0.00918	0.0083	0.00777	0.00592												577.5	0.7749	0.3541	2.1248		577.5	0.00803	0.00568	0.00507	0.00431	0.00374	0.00335											577.5	1.0173	0.8083	1.6214
578.5	0.01257	0.00967	0.00807	0.00747	0.00809	0.00666												578.5	0.8462	0.2081	1.968		578.5	0.00797	0.00549	0.00521	0.00434	0.003	0.00348											578.5	0.9111	1.142	1.44
579.5	0.01377	0.01101	0.00938	0.0085	0.00808	0.00548												579.5	0.8144	0.3927	2.1566		579.5	0.00678	0.00453	0.0046	0.00398	0.00422	0.00313											579.5	0.9099	0.4515	1.5988
580.5	0.01274	0.00948	0.00834	0.0073	0.00859	0.00596												580.5	0.8252	0.2934	1.9593		580.5	0.00765	0.00589	0.00522	0.00474	0.00396	0.00299											580.5	1.022	0.6791	1.6388
581.5	0.01174	0.00814	0.00757	0.00655	0.00765	0.00671												581.5	0.8433	0.1684	1.8693		581.5	0.00764	0.00548	0.00525	0.00451	0.00404	0.00328											581.5	0.9861	0.6295	1.6984
582.5	0.01201	0.00841	0.00775	0.00746	0.00844	0.00718												582.5	0.8355	0.1026	1.9876		582.5	0.00888	0.00661	0.00601	0.00547	0.00307	0.00369											582.5	1.0207	1.2125	1.6352
583.5	0.01237	0.00903	0.00813	0.00718	0.00871	0.00581												583.5	0.8566	0.1961	1.9654		583.5	0.00718	0.00542	0.00476	0.00425	0.00479	0.00338											583.5	1.0188	0.2553	1.934
584.5	0.01242	0.009	0.00767	0.00702	0.00838	0.00744												584.5	0.886	0.1508	1.9216		584.5	0.00708	0.00531	0.00439	0.004	0.00422	0.00293											584.5	0.9833	0.5101	1.6486
585.5	0.01234	0.00956	0.00809	0.00784	0.00793	0.00712												585.5	0.8556	0.1923	2.0019		585.5	0.00689	0.00498	0.0041	0.00439	0.00394	0.00358											585.5	1.0051	0.3779	1.5788
586.5	0.01383	0.01036	0.00879	0.00852	0.00793	0.00661												586.5	0.8744	0.3072	2.1124		586.5	0.00651	0.00441	0.00426	0.00387	0.0038	0.00379											586.5	0.7973	0.6004	1.3887
587.5	0.01214	0.00961	0.00805	0.00771	0.00877	0.00668												587.5	0.8497	0.1975	2.0443		587.5	0.0071	0.00545	0.00415	0.00418	0.00467	0.00286											587.5	0.986	0.3318	1.8186
588.5	0.0126	0.00921	0.00791	0.008	0.00783	0.0072												588.5	0.8513	0.2551	1.9996		588.5	0.00607	0.00528	0.0035	0.00465	0.00472	0.0032											588.5	0.9194	0.2279	1.6971
589.5	0.01263	0.00965	0.00814	0.00848	0.00689	0.00616												589.5	0.8571	0.3057	1.938		589.5	0.00719	0.00502	0.00362	0.00433	0.00492	0.00373											589.5	0.9893	0.2605	1.7402
590.5	0.01317	0.00978	0.00861	0.00834	0.0072	0.00566												590.5	0.8807	0.3207	1.9852		590.5	0.00645	0.00461	0.00454	0.00361	0.00439	0.00339											590.5	1	0.2207	1.7229
591.5	0.01193	0.009	0.00742	0.00719	0.00804	0.0071												591.5	0.8265	0.1955	1.9161		591.5	0.00866	0.00683	0.00626	0.00455	0.00332	0.0027											591.5	0.8428	1.2993	1.6809
592.5	0.0124	0.00914	0.00776	0.00731	0.0077	0.0062												592.5	0.8915	0.2848	1.8491		592.5	0.00738	0.00664	0.00413	0.00435	0.00368	0.00324											592.5	0.9584	0.6477	1.8489
593.5	0.01324	0.0097	0.00739	0.00777	0.00734	0.00611												593.5	0.9462	0.3228	1.9219		593.5	0.00866	0.00645	0.00491	0.00466	0.00377	0.004											593.5	0.9233	1.0093	1.8456
594.5	0.01384	0.01	0.00884	0.00864	0.00819	0.0057												594.5	0.9101	0.323	2.0854		594.5	0.00798	0.00709	0.0051	0.00485	0.00478	0.0034											594.5	0.9602	0.7177	2.0853
595.5	0.0112	0.00836	0.0073	0.00662	0.00845	0.00693												595.5	0.8228	0.1749	1.8296		595.5	0.00622	0.00434	0.00428	0.0038	0.00379	0.00308											595.5	0.865	0.5064	1.4973
596.5	0.01238	0.00916	0.00845	0.00745	0.00689	0.00697												596.5	0.8345	0.3219	1.8672		596.5	0.00767	0.00596	0.00514	0.00432	0.00308	0.00316											596.5	0.9694	0.857	1.6361
597.5	0.01139	0.00811	0.00701	0.00694	0.00691	0.00705												597.5	0.8415	0.2353	1.7525		597.5	0.00571	0.00386	0.00284	0.00323	0.00353	0.00382											597.5	0.8908	0.5041	1.2243
598.5	0.01191	0.0088	0.00678	0.00724	0.00641	0.00634												598.5	0.9024	0.3012	1.7143		598.5	0.00556	0.00368	0.00316	0.00346	0.00288	0.00359											598.5	0.8272	0.4738	1.1332
599.5	0.01172	0.0088	0.00768	0.00724	0.00747	0.0065												599.5	0.8732	0.2212	1.793		599.5	0.00583	0.00569	0.00396	0.00443	0.00437	0.00273											599.5	0.7502	0.1824	1.7207
600.5	0.01151	0.00911	0.00752	0.00691	0.00758	0.00595												600.5	0.8281	0.2625	1.7723		600.5	0.00504	0.0039	0.00298	0.00354	0.00381	0.00291											600.5	0.851	-0.2002	1.6426
601.5	0.01189	0.00844	0.00792	0.00719	0.00686	0.00674												601.5	0.8278	0.355	1.7217		601.5	0.00713	0.00531	0.00393	0.00398	0.00522	0.00261											601.5	0.8811	0.2344	1.8581
602.5	0.0111	0.00662	0.0068	0.00563	0.00618	0.00653												602.5	0.8373	0.2967	1.5095		602.5	0.00678	0.00495	0.00394	0.00348	0.00456	0.00269											602.5	0.8986	0.3126	1.7618
603.5	0.01142	0.0088	0.00831	0.00733	0.00779	0.00526												603.5	0.6761	0.281	1.838		603.5	0.00699	0.00425	0.00444	0.00332	0.00327	0.0031											603.5	0.937	0.631	1.3877
604.5	0.01145	0.00915	0.00789	0.00741	0.00812	0.00493												604.5	0.7763	0.2587	1.8785		604.5	0.00795	0.00624	0.00572	0.00465	0.00265	0.00301											604.5	0.8361	1.0517	1.4806
605.5	0.01083	0.00908	0.00751	0.00707	0.0086	0.00505												605.5	0.6676	0.1473	1.9103		605.5	0.0069	0.00495	0.004	0.00409	0.00363	0.0034											605.5	0.8602	0.6633	1.3522
606.5	0.01149	0.00933	0.0071	0.00652	0.00807	0.0052												606.5	0.7464	0.2657	1.9249		606.5	0.0053	0.003	0.00393	0.0031	0.00186	0.00277											606.5	0.4907	0.6896	0.8186
607.5	0.01304	0.01069	0.0087	0.00849	0.00779	0.0042												607.5	0.9935	0.2125	2.0709		607.5	0.00504	0.00377	0.00313	0.00286	0.00365	0.00213											607.5	0.5821	0.2812	1.4132
608.5	0.01345	0.01009	0.00832	0.00815	0.00721	0.00363												608.5	0.9234	0.2939	2.0482		608.5	0.00404	0.00397	0.00316	0.00334	0.00347	0.0025											608.5	0.5137	0.1402	1.3809
609.5	0.01382	0.01099	0.00924	0.00838	0.00711	0.00343												609.5	1.0648	0.3865	1.9819		609.5	0.00648	0.0056	0.00363	0.0041	0.00496	0.00206											609.5	0.8143	0.221	1.8285
610.5	0.01295	0.00964	0.00853	0.00825	0.0068	0.00477												610.5	0.8456	0.3383	1.9621		610.5	0.00772	0.00695	0.00434	0.00544	0.00632	0.00209											610.5	0.9491	0.3916	2.2631
611.5	0.01141	0.00832	0.00717	0.00685	0.00667	0.00637												611.5	0.7373	0.4676	1.6248		611.5	0.00463	0.00447	0.00374	0.00267	0.00362	0.00324											611.5	0.8553	0.4039	1.3078
612.5	0.01097	0.0077	0.00728	0.00649	0.00631	0.00514												612.5	0.7347	0.3192	1.6427		612.5	0.00572	0.00402	0.00365	0.00341	0.00171	0.00267											612.5	0.6348	0.5312	1.1019
613.5	0.01014	0.00736	0.00609	0.00555	0.00615	0.00588												613.5	0.5561	0.4122	1.5271		613.5	0.00395	0.00438	0.00306	0.00213	0.00252	0.00348											613.5	0.1102	0.7162	0.7251
614.5	0.01138	0.00829	0.00738	0.00681	0.00719	0.00529												614.5	0.7068	0.2221	1.873		614.5	0.00295	0.00332	0.00189	0.00229	0.00272	0.00426											614.5	0.3104	0.2232	0.8681
615.5	0.01299	0.01039	0.00963	0.00855	0.00835	0.00365												615.5	0.7604	0.4346	2.157		615.5	0.0079	0.0058	0.00432	0.00392	0.00277	0.00128											615.5	0.8869	0.756	1.5728
616.5	0.01252	0.01032	0.00945	0.00801	0.00742	0.00396												616.5	0.7167	0.4138	2.1039		616.5	0.00885	0.00644	0.00608	0.00452	0.00335	0.00152											616.5	0.7642	0.9139	1.8746
617.5	0.01385	0.01123	0.01033	0.0088	0.00853	0.00383												617.5	0.902	0.3172	2.3465		617.5	0.00796	0.00416	0.00526	0.00377	0.00317	0.00168											617.5	0.7334	0.543	1.5084
618.5	0.01299	0.00982	0.00831	0.00786	0.00736	0.00472												618.5	0.9078	0.4359	1.8919		618.5	0.00548	0.00284	0.00448	0.00289	0.0019	0.00244											618.5	0.4411	0.8828	0.956
619.5	0.0114	0.00779	0.00611	0.00624	0.00646	0.00622												619.5	0.8465	0.1475	1.7491		619.5	0.00502	0.0038	0.00393	0.00232	0.00412	0.00267											619.5	0.4184	0.2402	1.2265
620.5	0.0102	0.00849	0.00733	0.00724	0.00721	0.00533												620.5	0.523	0.3067	1.7697		620.5	0.00396	0.00361	0.00249	0.00347	0.00358	0.00378											620.5	0.5151	0.0674	1.2358
621.5	0.01107	0.00721	0.00697	0.00636	0.00629	0.00512												621.5	0.5325	0.2121	1.7642		621.5	0.00604	0.00597	0.00323	0.00369	0.00516	0.00427											621.5	0.894	0.376	1.629
622.5	0.01059	0.00742	0.00695	0.00733	0.00739	0.00524												622.5	0.6497	0.0164	1.7473		622.5	0.00836	0.0067	0.00506	0.00581	0.00451	0.00289											622.5	0.9209	0.6598	1.9513
623.5	0.01286	0.00982	0.00917	0.00767	0.00811	0.00369												623.5	0.8462	0.2678	1.9717		623.5	0.00434	0.00337	0.00315	0.00373	0.00264	0.00149											623.5	0.488	0.3672	1.0221
624.5	0.01257	0.01	0.00816	0.00838	0.00758	0.00564												624.5	0.8546	0.4422	1.7876		624.5	0.0031	0.00289	0.00258	0.00223	0.00112	0.00198											624.5	0.0745	0.4498	0.7917
625.5	0.01177	0.00805	0.00807	0.00623	0.00506	0.00536												625.5	0.9804	0.4185	1.5531		625.5	0.00195	0.00223	0.00169	0.00216	0.00206	0.00273											625.5	0.3302	0.3521	0.6123
626.5	0.01089	0.00747	0.0065	0.00625	0.00692	0.00396												626.5	0.7338	0.2836	1.6024		626.5	0.00479	0.00469	0.00375	0.00294	0.00292	0.00282											626.5	0.4418	0.3963	1.0398
627.5	0.00973	0.00676	0.00609	0.00614	0.00626	0.00588												627.5	0.5951	0.1895	1.5095		627.5	0.00629	0.00532	0.00385	0.00421	0.00373	0.00266											627.5	0.7067	0.4393	1.7106
628.5	0.00854	0.00708	0.00602	0.00547	0.00689	0.00544												628.5	0.5415	0.0919	1.627		628.5	0.00573	0.00461	0.00406	0.00448	0.00279	0.00293											628.5	0.6444	0.5128	1.5918
629.5	0.00883	0.00679	0.00563	0.0059	0.00694	0.00624												629.5	0.4707	0.1536	1.5799		629.5	0.00533	0.00328	0.00263	0.00301	0.00241	0.00321											629.5	0.6694	0.355	1.1101
630.5	0.01129	0.00931	0.00805	0.00858	0.00815	0.004												630.5	0.6522	0.2708	1.9336		630.5	0.00527	0.00508	0.00335	0.00187	0.00439	0.00345											630.5	0.407	0.275	1.3473
631.5	0.01134	0.00746	0.00778	0.00652	0.0057	0.00432												631.5	0.661	0.2734	1.7638		631.5	0.00814	0.00659	0.00671	0.0065	0.00448	0.00233											631.5	0.7533	0.6851	2.1494
632.5	0.01004	0.00925	0.00725	0.00728	0.00684	0.00352												632.5	0.6221	0.1955	1.7356		632.5	0.00777	0.00655	0.00587	0.00511	0.00468	0.00351											632.5	0.6571	0.7077	2.1453
633.5	0.01026	0.00722	0.00642	0.00675	0.00628	0.00385												633.5	0.6078	0.168	1.673		633.5	0.00422	0.00423	0.00301	0.00394	0.0029	0.00309											633.5	0.5527	0.3555	1.2956
634.5	0.00959	0.00828	0.00679	0.00586	0.00669	0.00514												634.5	0.4976	0.2922	1.5838		634.5	0.00289	0.00257	0.00198	0.00229	0.00281	0.00269											634.5	0.5142	0.6808	0.7899
635.5	0.0126	0.0103	0.0093	0.00903	0.00833	0.00332												635.5	0.8564	0.3683	1.9837		635.5	0.00501	0.00572	0.00327	0.00439	0.00458	0.00334											635.5	0.5998	0.6308	1.2988
636.5	0.01228	0.00946	0.00846	0.00765	0.00845	0.00568												636.5	0.6532	0.4543	1.8903		636.5	0.00359	0.00448	0.00275	0.00372	0.00404	0.00205											636.5	0.6791	0.4478	1.2461
637.5	0.01146	0.00853	0.00707	0.00649	0.00673	0.00542												637.5	0.7182	0.419	1.6444		637.5	0.00798	0.00571	0.00533	0.00516	0.00402	0.00154											637.5	0.6761	0.73	2.1181
638.5	0.00961	0.00775	0.00635	0.00481	0.00676	0.00509												638.5	0.6014	0.195	1.6698		638.5	0.00611	0.00476	0.00509	0.0038	0.00437	0.00218											638.5	0.5654	0.6567	1.5567
639.5	0.00913	0.00634	0.00769	0.00717	0.00598	0.00555												639.5	0.4351	0.2905	1.5354		639.5	0.00328	0.00353	0.00364	0.00271	0.00201	0.00328											639.5	0.2584	0.5727	0.9497
640.5	0.00965	0.00748	0.00675	0.00797	0.00726	0.00398												640.5	0.6436	0.1305	1.6333		640.5	0.00493	0.00394	0.00159	0.00252	0.00325	0.0036											640.5	0.4273	0.2657	1.2154
641.5	0.00872	0.00867	0.00635	0.00654	0.00722	0.00526												641.5	0.3411	0.4592	1.4824		641.5	0.007	0.00637	0.0056	0.00467	0.00464	0.00342											641.5	0.5217	1.0123	1.8625
642.5	0.01345	0.01059	0.01034	0.00754	0.00919	0.00386												642.5	0.6594	0.4594	2.1942		642.5	0.00562	0.00386	0.00376	0.0028	0.00197	0.0028											642.5	0.3525	0.4547	1.2595
643.5	0.00871	0.00746	0.00609	0.00469	0.00661	0.00406												643.5	0.4282	0.1691	1.7246		643.5	0.0053	0.00553	0.00314	0.00333	0.00516	0.00194											643.5	0.5264	0.1307	1.5918
644.5	0.0094	0.00749	0.00687	0.00589	0.00646	0.00414												644.5	0.4886	0.2748	1.5447		644.5	0.00798	0.00793	0.00468	0.00603	0.0044	0.00224											644.5	0.7351	0.5715	2.3976
645.5	0.00997	0.00642	0.00734	0.00586	0.00733	0.00451												645.5	0.6226	0.2723	1.536		645.5	0.00407	0.00386	0.0019	0.00295	0.00354	0.00362											645.5	0.6306	0.1756	1.2075
646.5	0.01309	0.00938	0.01043	0.00694	0.00835	0.00244												646.5	0.5725	0.5855	1.9655		646.5	0.00393	0.00298	0.00289	0.00202	0.00282	0.00412											646.5	0.0828	0.3083	0.953
647.5	0.00974	0.00657	0.00604	0.00538	0.00715	0.00589												647.5	0.4901	0.2812	1.578		647.5	0.00717	0.00572	0.00639	0.00526	0.00319	0.00248											647.5	0.4634	0.7407	1.8072
648.5	0.00847	0.00723	0.00641	0.00725	0.00667	0.00406												648.5	0.385	0.3534	1.5283		648.5	0.00516	0.00399	0.00489	0.00382	0.00362	0.00287											648.5	0.3883	0.3463	1.3967
649.5	0.01369	0.01179	0.01039	0.00869	0.00866	0.00324												649.5	0.7136	0.4982	2.1585		649.5	0.00413	0.00303	0.00317	0.00234	0.00183	0.00173											649.5	0.3576	0.3961	0.6473
650.5	0.00845	0.00582	0.00598	0.00478	0.00576	0.0049												650.5	0.3891	0.3234	1.4713		650.5	0.00328	0.00353	0.00339	0.0021	0.00227	0.00226											650.5	0.128	0.6747	0.9479
651.5	0.00837	0.0073	0.00767	0.00467	0.00777	0.00524												651.5	0.4053	0.2367	1.5885		651.5	0.00462	0.00408	0.00381	0.00404	0.00286	0.00298											651.5	0.2237	0.481	1.4145
652.5	0.01036	0.00854	0.00695	0.00629	0.00903	0.00524												652.5	0.5025	0.3094	1.8223		652.5	0.00339	0.00296	0.00396	0.00277	0.00248	0.0024											652.5	0.466	0.253	1.1599
653.5	0.0124	0.00963	0.00991	0.00885	0.00961	0.00229												653.5	0.8758	0.1321	2.2882		653.5	0.00253	0.00352	0.00244	0.00298	0.00146	0.00243											653.5	0.337	0.4283	0.857
654.5	0.00946	0.00683	0.00579	0.00571	0.00638	0.00512												654.5	0.4238	0.3317	1.4168		654.5	0.00522	0.00473	0.00349	0.00512	0.00366	0.00153											654.5	0.3223	0.8211	1.2702
655.5	0.00881	0.00655	0.00668	0.00648	0.00449	0.00526												655.5	0.1532	0.2976	1.5277		655.5	0.00347	0.00376	0.00352	0.00325	0.00237	0.003											655.5	0.0647	0.3819	1.1299
656.5	0.00783	0.00824	0.00689	0.00714	0.0069	0.0054												656.5	0.2657	0.305	1.7244		656.5	0.00221	0.00196	0.00169	0.00208	0.00181	0.00353											656.5	0.3034	0.0441	0.8634
657.5	0.01268	0.01055	0.00766	0.00759	0.00921	0.00447												657.5	0.5094	0.3456	2.1785		657.5	0.00422	0.00395	0.00287	0.00111	0.00215	0.00412											657.5	0.1188	0.7174	0.8119
658.5	0.00868	0.00703	0.0066	0.00581	0.00646	0.0036												658.5	0.4792	0.228	1.5593		658.5	0.00703	0.0051	0.00488	0.00407	0.00346	0.00218											658.5	0.5889	0.5523	1.8575
659.5	0.00893	0.00752	0.00658	0.00593	0.00703	0.00792												659.5	0.4311	0.3775	1.5492		659.5	0.00307	0.00366	0.00336	0.00151	0.00234	0.00416											659.5	0.0868	0.2982	1.0296
660.5	0.01143	0.00943	0.00909	0.0089	0.00809	0.00351												660.5	0.5572	0.3511	2.07		660.5	0.00386	0.00394	0.00352	0.0025	0.00303	0.00385											660.5	0.3155	0.703	0.9921
661.5	0.00703	0.00733	0.00477	0.00495	0.00685	0.00228												661.5	0.3624	-0.0028	1.4855		661.5	0.00417	0.0042	0.00377	0.00327	0.00321	0.00258											661.5	0.1956	0.5257	1.3467
662.5	0.00839	0.00745	0.00719	0.00618	0.0052	0.00232												662.5	0.3444	0.3611	1.4677		662.5	0.00245	0.00271	0.00239	0.0024	0.00244	0.00137											662.5	-0.0088	0.2179	1.0222
663.5	0.00935	0.00821	0.00636	0.00626	0.00638	0.00385												663.5	0.4094	-0.1498	2.0333		663.5	0.00651	0.00561	0.00561	0.00561	0.00446	0.00267											663.5	0.5527	0.4729	1.7719
664.5	0.00707	0.00624	0.00534	0.00574	0.00578	0.00352												664.5	0.4276	0.0438	1.4616		664.5	0.00592	0.00481	0.0055	0.00447	0.0025	0.00263											664.5	0.2237	0.3599	1.8799
665.5	0.0084	0.00693	0.00485	0.00524	0.0057	0.00482												665.5	0.3742	0.3131	1.301		665.5	0.00296	0.00298	0.00246	0.00119	0.00308	0.00231											665.5	0.3861	0.2974	0.9011
666.5	0.01065	0.00862	0.0082	0.00755	0.006	0.00539												666.5	0.3291	0.557	1.7688		666.5	0.00265	0.00212	0.00138	0.00107	0.00149	0.00336											666.5	0.3028	0.2805	0.6145
667.5	0.0069	0.00566	0.00456	0.00351	0.00393	0.00469												667.5	0.3373	0.1339	1.2843		667.5	0.00334	0.00384	0.00311	0.00266	0.00295	0.00198											667.5	0.3095	0.2658	1.3069
668.5	0.00796	0.00626	0.00551	0.00526	0.00549	0.00343												668.5	0.3148	0.3652	1.1837		668.5	0.00257	0.00315	0.00302	0.00207	0.003	0.00174											668.5	0.3374	0.3182	1.0448
669.5	0.01022	0.01001	0.01003	0.00635	0.00457	0.00684												669.5	0.2656	1.1586	1.3713		669.5	0.00269	0.00299	0.00314	0.00202	0.00287	0.00139											669.5	0.0392	0.1454	1.0933
670.5	0.00848	0.00746	0.00755	0.00722	0.00788	0.0025												670.5	0.4186	-0.2034	1.8863		670.5	0.00329	0.00282	0.00249	0.00265	0.00328	0.00391											670.5	0.3401	0.1892	1.0117
671.5	0.00891	0.00842	0.0064	0.0055	0.00495	0.00542												671.5	0.4897	0.4852	1.2993		671.5	0.00372	0.00327	0.00242	0.00253	0.00331	0.00073982											671.5	0.2295	0.2523	1.1348
672.5	0.01055	0.00853	0.00825	0.00743	0.00803	0.00473												672.5	0.5316	0.1389	1.9333		672.5	0.00374	0.00245	0.00301	0.00227	0.00188	0.00308											672.5	0.0997	0.3114	0.8287
673.5	0.00727	0.00641	0.00521	0.00451	0.00552	0.00271												673.5	0.3127	0.0614	1.4387		673.5	0.00271	0.00295	0.00217	0.0032	0.0018	0.00324											673.5	0.3158	0.2895	0.9019
674.5	0.00862	0.00751	0.00636	0.0058	0.00526	0.00436												674.5	0.2895	0.3825	1.4829		674.5	0.00649	0.00554	0.00562	0.00517	0.00428	0.00291											674.5	0.5534	0.4459	1.9465
675.5	0.00721	0.00629	0.00619	0.00435	0.00498	0.00444												675.5	0.0813	0.495	1.2323		675.5	0.00349	0.00345	0.00262	0.00288	0.00238	0.00194											675.5	0.1924	0.3479	1.0322
676.5	0.01024	0.00993	0.00829	0.0078	0.00739	0.00566												676.5	0.1599	0.6311	1.7628		676.5	0.0031	0.00309	0.0019	0.00257	0.00227	0.00246											676.5	0.0737	0.4583	0.8556
677.5	0.00737	0.00683	0.00622	0.00487	0.00641	0.00425												677.5	0.3401	-0.0567	1.5383		677.5	0.00544	0.00494	0.00502	0.00398	0.00426	0.00165											677.5	0.2272	0.5312	1.7186
678.5	0.00971	0.00873	0.00727	0.00662	0.00665	0.00426												678.5	0.1894	0.6143	1.5833		678.5	0.00317	0.00304	0.00226	0.00218	0.00281	0.00255											678.5	0.1726	0.206	1.0599
679.5	0.00696	0.00609	0.00542	0.0048	0.00605	0.00355												679.5	0.1567	0.2584	1.3236		679.5	0.00564	0.00541	0.00513	0.00608	0.00419	0.00232											679.5	0.2027	0.6174	1.8992
680.5	0.00955	0.00882	0.00734	0.00604	0.00589	0.00556												680.5	0.173	0.8275	1.489		680.5	0.00657	0.0057	0.00606	0.00641	0.00385	0.00246											680.5	0.2862	0.641	2.0102
681.5	0.00726	0.0046	0.00541	0.00601	0.00718	0.00413												681.5	0.5299	-0.5378	1.7972		681.5	0.00429	0.00409	0.00382	0.00284	0.00293	0.00325											681.5	0.2809	0.545	1.1309
682.5	0.00688	0.00558	0.00608	0.00399	0.00476	0.0029												682.5	0.2355	0.3054	1.2217		682.5	0.00261	0.00227	0.00112	0.00176	0.00113	0.00346											682.5	0.4182	0.2725	0.5725
683.5	0.0084	0.00679	0.00607	0.0064	0.00712	0.00518												683.5	0.32	-0.0182	1.8269		683.5	0.00332	0.00365	0.00279	0.00245	0.00243	0.0012											683.5	0.0932	0.3563	1.1447
684.5	0.00711	0.00611	0.00548	0.00603	0.00688	0.00402												684.5	0.3373	-0.1878	1.6847		684.5	0.00251	0.00315	0.00334	0.00286	0.00314	0.00268											684.5	0.0716	0.4258	1.036
685.5	0.00684	0.00492	0.00552	0.00414	0.00436	0.00221												685.5	0.2515	0.1196	1.2565		685.5	0.0035	0.00342	0.00309	0.00338	0.00202	0.00357											685.5	0.0795	0.4378	1.1474
686.5	0.0073	0.0072	0.00594	0.00545	0.00581	0.00427												686.5	0.1965	0.3787	1.3267		686.5	0.00279	0.00324	0.0018	0.00132	0.0024	0.00192											686.5	0.2971	0.2471	0.9218
687.5	0.00783	0.0062	0.00664	0.00596	0.00618	0.0033												687.5	0.2966	0.1086	1.5681		687.5	0.00344	0.00381	0.00348	0.00347	0.00273	0.00124											687.5	0.0493	0.4492	1.2118
688.5	0.00693	0.00659	0.00584	0.00472	0.00524	0.00393												688.5	0.141	0.2983	1.3261		688.5	0.00381	0.00359	0.00272	0.00262	0.0028	0.00193											688.5	0.2566	0.5074	0.9927
689.5	0.00611	0.00541	0.00479	0.00499	0.00488	0.00279												689.5	0.2747	-0.0144	1.2988		689.5	0.00383	0.0038	0.00291	0.004	0.00289	0.00257											689.5	0.1667	0.4467	1.3158
690.5	0.00935	0.00835	0.00798	0.00552	0.00586	0.00575												690.5	0.1106	0.6091	1.5358		690.5	0.0034	0.00345	0.00227	0.00309	0.00231	0.00304											690.5	0.4355	0.2363	1.0623
691.5	0.00813	0.00771	0.00643	0.00542	0.0065	0.00543												691.5	0.2029	0.4457	1.4758		691.5	0.00376	0.00285	0.00287	0.00263	0.00223	0.00306											691.5	0.1616	0.3247	1.0476
692.5	0.00711	0.00624	0.00585	0.0057	0.00578	0.00377												692.5	0.1663	0.0812	1.4854		692.5	0.00258	0.00266	0.0031	0.00212	0.00248	0.00259											692.5	0.098	0.3744	0.7941
693.5	0.00716	0.00606	0.00648	0.00466	0.00533	0.00412												693.5	0.1093	0.386	1.2896		693.5	0.0045	0.00458	0.00421	0.00334	0.00389	0.00351											693.5	0.0914	0.4449	1.5688
694.5	0.00827	0.00636	0.00647	0.0057	0.00628	0.00495												694.5	0.2373	0.1302	1.5839		694.5	0.00429	0.00466	0.00364	0.00407	0.00311	0.00183											694.5	0.1639	0.501	1.4768
695.5	0.00866	0.00775	0.00757	0.0069	0.006	0.0044												695.5	0.1402	0.2942	1.7302		695.5	0.0044	0.00424	0.00422	0.00366	0.00324	0.00337											695.5	0.1269	0.3742	1.5845
696.5	0.00688	0.00631	0.00541	0.00621	0.00585	0.00409												696.5	0.1126	0.0879	1.4988		696.5	0.00438	0.0038	0.00345	0.00355	0.00309	0.00305											696.5	0.2079	0.3481	1.3784
697.5	0.00702	0.00785	0.0069	0.00513	0.00556	0.00462												697.5	-0.0438	0.6147	1.292		697.5	0.00356	0.00373	0.00284	0.00269	0.00278	0.00233											697.5	0.301	0.3267	1.1376
698.5	0.00771	0.00673	0.00665	0.00586	0.00659	0.00453												698.5	0.2246	-0.0286	1.7437		698.5	0.00464	0.00461	0.00433	0.0042	0.0034	0.00153											698.5	0.1432	0.4482	1.5113
699.5	0.00758	0.00755	0.00619	0.00588	0.00526	0.005												699.5	0.0766	0.5326	1.3687		699.5	0.00376	0.00365	0.00305	0.0029	0.0026	0.00207											699.5	0.1602	0.5094	1.058
700.5	0.00874	0.00771	0.00759	0.00671	0.0075	0.00477												700.5	0.161	0.0753	1.9117		700.5	0.0047	0.00459	0.00433	0.00383	0.00371	0.00283											700.5	0.1764	0.658	1.3345
701.5	0.00746	0.00611	0.00536	0.00542	0.00735	0.00389												701.5	0.3329	-0.1142	1.6224		701.5	0.00459	0.00409	0.00439	0.00403	0.00281	0.00166											701.5	0.0806	0.5027	1.4693
702.5	0.00778	0.00693	0.00621	0.00619	0.00614	0.00488												702.5	0.1256	0.3728	1.3971		702.5	0.00465	0.0048	0.00477	0.00429	0.00345	0.00254											702.5	0.0673	0.5788	1.5444
703.5	0.0071	0.00687	0.00654	0.00684	0.00765	0.00388												703.5	0.0841	-0.0606	1.8077		703.5	0.00515	0.00476	0.0044	0.00419	0.0038	0.00188											703.5	0.1707	0.6188	1.5075
704.5	0.00664	0.00584	0.00502	0.00522	0.00562	0.00458												704.5	0.163	0.1397	1.3513		704.5	0.00486	0.00483	0.00453	0.00377	0.00315	0.00206											704.5	0.2521	0.6537	1.4406
705.5	0.00923	0.00882	0.00709	0.00666	0.00677	0.00575												705.5	0.2251	0.2961	1.7391		705.5	0.00451	0.00407	0.004	0.00331	0.00336	0.00289											705.5	0.0112	0.3381	1.5949
706.5	0.00673	0.00618	0.00571	0.0053	0.00511	0.00358												706.5	0.1327	0.1491	1.4109		706.5	0.00352	0.00359	0.00345	0.00286	0.00289	0.00174											706.5	0.0627	0.4677	1.2489
707.5	0.00647	0.0056	0.00542	0.00556	0.00587	0.00417												707.5	0.1165	-0.0425	1.543		707.5	0.00467	0.00469	0.0039	0.00348	0.00323	0.00316											707.5	0.3406	0.6107	1.3609
708.5	0.00805	0.00776	0.00733	0.0063	0.00642	0.00475												708.5	0.0578	0.3496	1.6277		708.5	0.00526	0.00521	0.00427	0.00347	0.0036	0.00296											708.5	0.3022	0.6311	1.54
709.5	0.00752	0.00698	0.00625	0.00554	0.00544	0.00428												709.5	0.0577	0.3189	1.3995		709.5	0.00407	0.00435	0.00454	0.00356	0.00375	0.00261											709.5	0.0701	0.3652	1.5381
710.5	0.00712	0.0065	0.00626	0.00645	0.00692	0.00392												710.5	0.1873	-0.0243	1.6454		710.5	0.00379	0.00397	0.00328	0.00282	0.00235	0.00284											710.5	0.1071	0.4575	1.2138
711.5	0.0066	0.00597	0.00531	0.00575	0.0065	0.00438												711.5	0.1258	-0.0393	1.5255		711.5	0.00452	0.00451	0.00429	0.00391	0.0031	0.00196											711.5	0.1408	0.4962	1.5571
712.5	0.00712	0.00723	0.00661	0.00675	0.00746	0.00514												712.5	0.1445	-0.0867	1.8176		712.5	0.00405	0.00407	0.00403	0.00394	0.00342	0.00249											712.5	0.0172	0.3966	1.508
713.5	0.00876	0.00791	0.00678	0.00621	0.00554	0.00498												713.5	0.1309	0.4485	1.4806		713.5	0.0046	0.00423	0.00396	0.00382	0.00319	0.00244											713.5	0.0587	0.3656	1.5813
714.5	0.00659	0.00644	0.00649	0.00534	0.00587	0.00483												714.5	0.0636	0.1011	1.5478		714.5	0.00393	0.00341	0.00361	0.00293	0.00245	0.0024											714.5	0.1322	0.4698	1.1066
715.5	0.0067	0.00658	0.006	0.00581	0.00614	0.00514												715.5	0.0599	0.1092	1.5259		715.5	0.00366	0.00345	0.00338	0.00315	0.00271	0.00238											715.5	0.1656	0.4555	1.1563
716.5	0.00757	0.00731	0.00657	0.00622	0.00572	0.00444												716.5	0.1195	0.2899	1.5242		716.5	0.00467	0.00467	0.00435	0.00419	0.0034	0.00286											716.5	0.135	0.4273	1.6209
717.5	0.00719	0.00667	0.00619	0.00622	0.00661	0.00437												717.5	0.065	0.0622	1.617		717.5	0.00473	0.004	0.00336	0.0035	0.00319	0.00213											717.5	0.194	0.3765	1.3299
718.5	0.00756	0.00697	0.00625	0.00621	0.00572	0.00495												718.5	0.1466	0.2582	1.4918		718.5	0.00451	0.00428	0.00411	0.00354	0.00291	0.00258											718.5	0.1492	0.5903	1.3787
719.5	0.00801	0.00726	0.00683	0.0057	0.00642	0.00424												719.5	0.118	0.2447	1.5142		719.5	0.00451	0.00457	0.00399	0.00362	0.00352	0.00229											719.5	0.0391	0.4971	1.4911
720.5	0.00732	0.00656	0.00649	0.00615	0.00656	0.00522												720.5	0.0893	0.1972	1.5215		720.5	0.00354	0.00364	0.00326	0.003	0.00259	0.00262											720.5	0.072	0.3377	1.2408
721.5	0.00636	0.00564	0.00522	0.00563	0.00547	0.00405												721.5	0.1912	-0.0532	1.4909		721.5	0.00398	0.00377	0.00371	0.0035	0.00259	0.00249											721.5	0.0341	0.3114	1.4046
722.5	0.0072	0.00685	0.00634	0.0056	0.00624	0.00444												722.5	0.0939	0.1885	1.52		722.5	0.00432	0.00402	0.00358	0.0035	0.00305	0.00213											722.5	0.1489	0.434	1.3959
723.5	0.00716	0.00671	0.00651	0.00491	0.00646	0.0043												723.5	0.067	0.217	1.4712		723.5	0.00407	0.00373	0.00385	0.00353	0.00297	0.00291											723.5	0.0087	0.462	1.3948
724.5	0.0063	0.00585	0.00601	0.00637	0.00545	0.00395												724.5	0.063	-0.0253	1.5495		724.5	0.00393	0.0039	0.00368	0.00337	0.00295	0.00216											724.5	0.122	0.3031	1.4265
725.5	0.00646	0.00647	0.00547	0.00579	0.00629	0.00415												725.5	0.0285	0.1438	1.4667		725.5	0.00381	0.00358	0.00334	0.00325	0.003	0.00199											725.5	0.0464	0.3758	1.3147
726.5	0.00651	0.0066	0.00604	0.00547	0.00617	0.0046												726.5	0.0241	0.1841	1.4546		726.5	0.00445	0.00439	0.00403	0.00386	0.00306	0.00245											726.5	0.0782	0.3463	1.5231
727.5	0.00625	0.00628	0.00597	0.00583	0.00581	0.00432												727.5	0.0211	0.1435	1.4365		727.5	0.00444	0.00441	0.00409	0.00385	0.0031	0.00188											727.5	0.0067	0.4706	1.5477
728.5	0.00672	0.00612	0.0058	0.00566	0.00546	0.00368												728.5	0.0296	0.18	1.4061		728.5	0.0034	0.00364	0.00345	0.00296	0.00296	0.00217											728.5	0.0445	0.3256	1.222
729.5	0.00607	0.00594	0.00609	0.00582	0.00592	0.00423												729.5	0.0153	0.0398	1.4865		729.5	0.00388	0.00404	0.00389	0.0034	0.00295	0.00211											729.5	-0.0258	0.4532	1.3553
730.5	0.00636	0.00611	0.00573	0.00555	0.00567	0.00409												730.5	-0.0054	0.1036	1.4563		730.5	0.0039	0.00406	0.00356	0.00352	0.00302	0.00233											730.5	0.0369	0.3365	1.3782
731.5	0.00642	0.00624	0.00588	0.00571	0.00526	0.00412												731.5	0.0727	0.1382	1.4132		731.5	0.00394	0.00383	0.00373	0.00322	0.00314	0.00235											731.5	0.0483	0.3878	1.3468
732.5	0.00638	0.00599	0.00552	0.00569	0.00579	0.00385												732.5	0.0958	0.0196	1.4861		732.5	0.00411	0.00415	0.00381	0.00379	0.00293	0.00245											732.5	0.1005	0.2784	1.5416
733.5	0.00611	0.00606	0.00552	0.00542	0.00597	0.0039												733.5	-0.0379	0.1627	1.4188		733.5	0.00423	0.00429	0.00391	0.00386	0.00287	0.0021											733.5	0.0566	0.376	1.5297
734.5	0.0064	0.00626	0.00586	0.00535	0.00556	0.00431												734.5	-0.0005	0.1964	1.3866		734.5	0.00368	0.00368	0.00353	0.00346	0.00343	0.0022											734.5	0.0973	0.096	1.5506
735.5	0.00618	0.00624	0.00546	0.0055	0.00563	0.00397												735.5	0.0513	0.0745	1.443		735.5	0.00415	0.00404	0.00394	0.00359	0.00287	0.00219											735.5	0.0212	0.5082	1.3735
736.5	0.0063	0.0062	0.00555	0.00566	0.00574	0.00412												736.5	0.0787	0.0319	1.4807		736.5	0.00424	0.00421	0.00392	0.00386	0.00315	0.00236											736.5	0.0339	0.3894	1.5043
737.5	0.00599	0.00616	0.00584	0.00563	0.00611	0.00442												737.5	0.0091	0.0509	1.4672		737.5	0.00425	0.00394	0.00383	0.00349	0.00298	0.00233											737.5	0.0004	0.431	1.4329
738.5	0.00655	0.00623	0.00591	0.00556	0.00592	0.00406												738.5	0.049	0.1176	1.4827		738.5	0.00397	0.00401	0.00384	0.00328	0.00302	0.00213											738.5	-0.0207	0.4412	1.4185
739.5	0.00626	0.00599	0.00579	0.0055	0.00557	0.0039												739.5	0.0215	0.0742	1.4548		739.5	0.00382	0.00411	0.00371	0.00354	0.00323	0.00235											739.5	0.1027	0.1907	1.5593
740.5	0.00588	0.00565	0.0055	0.00526	0.00556	0.00401												740.5	-0.0018	0.0348	1.4136		740.5	0.00402	0.00405	0.00379	0.00351	0.00317	0.00188											740.5	0.0031	0.3552	1.477
741.5	0.00635	0.00621	0.00619	0.00584	0.00577	0.0038												741.5	0.0178	0.1159	1.4762		741.5	0.00372	0.00387	0.00378	0.00335	0.00322	0.00233											741.5	0.0067	0.2872	1.4489
742.5	0.00612	0.00627	0.00594	0.0058	0.00566	0.00397												742.5	-0.0177	0.0845	1.4812		742.5	0.00409	0.00386	0.00395	0.00366	0.00307	0.00243											742.5	-0.0261	0.4355	1.4546
743.5	0.00613	0.00604	0.00571	0.00568	0.00592	0.00395												743.5	0.0065	0.0347	1.4826		743.5	0.00383	0.00378	0.0038	0.0034	0.00325	0.00249											743.5	-0.0029	0.3474	1.4481
744.5	0.00581	0.0058	0.00561	0.0059	0.00558	0.0041												744.5	-0.0547	-0.0052	1.4967		744.5	0.00423	0.00429	0.00404	0.00384	0.00361	0.00217											744.5	0.0304	0.2777	1.6317
745.5	0.00628	0.00639	0.00587	0.00562	0.0065	0.00437												745.5	-0.018	0.1045	1.4819		745.5	0.00414	0.00404	0.00389	0.00349	0.00317	0.00267											745.5	0.0132	0.3723	1.4807
746.5	0.00625	0.00639	0.00571	0.00563	0.00613	0.00419												746.5	0.0056	0.0798	1.5107		746.5	0.00425	0.00408	0.00397	0.00369	0.00332	0.00224											746.5	-0.0015	0.3452	1.537
747.5	0.00655	0.00656	0.00571	0.00564	0.00574	0.00394												747.5	0.0214	0.1508	1.451		747.5	0.00415	0.00407	0.00395	0.00363	0.00329	0.00217											747.5	-0.0151	0.3896	1.5317
748.5	0.00626	0.00622	0.00596	0.00596	0.00604	0.00425												748.5	-0.0375	0.0732	1.5103		748.5	0.00402	0.00395	0.00372	0.00352	0.00336	0.00263											748.5	0.0662	0.3358	1.4667
749.5	0.00665	0.00689	0.00648	0.00569	0.00577	0.0042												749.5	-0.0181	0.2232	1.4802		749.5	0.00398	0.00408	0.0039	0.00355	0.00341	0.00249											749.5	0.0296	0.3418	1.4741
750.5	0.00657	0.00669	0.0064	0.0057	0.00632	0.0043												750.5	-0.0314	0.1723	1.5194		750.5	0.00439	0.00429	0.00424	0.00394	0.00324	0.00228											750.5	-0.0173	0.3791	1.5898
751.5	0.00655	0.00662	0.00634	0.0058	0.00599	0.00435												751.5	-0.0448	0.1512	1.5356		751.5	0.00429	0.00419	0.00407	0.00378	0.00328	0.00255											751.5	-0.0026	0.3819	1.5456
752.5	0.00638	0.00631	0.00625	0.00593	0.00635	0.00413												752.5	-0.0297	0.0739	1.5754		752.5	0.00432	0.00431	0.00387	0.00393	0.00328	0.00246											752.5	0.0358	0.3359	1.5586
753.5	0.00689	0.00683	0.00652	0.00591	0.00628	0.00389												753.5	0.0078	0.1874	1.545		753.5	0.00421	0.00428	0.00402	0.00397	0.00324	0.00253											753.5	0.0689	0.347	1.5614
754.5	0.00703	0.00691	0.00651	0.00598	0.00613	0.0042												754.5	-0.0305	0.2133	1.5384		754.5	0.00404	0.00414	0.00401	0.0037	0.00323	0.00245											754.5	0.0039	0.3533	1.4903
755.5	0.00671	0.00686	0.00641	0.00595	0.00611	0.00457												755.5	0.0017	0.1429	1.5656		755.5	0.00408	0.00396	0.00403	0.00381	0.00306	0.00241											755.5	-0.0008	0.3475	1.518
756.5	0.00689	0.00692	0.00655	0.00606	0.00608	0.00439												756.5	-0.0409	0.2273	1.5431		756.5	0.0042	0.00419	0.00396	0.00336	0.00347	0.00244											756.5	-0.0498	0.3939	1.5114
757.5	0.00709	0.00727	0.00669	0.00637	0.00622	0.00462												757.5	-0.0259	0.2356	1.571		757.5	0.0039	0.00404	0.00399	0.00388	0.00309	0.00238											757.5	0.1503	0.2772	1.5479
758.5	0.00664	0.00685	0.00655	0.00612	0.00631	0.00443												758.5	-0.0565	0.1679	1.5841		758.5	0.0041	0.00407	0.00388	0.00392	0.00326	0.00269											758.5	0.0964	0.2892	1.5289
759.5	0.00657	0.00668	0.00658	0.00618	0.00616	0.00435												759.5	-0.0441	0.1617	1.5741		759.5	0.00421	0.00396	0.00389	0.00385	0.00348	0.00268											759.5	0.0563	0.2683	1.5962
760.5	0.00671	0.00691	0.00646	0.00628	0.00669	0.00465												760.5	-0.0031	0.0782	1.6459		760.5	0.00462	0.00444	0.0041	0.00393	0.00347	0.00279											760.5	0.0486	0.4485	1.5638
761.5	0.00661	0.00707	0.00648	0.00629	0.00656	0.00467												761.5	-0.0423	0.1201	1.6478		761.5	0.00437	0.00437	0.00426	0.00399	0.00349	0.00285											761.5	-0.0809	0.4501	1.607
762.5	0.00697	0.00688	0.00648	0.00626	0.00654	0.00477												762.5	-0.0122	0.1075	1.6615		762.5	0.00402	0.00406	0.00386	0.00356	0.00311	0.00247											762.5	0.0546	0.4429	1.4014
763.5	0.00693	0.00697	0.00671	0.00655	0.00673	0.00511												763.5	-0.032	0.0774	1.7052		763.5	0.00381	0.00384	0.00383	0.0035	0.00334	0.00264											763.5	-0.0219	0.3202	1.5121
764.5	0.00716	0.00748	0.00689	0.00628	0.00665	0.00465												764.5	-0.0524	0.2219	1.6414		764.5	0.00427	0.00418	0.00413	0.00393	0.00339	0.00269											764.5	0.0817	0.3305	1.5928
765.5	0.00706	0.00729	0.007	0.00632	0.00651	0.0047												765.5	-0.0557	0.1908	1.6618		765.5	0.00441	0.00438	0.00444	0.00404	0.00318	0.00285											765.5	-0.0355	0.4097	1.6053
766.5	0.00727	0.00734	0.00698	0.00636	0.00668	0.00489												766.5	-0.0396	0.2292	1.6497		766.5	0.00425	0.00435	0.00404	0.00374	0.00352	0.00294											766.5	-0.0153	0.3747	1.5785
767.5	0.00735	0.00735	0.00698	0.00646	0.00667	0.00491												767.5	-0.0137	0.2403	1.6511		767.5	0.00433	0.00427	0.0044	0.00388	0.00365	0.00328											767.5	0.0306	0.3985	1.609
768.5	0.00723	0.00742	0.00718	0.00645	0.00678	0.00495												768.5	-0.0542	0.2364	1.6566		768.5	0.00398	0.00411	0.00392	0.00343	0.00335	0.00284											768.5	0.1759	0.3734	1.4853
769.5	0.00747	0.00755	0.00707	0.00681	0.00678	0.005												769.5	-0.0613	0.202	1.7223		769.5	0.00378	0.0037	0.00393	0.00343	0.0033	0.00249											769.5	0.0228	0.2884	1.4988
770.5	0.00721	0.00752	0.00705	0.00681	0.00669	0.00527												770.5	-0.074	0.2028	1.6978		770.5	0.00425	0.00467	0.00438	0.00417	0.0031	0.00282											770.5	-0.197	0.5509	1.574
771.5	0.00725	0.00741	0.00723	0.00668	0.00697	0.00503												771.5	-0.0276	0.151	1.7472		771.5	0.00435	0.00432	0.00413	0.00403	0.00344	0.00268											771.5	-0.0625	0.4776	1.5117
772.5	0.00718	0.00728	0.00697	0.00661	0.00685	0.00517												772.5	-0.045	0.1652	1.7033		772.5	0.00407	0.00412	0.00422	0.00334	0.00338	0.00272											772.5	0.094	0.3518	1.5278
773.5	0.00757	0.00753	0.00715	0.00665	0.00688	0.00504												773.5	-0.0077	0.1926	1.7228		773.5	0.00407	0.00395	0.00406	0.00387	0.00341	0.00305											773.5	0.0535	0.302	1.5958
774.5	0.00715	0.00731	0.00691	0.0066	0.00676	0.0051												774.5	-0.0675	0.1738	1.7211		774.5	0.00453	0.00424	0.00421	0.00391	0.00299	0.00292											774.5	0.0769	0.3804	1.5966
775.5	0.00723	0.00759	0.00716	0.00675	0.00685	0.00502												775.5	-0.0612	0.197	1.719		775.5	0.00437	0.00433	0.00437	0.00418	0.00308	0.00305											775.5	0.0204	0.3425	1.6654
776.5	0.00765	0.00789	0.00742	0.00686	0.00676	0.00513												776.5	-0.0415	0.1927	1.7738		776.5	0.00461	0.00446	0.00395	0.00351	0.00384	0.00306											776.5	0.1498	0.4559	1.5165
777.5	0.00744	0.00781	0.00715	0.00697	0.00698	0.00502												777.5	-0.079	0.2066	1.7554		777.5	0.00506	0.00479	0.00465	0.00392	0.00395	0.00305											777.5	-0.0333	0.7133	1.5058
778.5	0.00733	0.00756	0.00716	0.00668	0.00665	0.005												778.5	-0.0925	0.2167	1.7228		778.5	0.00425	0.00409	0.00397	0.0037	0.00338	0.00294											778.5	0.1385	0.2201	1.6063
